# Supplementary material for: Genomic Dissection of an Enteroaggregative Escherichia coli Strain Isolated from Bacteremia Reveals Insights into Its Hybrid Pathogenic Potential
Source: Int J Mol Sci. 2024 Aug 26;25(17):9238. doi: 10.3390/ijms25179238 (PMC11394720; doi:10.3390/ijms25179238)
Supplement: Supplementary file 1 [file ijms-25-09238-s001.zip › Table S10.xlsx]

## Sheet: Tabela_Fimbriae
Table S10. Presence or absence of fimbriae-encoding genes in 270 EAEC genomes
Strain	aafA	aafB	aafC	aafD	afaA	afaB	afaC	afaD	afaE	afpA	afpA2	afpB	afpC	afpD	afpE	afpF	afpG	afpH	afpI	afpJ	afpK	afpL	afpP	afpR	afpU	agg3A	agg3B	agg3C	agg3D	agg4A	agg4B	agg4C	agg4D	agg5A	aggA	aggB	aggC	aggD	clpC	clpD	clpE	clpF	clpH	clpL	cotA	cotB	cotC	cotD	cseA
042	100	100	100	100	0	0	81.009	0	0	0	0	0	0	0	0	0	0	0	0	0	0	0	0	0	0	0	0	0	0	0	0	0	0	0	0	0	0	0	0	0	0	0	0	0	0	0	0	0	0
1-182-04_S4_C1	0	0	0	0	0	0	0	0	0	0	0	0	0	0	0	0	0	0	0	0	0	0	0	0	0	0	0	0	0	94.152	99.767	99.96	99.736	0	0	0	0	0	0	0	0	0	0	0	0	0	0	0	0
1-392-07_S1_C1	0	0	0	0	0	0	0	0	0	0	0	0	0	0	0	0	0	0	0	0	0	0	0	0	0	0	99.773	99.569	99.734	0	0	0	0	99.617	0	0	0	0	0	0	0	0	0	0	0	0	0	0	0
101-1	0	0	0	0	0	0	0	0	0	0	0	0	0	0	0	0	0	0	0	0	0	0	0	0	0	0	0	0	0	0	0	0	0	0	0	0	0	0	0	0	0	0	0	0	0	0	0	0	0
106	0	0	0	0	0	0	0	0	0	0	0	0	0	0	0	0	0	0	0	0	0	0	0	0	0	0	0	0	0	95.712	0	99.684	99.736	0	0	0	0	0	0	0	0	0	0	0	0	0	0	0	0
114	0	0	0	0	0	0	0	0	0	0	0	0	0	0	0	0	0	0	0	0	0	0	0	0	0	0	99.773	0	99.734	0	0	0	0	92.543	0	0	0	0	0	0	0	0	0	0	0	0	0	0	0
116	0	0	0	0	0	0	0	0	0	0	0	0	0	0	0	0	0	0	0	0	0	0	0	0	0	0	99.773	99.569	99.734	0	0	0	0	92.734	0	0	0	0	0	0	0	0	0	0	0	0	0	0	0
119	0	0	0	0	0	0	0	0	0	0	0	0	0	0	0	0	0	0	0	0	0	0	0	0	0	93.651	99.773	0	99.602	0	0	0	0	0	0	0	0	0	0	0	0	0	0	0	0	0	0	0	0
12-05829	0	0	0	0	0	0	0	0	0	0	97.109	96.768	97.837	98.787	98.685	98.671	98.818	99.513	87.992	92.615	94.012	89.848	98.274	96.739	99.014	0	0	0	0	0	0	0	0	0	0	0	0	0	0	0	0	0	0	0	0	0	0	0	0
127	0	0	0	0	0	0	0	0	0	0	0	0	0	0	0	0	0	0	0	0	0	0	0	0	0	0	0	0	0	94.152	0	99.96	99.736	0	0	0	0	0	0	0	0	0	0	0	0	0	0	0	0
1306	92.259	99.467	99.326	99.32	0	0	80.887	0	0	0	0	0	0	0	0	0	0	0	0	0	0	0	0	0	0	0	0	0	0	0	0	0	0	0	0	0	0	0	0	0	0	0	0	0	0	0	0	0	0
1468	0	0	0	0	0	0	0	0	0	0	0	0	0	0	0	0	0	0	0	0	0	0	0	0	0	0	0	0	0	0	0	0	0	0	87.14	97.717	99.723	99.868	0	0	0	0	0	0	0	0	0	0	0
1594	0	0	0	0	0	0	0	0	0	89.246	99.485	99.519	99.92	99.872	99.906	99.898	98.818	100	0	97.696	96.586	95.929	100	99.879	100	0	0	0	0	0	0	0	0	0	0	0	0	0	0	0	0	0	0	0	0	0	0	0	0
1600	0	0	0	0	0	0	0	0	0	89.246	99.485	99.519	99.92	99.872	99.906	99.898	98.818	100	0	97.696	96.586	95.929	100	99.879	100	0	0	0	0	0	0	0	0	0	0	0	0	0	0	0	0	0	0	0	0	0	0	0	0
17-07187	0	0	0	0	0	0	0	0	0	0	0	0	0	0	0	0	0	0	0	0	0	0	0	0	0	0	0	0	0	0	0	0	0	0	84.69	97.018	99.644	99.209	0	0	0	0	0	0	0	0	0	0	0
17-2	0	0	0	0	0	0	0	0	0	0	0	0	0	0	0	0	0	0	0	0	0	0	0	0	0	0	0	0	0	0	0	0	0	0	100	100	100	100	0	0	0	0	0	0	0	0	0	0	0
1706	0	0	0	0	0	0	0	0	0	0	0	0	0	0	0	0	0	0	0	0	0	0	0	0	0	0	0	0	0	0	0	0	0	0	84.109	97.936	99.763	99.868	0	0	0	0	0	0	0	0	0	0	0
1931	0	0	0	0	0	0	0	0	0	0	96.259	97.052	97.997	98.85	98.967	98.466	98.582	98.783	87.992	93.874	92.475	89.086	98.539	97.094	98.422	0	0	0	0	0	0	0	0	0	0	0	0	0	0	0	0	0	0	0	0	0	0	0	0
2-005-03_S3_C1	0	0	0	0	0	0	0	0	0	0	0	0	0	0	0	0	0	0	0	0	0	0	0	0	0	0	0	0	0	0	0	0	0	0	0	0	0	0	0	0	0	0	0	0	0	0	0	0	98.366
2-011-08_S3_C1	0	0	0	0	0	0	0	0	0	0	96.259	97.112	98.077	98.85	98.873	98.466	98.582	98.783	87.992	93.721	92.277	89.34	98.539	97.094	98.422	0	0	0	0	0	0	0	0	0	0	0	0	0	0	0	0	0	0	0	0	0	0	0	0
2-011-08_S3_C3	0	0	0	0	0	0	0	0	0	0	96.259	97.112	98.077	98.85	98.873	98.466	98.349	98.783	87.992	93.721	92.277	89.34	98.539	97.094	98.422	0	0	0	0	0	0	0	0	0	0	0	0	0	0	0	0	0	0	0	0	0	0	0	0
2-052-05_S4_C2	0	0	0	0	0	0	0	0	0	0	0	0	0	0	0	0	0	0	0	0	0	0	0	0	0	0	0	0	0	92.72	99.767	99.842	99.736	0	0	0	0	0	0	0	0	0	0	0	0	0	0	0	0
2-156-04_S3_C3	0	0	0	0	0	0	0	0	0	0	0	0	0	0	0	0	0	0	0	0	0	0	0	0	0	0	0	0	0	0	0	0	0	0	0	0	0	0	0	0	0	0	0	0	0	0	0	0	92.971
2-177-06_S4_C3	0	0	0	0	0	0	0	0	0	0	0	0	0	0	0	0	0	0	0	0	0	0	0	0	0	98.016	100	99.765	100	0	0	0	0	0	0	0	0	0	0	0	0	0	0	0	0	0	0	0	0
2-222-05_S1_C1	0	0	0	0	0	0	0	0	0	0	0	0	0	0	0	0	0	0	0	0	0	0	0	0	0	0	0	0	0	95.712	0	99.684	99.736	0	0	0	0	0	0	0	0	0	0	0	0	0	0	0	0
2-316-03_S4_C2	0	0	0	0	0	0	0	0	0	91.186	99.313	99.639	99.439	99.617	99.624	99.387	100	100	0	97.235	96.586	94.911	99.867	99.879	99.606	0	0	0	0	0	0	0	0	0	0	0	0	0	0	0	0	0	0	0	0	0	0	0	0
2-460-02_S3_C1	0	0	0	0	0	0	0	0	0	0	96.939	97.353	97.756	98.659	98.685	98.569	98.818	99.27	88.406	93.627	94.212	89.848	98.008	97.101	98.817	0	0	0	0	0	0	0	0	0	0	0	0	0	0	0	0	0	0	0	0	0	0	0	0
2-460-02_S4_C2	92.469	99.467	99.287	99.32	0	0	80.846	0	0	0	0	0	0	0	0	0	0	0	0	0	0	0	0	0	0	0	0	0	0	0	0	0	0	0	0	0	0	0	0	0	0	0	0	0	0	0	0	0	0
2-474-04_S3_C3	0	0	0	0	0	0	0	0	0	0	96.769	97.353	97.676	98.531	98.685	97.955	98.582	99.027	0	94.769	92.659	87	97.875	96.739	98.81	0	0	0	0	0	0	0	0	0	0	0	0	0	0	0	0	0	0	0	0	0	0	0	0
2009EL-2050	0	0	0	0	0	0	0	0	0	0	0	0	0	0	0	0	0	0	0	0	0	0	0	0	0	0	0	0	0	0	0	0	0	0	84.69	97.477	99.644	99.209	0	0	0	0	0	0	0	0	0	0	0
2009EL-2071	0	0	0	0	0	0	0	0	0	0	0	0	0	0	0	0	0	0	0	0	0	0	0	0	0	0	0	0	0	0	0	0	0	0	84.69	97.254	99.644	99.209	0	0	0	0	0	0	0	0	0	0	0
2011C-3493	0	0	0	0	0	0	0	0	0	0	0	0	0	0	0	0	0	0	0	0	0	0	0	0	0	0	0	0	0	0	0	0	0	0	84.69	97.477	99.644	99.209	0	0	0	0	0	0	0	0	0	0	0
2018	0	0	0	0	0	0	0	0	0	0	0	0	0	0	0	0	0	0	0	0	0	0	0	0	0	0	0	0	0	0	0	0	0	0	0	0	0	0	0	0	0	0	0	0	0	0	0	0	99.2
2120	0	0	0	0	0	0	0	0	0	89.246	99.485	99.519	99.92	99.872	99.906	99.898	98.818	100	96.914	97.696	96.586	95.929	100	99.879	100	0	0	0	0	0	0	0	0	0	0	0	0	0	0	0	0	0	0	0	0	0	0	0	0
2137	0	0	0	0	0	0	0	0	0	0	0	0	0	0	0	0	0	0	0	0	0	0	0	0	0	0	0	0	0	100	0	100	99.868	0	0	0	0	0	0	0	0	0	0	0	0	0	0	0	0
221J8	0	0	0	0	0	0	0	0	0	0	0	0	0	0	0	0	0	0	0	0	0	0	0	0	0	0	0	0	0	0	0	0	0	0	84.496	97.477	99.644	99.078	0	0	0	0	0	0	0	0	0	0	0
226	0	0	0	0	0	0	0	0	0	0	0	0	0	0	0	0	0	0	0	0	0	0	0	0	0	0	0	0	0	92.912	0	99.842	99.736	0	0	0	0	0	0	0	0	0	0	0	0	0	0	0	0
227D8	0	0	0	0	0	0	0	0	0	0	0	0	0	0	0	0	0	0	0	0	0	0	0	0	0	0	0	0	0	0	0	0	0	0	0	0	0	0	0	0	0	0	0	0	0	0	0	0	0
2302	0	0	0	0	0	0	0	0	0	0	0	0	0	0	0	0	0	0	0	0	0	0	0	0	0	0	0	0	0	0	0	0	0	0	87.14	97.717	99.723	99.868	0	0	0	0	0	0	0	0	0	0	0
2315	92.259	99.467	99.326	99.32	0	0	80.887	0	0	0	0	0	0	0	0	0	0	0	0	0	0	0	0	0	0	0	0	0	0	0	0	0	0	0	0	0	0	0	0	0	0	0	0	0	0	0	0	0	0
2319	0	0	0	0	0	0	0	0	0	0	0	0	0	0	0	0	0	0	0	0	0	0	0	0	0	0	0	0	0	95.906	0	99.684	99.736	0	0	0	0	0	0	0	0	0	0	0	0	0	0	0	0
2332	0	0	0	0	0	0	0	0	0	0	0	0	0	0	0	0	0	0	0	0	0	0	0	0	0	0	0	0	0	0	0	0	0	0	0	0	0	0	0	0	0	0	0	0	0	0	0	0	99.307
2357	0	0	0	0	0	0	0	0	0	0	0	0	0	0	0	0	0	0	0	0	0	0	0	0	0	0	99.773	99.569	99.734	0	0	0	0	92.543	0	0	0	0	0	0	0	0	0	0	0	0	0	0	0
2370	0	0	0	0	0	0	0	0	0	0	0	0	0	0	0	0	0	0	0	0	0	0	0	0	0	0	0	0	0	95.712	0	99.684	99.736	0	0	0	0	0	0	0	0	0	0	0	0	0	0	0	0
2570	0	0	0	0	0	0	0	0	0	0	0	0	0	0	0	0	0	0	0	0	0	0	0	0	0	0	0	0	0	0	0	0	0	0	84.302	97.936	99.763	99.868	0	0	0	0	0	0	0	0	0	0	0
2655	0	0	0	0	0	0	0	0	0	89.246	99.485	99.519	99.92	99.872	99.906	99.898	98.818	100	0	97.696	96.586	95.929	100	99.879	100	0	0	0	0	0	0	0	0	0	0	0	0	0	0	0	0	0	0	0	0	0	0	0	0
266917_2	0	0	0	0	0	0	0	0	0	0	0	0	0	0	0	0	0	0	0	0	0	0	0	0	0	0	0	0	0	0	0	0	0	0	86.293	98.174	99.644	99.605	0	0	0	0	0	0	0	0	0	0	0
2704	0	0	0	0	0	0	0	0	0	0	0	0	0	0	0	0	0	0	0	0	0	0	0	0	0	0	0	0	0	92.72	0	99.842	99.736	0	0	0	0	0	0	0	0	0	0	0	0	0	0	0	0
2705	0	0	0	0	0	0	0	0	0	0	0	0	0	0	0	0	0	0	0	0	0	0	0	0	0	0	0	0	0	92.72	0	99.842	99.736	0	0	0	0	0	0	0	0	0	0	0	0	0	0	0	0
2715	92.259	99.467	99.326	99.32	0	0	80.887	0	0	0	0	0	0	0	0	0	0	0	0	0	0	0	0	0	0	0	0	0	0	0	0	0	0	0	0	0	0	0	0	0	0	0	0	0	0	0	0	0	0
29	92.259	99.467	99.326	99.32	0	0	80.887	0	0	0	0	0	0	0	0	0	0	0	0	0	0	0	0	0	0	0	0	0	0	0	0	0	0	0	0	0	0	0	0	0	0	0	0	0	0	0	0	0	0
2908	0	0	0	0	0	0	0	0	0	0	0	0	0	0	0	0	0	0	0	0	0	0	0	0	0	0	99.773	99.569	99.734	0	0	0	0	92.734	0	0	0	0	0	0	0	0	0	0	0	0	0	0	0
2919	0	0	0	0	0	0	0	0	0	89.246	99.485	99.519	99.92	99.872	99.906	99.898	98.818	100	95.152	97.696	96.586	95.929	100	99.879	100	0	0	0	0	0	0	0	0	0	0	0	0	0	0	0	0	0	0	0	0	0	0	0	0
293	0	0	0	0	0	0	0	0	0	0	0	0	0	0	0	0	0	0	0	0	0	0	0	0	0	93.651	99.773	99.765	99.602	0	0	0	0	0	0	0	0	0	0	0	0	0	0	0	0	0	0	0	0
3-020-07_S4_C2	0	0	0	0	0	0	0	0	0	0	0	0	0	0	0	0	0	0	0	0	0	0	0	0	0	0	0	0	0	0	0	0	0	0	86.782	97.717	99.723	99.868	0	0	0	0	0	0	0	0	0	0	0
3-475-03_S1_C2	92.469	98.8	99.326	99.32	0	0	80.887	0	0	0	0	0	0	0	0	0	0	0	0	0	0	0	0	0	0	0	0	0	0	0	0	0	0	0	0	0	0	0	0	0	0	0	0	0	0	0	0	0	0
30	0	0	0	0	0	0	0	0	0	0	0	0	0	0	0	0	0	0	0	0	0	0	0	0	0	0	99.773	99.569	99.734	0	0	0	0	92.543	0	0	0	0	0	0	0	0	0	0	0	0	0	0	0
3007	92.259	99.467	99.326	99.32	0	0	80.887	0	0	0	0	0	0	0	0	0	0	0	0	0	0	0	0	0	0	0	0	0	0	0	0	0	0	0	0	0	0	0	0	0	0	0	0	0	0	0	0	0	0
3010	92.259	99.467	99.326	99.32	0	0	80.887	0	0	0	0	0	0	0	0	0	0	0	0	0	0	0	0	0	0	0	0	0	0	0	0	0	0	0	0	0	0	0	0	0	0	0	0	0	0	0	0	0	0
3011	92.259	99.467	99.326	99.32	0	0	80.887	0	0	0	0	0	0	0	0	0	0	0	0	0	0	0	0	0	0	0	0	0	0	0	0	0	0	0	0	0	0	0	0	0	0	0	0	0	0	0	0	0	0
3079	0	0	0	0	0	0	0	0	0	0	0	0	0	0	0	0	0	0	0	0	0	0	0	0	0	0	99.773	99.569	99.734	0	0	0	0	92.734	0	0	0	0	0	0	0	0	0	0	0	0	0	0	0
3080	0	0	0	0	0	0	0	0	0	0	0	0	0	0	0	0	0	0	0	0	0	0	0	0	0	0	99.773	99.569	99.734	0	0	0	0	92.543	0	0	0	0	0	0	0	0	0	0	0	0	0	0	0
3108	0	0	0	0	0	0	0	0	0	0	0	0	0	0	0	0	0	0	0	0	0	0	0	0	0	0	99.773	0	99.734	0	0	0	0	92.734	0	0	0	0	0	0	0	0	0	0	0	0	0	0	0
3146	0	0	0	0	0	0	0	0	0	0	0	0	0	0	0	0	0	0	0	0	0	0	0	0	0	0	0	0	0	92.72	0	99.842	99.736	0	0	0	0	0	0	0	0	0	0	0	0	0	0	0	0
3147	0	0	0	0	0	0	0	0	0	0	0	0	0	0	0	0	0	0	0	0	0	0	0	0	0	0	0	0	0	100	0	100	99.868	0	0	0	0	0	0	0	0	0	0	0	0	0	0	0	0
3150	0	0	0	0	0	0	0	0	0	0	0	0	0	0	0	0	0	0	0	0	0	0	0	0	0	0	99.773	99.569	99.734	0	0	0	0	92.543	0	0	0	0	0	0	0	0	0	0	0	0	0	0	0
317	0	0	0	0	0	0	0	0	0	89.246	99.485	99.519	99.92	99.872	99.906	99.898	98.818	100	0	97.696	96.586	95.929	100	99.879	100	0	0	0	0	0	0	0	0	0	0	0	0	0	0	0	0	0	0	0	0	0	0	0	0
3191	0	0	0	0	0	0	0	0	0	0	0	0	0	0	0	0	0	0	0	0	0	0	0	0	0	0	0	0	0	0	0	0	0	0	84.109	97.936	99.763	99.868	0	0	0	0	0	0	0	0	0	0	0
326	0	0	0	0	0	0	0	0	0	89.246	99.485	99.519	99.92	99.872	99.906	99.898	98.818	100	0	97.696	96.586	95.929	100	99.879	100	0	0	0	0	0	0	0	0	0	0	0	0	0	0	0	0	0	0	0	0	0	0	0	0
3268	92.259	99.467	99.326	99.32	0	0	80.887	0	0	0	0	0	0	0	0	0	0	0	0	0	0	0	0	0	0	0	0	0	0	0	0	0	0	0	0	0	0	0	0	0	0	0	0	0	0	0	0	0	0
3269	0	0	0	0	0	0	0	0	0	0	0	0	0	0	0	0	0	0	0	0	0	0	0	0	0	0	0	0	0	0	0	0	0	0	84.302	97.936	99.763	99.868	0	0	0	0	0	0	0	0	0	0	0
328	92.259	99.467	99.326	99.32	0	0	80.887	0	0	0	0	0	0	0	0	0	0	0	0	0	0	0	0	0	0	0	0	0	0	0	0	0	0	0	0	0	0	0	0	0	0	0	0	0	0	0	0	0	0
3352	0	0	0	0	0	0	0	0	0	0	0	0	0	0	0	0	0	0	0	0	0	0	0	0	0	0	99.773	99.569	99.602	0	0	0	0	100	0	0	0	0	0	0	0	0	0	0	0	0	0	0	0
3410	0	0	0	0	0	0	0	0	0	0	0	0	0	0	0	0	0	0	0	0	0	0	0	0	0	0	0	0	0	0	0	0	0	0	84.496	97.936	99.763	99.868	0	0	0	0	0	0	0	0	0	0	0
3426	0	0	0	0	0	0	0	0	0	0	0	0	0	0	0	0	0	0	0	0	0	0	0	0	0	0	0	0	0	92.72	0	99.842	99.736	0	0	0	0	0	0	0	0	0	0	0	0	0	0	0	0
3470	0	0	0	0	0	0	0	0	0	0	0	0	0	0	0	0	0	0	0	0	0	0	0	0	0	0	0	0	0	96.881	0	99.486	99.736	0	0	0	0	0	0	0	0	0	0	0	0	0	0	0	0
3511	0	0	0	0	0	0	0	0	0	0	0	0	0	0	0	0	0	0	0	0	0	0	0	0	0	0	99.773	0	99.734	0	0	0	0	92.352	0	0	0	0	0	0	0	0	0	0	0	0	0	0	0
3596	92.259	99.467	99.326	99.32	0	0	80.887	0	0	0	0	0	0	0	0	0	0	0	0	0	0	0	0	0	0	0	0	0	0	0	0	0	0	0	0	0	0	0	0	0	0	0	0	0	0	0	0	0	0
3645	0	0	0	0	0	0	0	0	0	0	0	0	0	0	0	0	0	0	0	0	0	0	0	0	0	93.651	99.773	99.765	99.602	0	0	0	0	0	0	0	0	0	0	0	0	0	0	0	0	0	0	0	0
3675	0	0	0	0	0	0	0	0	0	0	0	0	0	0	0	0	0	0	0	0	0	0	0	0	0	0	0	0	0	0	0	0	0	0	84.496	97.936	99.763	99.868	0	0	0	0	0	0	0	0	0	0	0
3778	0	0	0	0	0	0	0	0	0	0	0	0	0	0	0	0	0	0	0	0	0	0	0	0	0	0	0	0	0	0	0	0	0	0	84.109	97.936	99.763	99.868	0	0	0	0	0	0	0	0	0	0	0
381-3	0	0	0	0	0	0	0	0	0	92.045	99.141	99.819	99.519	99.745	99.624	99.693	99.764	100	0	98.618	96.607	94.656	100	100	99.408	0	0	0	0	0	0	0	0	0	0	0	0	0	0	0	0	0	0	0	0	0	0	0	0
3848	0	0	0	0	0	0	0	0	0	0	0	0	0	0	0	0	0	0	0	0	0	0	0	0	0	0	0	0	0	92.72	0	99.881	99.736	0	0	0	0	0	0	0	0	0	0	0	0	0	0	0	0
3850	0	0	0	0	0	0	0	0	0	0	0	0	0	0	0	0	0	0	0	0	0	0	0	0	0	0	0	0	0	92.72	0	99.881	99.736	0	0	0	0	0	0	0	0	0	0	0	0	0	0	0	0
3888	92.259	99.467	99.326	99.32	0	0	80.887	0	0	0	0	0	0	0	0	0	0	0	0	0	0	0	0	0	0	0	0	0	0	0	0	0	0	0	0	0	0	0	0	0	0	0	0	0	0	0	0	0	0
391	0	0	0	0	0	0	0	0	0	0	0	0	0	0	0	0	0	0	0	0	0	0	0	0	0	0	0	0	0	0	0	0	0	0	87.14	97.717	99.723	99.868	0	0	0	0	0	0	0	0	0	0	0
3940	0	0	0	0	0	0	0	0	0	0	0	0	0	0	0	0	0	0	0	0	0	0	0	0	0	0	0	0	0	0	0	0	0	0	86.293	98.174	99.644	99.605	0	0	0	0	0	0	0	0	0	0	0
3951	0	0	0	0	0	0	0	0	0	0	97.109	97.353	97.756	98.659	98.779	98.773	98.818	99.27	89.441	93.627	94.012	89.848	98.141	97.101	98.817	0	0	0	0	0	0	0	0	0	0	0	0	0	0	0	0	0	0	0	0	0	0	0	0
401368	0	0	0	0	0	0	0	0	0	0	97.109	97.232	97.756	98.723	98.592	98.671	98.818	99.513	0	94.154	94.212	90.076	98.141	96.86	99.014	0	0	0	0	0	0	0	0	0	0	0	0	0	0	0	0	0	0	0	0	0	0	0	0
4025	0	0	0	0	0	0	0	0	0	0	0	0	0	0	0	0	0	0	0	0	0	0	0	0	0	0	0	0	0	94.152	0	99.96	99.736	0	0	0	0	0	0	0	0	0	0	0	0	0	0	0	0
4199	0	0	0	0	0	0	0	0	0	0	0	0	0	0	0	0	0	0	0	0	0	0	0	0	0	0	0	0	0	0	0	0	0	0	87.041	98.174	99.763	99.868	0	0	0	0	0	0	0	0	0	0	0
4202	0	0	0	0	0	0	0	0	0	0	0	0	0	0	0	0	0	0	0	0	0	0	0	0	0	0	99.773	0	99.734	0	0	0	0	92.543	0	0	0	0	0	0	0	0	0	0	0	0	0	0	0
4208	0	0	0	0	0	0	0	0	0	0	0	0	0	0	0	0	0	0	0	0	0	0	0	0	0	0	0	0	0	0	0	0	0	0	83.915	97.936	99.763	99.868	0	0	0	0	0	0	0	0	0	0	0
4235	0	0	0	0	0	0	0	0	0	0	0	0	0	0	0	0	0	0	0	0	0	0	0	0	0	0	99.773	99.569	99.734	0	0	0	0	92.543	0	0	0	0	0	0	0	0	0	0	0	0	0	0	0
4237	92.259	99.467	99.326	99.32	0	0	80.887	0	0	0	0	0	0	0	0	0	0	0	0	0	0	0	0	0	0	0	0	0	0	0	0	0	0	0	0	0	0	0	0	0	0	0	0	0	0	0	0	0	0
4336	0	0	0	0	0	0	0	0	0	0	0	0	0	0	0	0	0	0	0	0	0	0	0	0	0	0	99.773	99.686	99.602	0	0	0	0	91.396	0	0	0	0	0	0	0	0	0	0	0	0	0	0	0
4346	0	0	0	0	0	0	0	0	0	0	0	0	0	0	0	0	0	0	0	0	0	0	0	0	0	0	99.773	0	99.734	0	0	0	0	92.543	0	0	0	0	0	0	0	0	0	0	0	0	0	0	0
4471	0	0	0	0	0	0	0	0	0	0	0	0	0	0	0	0	0	0	0	0	0	0	0	0	0	0	0	0	0	92.912	0	99.842	99.736	0	0	0	0	0	0	0	0	0	0	0	0	0	0	0	0
45	0	0	0	0	0	0	0	0	0	0	0	0	0	0	0	0	0	0	0	0	0	0	0	0	0	0	0	0	0	0	0	0	0	0	84.302	0	99.763	99.868	0	0	0	0	0	0	0	0	0	0	0
4510	0	0	0	0	0	0	0	0	0	0	0	0	0	0	0	0	0	0	0	0	0	0	0	0	0	0	99.773	99.569	99.734	0	0	0	0	92.543	0	0	0	0	0	0	0	0	0	0	0	0	0	0	0
4519	0	0	0	0	0	0	0	0	0	0	0	0	0	0	0	0	0	0	0	0	0	0	0	0	0	0	0	0	0	0	0	0	0	0	85.9	98.174	99.762	99.851	0	0	0	0	0	0	0	0	0	0	0
4522	0	0	0	0	0	0	0	0	0	0	0	0	0	0	0	0	0	0	0	0	0	0	0	0	0	0	99.773	0	99.734	0	0	0	0	92.543	0	0	0	0	0	0	0	0	0	0	0	0	0	0	0
4558	92.259	99.467	99.326	99.32	0	0	80.887	0	0	0	0	0	0	0	0	0	0	0	0	0	0	0	0	0	0	0	0	0	0	0	0	0	0	0	0	0	0	0	0	0	0	0	0	0	0	0	0	0	0
4563	0	0	0	0	0	0	0	0	0	0	0	0	0	0	0	0	0	0	0	0	0	0	0	0	0	0	99.773	99.686	99.602	0	0	0	0	91.396	0	0	0	0	0	0	0	0	0	0	0	0	0	0	0
4658	92.259	99.467	99.326	99.32	0	0	80.887	0	0	0	0	0	0	0	0	0	0	0	0	0	0	0	0	0	0	0	0	0	0	0	0	0	0	0	0	0	0	0	0	0	0	0	0	0	0	0	0	0	0
4660	92.259	99.467	99.326	99.32	0	0	80.887	0	0	0	0	0	0	0	0	0	0	0	0	0	0	0	0	0	0	0	0	0	0	0	0	0	0	0	0	0	0	0	0	0	0	0	0	0	0	0	0	0	0
4721	0	0	0	0	0	0	0	0	0	0	0	0	0	0	0	0	0	0	0	0	0	0	0	0	0	0	99.773	99.686	99.602	0	0	0	0	91.396	0	0	0	0	0	0	0	0	0	0	0	0	0	0	0
4742	0	0	0	0	0	0	0	0	0	0	0	0	0	0	0	0	0	0	0	0	0	0	0	0	0	0	99.773	99.686	99.602	0	0	0	0	91.396	0	0	0	0	0	0	0	0	0	0	0	0	0	0	0
4745	0	0	0	0	0	0	0	0	0	0	0	0	0	0	0	0	0	0	0	0	0	0	0	0	0	0	0	0	0	0	0	0	0	0	84.302	97.936	99.763	99.868	0	0	0	0	0	0	0	0	0	0	0
4749	0	0	0	0	0	0	0	0	0	0	0	0	0	0	0	0	0	0	0	0	0	0	0	0	0	0	0	0	0	94.152	0	99.96	99.736	0	0	0	0	0	0	0	0	0	0	0	0	0	0	0	0
4960	0	0	0	0	0	0	0	0	0	0	0	0	0	0	0	0	0	0	0	0	0	0	0	0	0	0	99.773	99.569	99.734	0	0	0	0	92.543	0	0	0	0	0	0	0	0	0	0	0	0	0	0	0
4964	0	0	0	0	0	0	0	0	0	0	0	0	0	0	0	0	0	0	0	0	0	0	0	0	0	0	99.773	99.569	99.734	0	0	0	0	92.543	0	0	0	0	0	0	0	0	0	0	0	0	0	0	0
4965	0	0	0	0	0	0	0	0	0	0	0	0	0	0	0	0	0	0	0	0	0	0	0	0	0	0	99.773	99.569	99.734	0	0	0	0	92.352	0	0	0	0	0	0	0	0	0	0	0	0	0	0	0
4968	92.259	99.467	99.326	99.32	0	0	80.887	0	0	0	0	0	0	0	0	0	0	0	0	0	0	0	0	0	0	0	0	0	0	0	0	0	0	0	0	0	0	0	0	0	0	0	0	0	0	0	0	0	0
4995	0	0	0	0	0	0	0	0	0	0	0	0	0	0	0	0	0	0	0	0	0	0	0	0	0	0	0	0	0	95.712	0	99.723	99.736	0	0	0	0	0	0	0	0	0	0	0	0	0	0	0	0
5-366-08_S3_C1	0	0	0	0	0	0	0	0	0	0	0	0	0	0	0	0	0	0	0	0	0	0	0	0	0	93.849	99.773	99.765	100	0	0	0	0	0	0	0	0	0	0	0	0	0	0	0	0	0	0	0	0
501	0	0	0	0	0	0	0	0	0	0	0	0	0	0	0	0	0	0	0	0	0	0	0	0	0	0	0	0	0	95.712	0	99.723	99.736	0	0	0	0	0	0	0	0	0	0	0	0	0	0	0	0
5038	92.259	99.467	99.326	99.32	0	0	80.887	0	0	0	0	0	0	0	0	0	0	0	0	0	0	0	0	0	0	0	0	0	0	0	0	0	0	0	0	0	0	0	0	0	0	0	0	0	0	0	0	0	0
5050	0	0	0	0	0	0	0	0	0	0	0	0	0	0	0	0	0	0	0	0	0	0	0	0	0	0	99.773	99.569	99.734	0	0	0	0	92.352	0	0	0	0	0	0	0	0	0	0	0	0	0	0	0
5052	0	0	0	0	0	0	0	0	0	0	0	0	0	0	0	0	0	0	0	0	0	0	0	0	0	0	99.773	99.686	99.602	0	0	0	0	91.587	0	0	0	0	0	0	0	0	0	0	0	0	0	0	0
5053	0	0	0	0	0	0	0	0	0	0	0	0	0	0	0	0	0	0	0	0	0	0	0	0	0	0	0	0	0	95.712	0	99.723	99.736	0	0	0	0	0	0	0	0	0	0	0	0	0	0	0	0
5125	0	0	0	0	0	0	0	0	0	0	97.109	97.353	97.756	98.659	98.779	98.773	98.818	99.27	89.648	93.627	94.212	89.594	98.141	97.101	98.817	0	0	0	0	0	0	0	0	0	0	0	0	0	0	0	0	0	0	0	0	0	0	0	0
5169	0	0	0	0	0	0	0	0	0	0	0	0	0	0	0	0	0	0	0	0	0	0	0	0	0	0	0	0	0	92.529	0	99.842	99.736	0	0	0	0	0	0	0	0	0	0	0	0	0	0	0	0
5183	0	0	81.334	0	100	99.866	99.11	99.55	0	0	0	0	0	0	0	0	0	0	0	0	0	0	0	0	0	0	0	0	0	0	0	0	0	0	86.756	97.717	99.723	99.868	0	0	0	0	0	0	0	0	0	0	0
5187	92.259	99.467	99.326	99.32	0	0	80.887	0	0	0	0	0	0	0	0	0	0	0	0	0	0	0	0	0	0	0	0	0	0	0	0	0	0	0	0	0	0	0	0	0	0	0	0	0	0	0	0	0	0
5191	0	0	0	0	0	0	0	0	0	0	0	0	0	0	0	0	0	0	0	0	0	0	0	0	0	0	99.773	99.686	99.602	0	0	0	0	91.396	0	0	0	0	0	0	0	0	0	0	0	0	0	0	0
5241	0	0	0	0	0	0	0	0	0	0	0	0	0	0	0	0	0	0	0	0	0	0	0	0	0	93.651	99.773	99.765	99.602	0	0	0	0	0	0	0	0	0	0	0	0	0	0	0	0	0	0	0	0
5274	92.259	99.467	99.326	99.32	0	0	80.887	0	0	0	0	0	0	0	0	0	0	0	0	0	0	0	0	0	0	0	0	0	0	0	0	0	0	0	0	0	0	0	0	0	0	0	0	0	0	0	0	0	0
5276	0	0	0	0	0	0	0	0	0	0	0	0	0	0	0	0	0	0	0	0	0	0	0	0	0	0	99.773	99.569	99.734	0	0	0	0	92.161	0	0	0	0	0	0	0	0	0	0	0	0	0	0	0
5277	0	0	0	0	0	0	0	0	0	0	0	0	0	0	0	0	0	0	0	0	0	0	0	0	0	0	99.773	99.569	99.734	0	0	0	0	92.161	0	0	0	0	0	0	0	0	0	0	0	0	0	0	0
5303	0	0	0	0	0	0	0	0	0	0	0	0	0	0	0	0	0	0	0	0	0	0	0	0	0	0	0	0	0	0	0	0	0	0	86.948	97.717	99.723	99.868	0	0	0	0	0	0	0	0	0	0	0
5307	0	0	0	0	0	0	0	0	0	0	0	0	0	0	0	0	0	0	0	0	0	0	0	0	0	0	0	0	0	0	0	0	0	0	84.496	97.936	99.763	99.868	0	0	0	0	0	0	0	0	0	0	0
5313	0	0	0	0	0	0	0	0	0	0	0	0	0	0	0	0	0	0	0	0	0	0	0	0	0	0	0	0	0	95.712	0	99.684	99.736	0	0	0	0	0	0	0	0	0	0	0	0	0	0	0	0
5322	0	0	0	0	0	0	0	0	0	0	0	0	0	0	0	0	0	0	0	0	0	0	0	0	0	0	0	0	0	95.712	0	99.684	99.736	0	0	0	0	0	0	0	0	0	0	0	0	0	0	0	0
5332	0	0	0	0	0	0	0	0	0	0	0	0	0	0	0	0	0	0	0	0	0	0	0	0	0	0	0	0	0	0	0	0	0	0	84.302	97.936	99.763	99.85	0	0	0	0	0	0	0	0	0	0	0
5358	92.259	99.467	99.326	99.32	0	0	80.887	0	0	0	0	0	0	0	0	0	0	0	0	0	0	0	0	0	0	0	0	0	0	0	0	0	0	0	0	0	0	0	0	0	0	0	0	0	0	0	0	0	0
5359	92.259	99.467	99.326	99.32	0	0	80.887	0	0	0	0	0	0	0	0	0	0	0	0	0	0	0	0	0	0	0	0	0	0	0	0	0	0	0	0	0	0	0	0	0	0	0	0	0	0	0	0	0	0
542093	98.965	99.867	99.921	100	0	0	81.009	0	0	0	0	0	0	0	0	0	0	0	0	0	0	0	0	0	0	0	0	0	0	0	0	0	0	0	0	0	0	0	0	0	0	0	0	0	0	0	0	0	0
5553	0	0	0	0	0	0	0	0	0	0	0	0	0	0	0	0	0	0	0	0	0	0	0	0	0	0	0	0	0	0	0	0	0	0	84.302	97.936	99.763	99.868	0	0	0	0	0	0	0	0	0	0	0
5556	0	0	0	0	0	0	0	0	0	0	0	0	0	0	0	0	0	0	0	0	0	0	0	0	0	0	0	0	0	0	0	0	0	0	84.496	97.936	99.763	99.868	0	0	0	0	0	0	0	0	0	0	0
55989	0	0	0	0	0	0	0	0	0	0	0	0	0	0	0	0	0	0	0	0	0	0	0	0	0	100	100	100	100	0	0	0	0	0	0	0	0	0	0	0	0	0	0	0	0	0	0	0	0
5737	0	0	0	0	0	0	0	0	0	0	0	0	0	0	0	0	0	0	0	0	0	0	0	0	0	0	0	0	0	95.712	0	99.723	99.736	0	0	0	0	0	0	0	0	0	0	0	0	0	0	0	0
5753	0	0	81.253	0	99.673	99.866	99.264	99.775	99.588	0	0	0	0	0	0	0	0	0	0	0	0	0	0	0	0	0	0	0	0	0	0	0	0	0	87.14	97.717	99.723	99.868	0	0	0	0	0	0	0	0	0	0	0
5858	92.259	99.467	99.326	99.32	0	0	80.887	0	0	0	0	0	0	0	0	0	0	0	0	0	0	0	0	0	0	0	0	0	0	0	0	0	0	0	0	0	0	0	0	0	0	0	0	0	0	0	0	0	0
6-175-07_S1_C2	0	0	0	0	0	0	0	0	0	0	0	0	0	0	0	0	0	0	0	0	0	0	0	0	0	0	0	0	0	0	0	0	0	0	0	0	0	0	0	0	0	0	0	0	0	0	0	0	0
623214	0	0	0	0	0	0	0	0	0	0	0	0	0	0	0	0	0	0	0	0	0	0	0	0	0	0	0	0	0	0	0	0	0	0	86.293	98.174	99.684	99.605	0	0	0	0	0	0	0	0	0	0	0
7-233-03_S3_C1	0	0	0	0	0	0	0	0	0	0	96.259	97.112	98.077	98.786	98.873	98.466	98.349	98.783	89.234	93.721	92.475	89.34	98.539	97.094	98.422	0	0	0	0	0	0	0	0	0	0	0	0	0	0	0	0	0	0	0	0	0	0	0	0
7-233-03_S3_C3	0	0	0	0	0	0	0	0	0	0	96.259	97.112	98.077	98.85	98.873	98.466	98.582	98.783	89.234	93.721	92.475	89.34	98.539	97.094	98.422	0	0	0	0	0	0	0	0	0	0	0	0	0	0	0	0	0	0	0	0	0	0	0	0
71	0	0	0	0	0	0	0	0	0	0	0	0	0	0	0	0	0	0	0	0	0	0	0	0	0	0	0	0	0	0	0	0	0	0	84.302	97.936	99.763	99.868	0	0	0	0	0	0	0	0	0	0	0
72	0	0	0	0	0	0	0	0	0	0	0	0	0	0	0	0	0	0	0	0	0	0	0	0	0	0	0	0	0	0	0	0	0	0	84.302	97.936	99.763	99.868	0	0	0	0	0	0	0	0	0	0	0
76	92.678	99.467	99.326	99.32	0	0	80.887	0	0	0	0	0	0	0	0	0	0	0	0	0	0	0	0	0	0	0	0	0	0	0	0	0	0	0	0	0	0	0	0	0	0	0	0	0	0	0	0	0	0
788309	0	0	0	0	0	0	0	0	0	0	0	0	0	0	0	0	0	0	0	0	0	0	0	0	0	0	0	0	0	96.686	98.834	99.486	99.868	0	0	0	0	0	0	0	0	0	0	0	0	0	0	0	0
983	92.259	99.467	99.326	99.32	0	0	80.887	0	0	0	0	0	0	0	0	0	0	0	0	0	0	0	0	0	0	0	0	0	0	0	0	0	0	0	0	0	0	0	0	0	0	0	0	0	0	0	0	0	0
999	0	0	0	0	0	0	0	0	0	89.246	99.485	99.519	99.92	99.872	99.906	99.898	98.818	100	0	97.696	96.586	95.929	100	99.879	100	0	0	0	0	0	0	0	0	0	0	0	0	0	0	0	0	0	0	0	0	0	0	0	0
AM22-15AC	0	0	0	0	0	0	0	0	0	99.187	99.828	99.94	100	99.872	100	99.898	100	100	100	99.539	99.8	97.995	100	100	100	0	0	0	0	0	0	0	0	0	0	0	0	0	0	0	0	0	0	0	0	0	0	0	0
AM34-8	0	0	0	0	0	0	0	0	0	91.945	99.828	99.819	99.76	99.745	99.718	99.898	100	100	0	96.33	97.189	93.893	100	99.638	99.803	0	0	0	0	0	0	0	0	0	0	0	0	0	0	0	0	0	0	0	0	0	0	0	0
B16EC0481	0	0	0	0	0	0	0	0	0	0	0	0	0	0	0	0	0	0	0	0	0	0	0	0	0	0	0	0	0	0	0	0	0	0	87.14	97.717	99.684	99.868	0	0	0	0	0	0	0	0	0	0	0
B16EC0771	0	0	81.131	0	99.02	98.658	98.993	93.946	0	0	0	0	0	0	0	0	0	0	0	0	0	0	0	0	0	0	0	0	0	0	0	0	0	0	0	0	0	0	94.932	93.868	96.086	87.123	90.977	96.732	0	0	0	0	0
BEC1-S17-ESBL-09	0	0	0	0	0	0	0	0	0	0	0	0	0	0	0	0	0	0	0	0	0	0	0	0	0	97.421	99.773	99.725	100	0	0	0	0	0	0	0	0	0	0	0	0	0	0	0	0	0	0	0	0
BR1220	0	0	0	0	0	0	0	0	0	0	0	0	0	0	0	0	0	0	0	0	0	0	0	0	0	0	99.773	99.686	99.602	0	0	0	0	91.396	0	0	0	0	0	0	0	0	0	0	0	0	0	0	0
C48-93	0	0	0	0	0	0	0	0	0	0	0	0	0	0	0	0	0	0	0	0	0	0	0	0	0	0	0	0	0	0	0	0	0	0	84.302	97.936	99.763	99.868	0	0	0	0	0	0	0	0	0	0	0
CPCEC1	0	0	0	0	0	0	0	0	0	0	0	0	0	0	0	0	0	0	0	0	0	0	0	0	0	0	99.773	99.451	99.47	0	0	0	0	91.396	0	0	0	0	0	0	0	0	0	0	0	0	0	0	0
CS01	0	0	0	0	0	0	0	0	0	0	96.599	97.294	97.52	98.467	98.592	98.16	98.349	99.029	0	94.615	92.659	87.282	97.613	96.627	98.419	0	0	0	0	0	0	0	0	0	0	0	0	0	0	0	0	0	0	0	0	0	0	0	0
D8-1	0	0	0	0	0	0	0	0	0	0	0	0	0	0	0	0	0	0	0	0	0	0	0	0	0	98.016	100	0	99.867	0	0	0	0	0	0	0	0	0	0	0	0	0	0	0	0	0	0	0	0
DEC15A	0	0	0	0	0	0	0	0	0	0	0	0	0	0	0	0	0	0	0	0	0	0	0	0	0	0	99.773	99.569	99.734	0	0	0	0	92.543	0	0	0	0	0	0	0	0	0	0	0	0	0	0	0
DEC6C	0	0	0	0	0	0	0	0	0	0	97.109	97.172	97.596	98.723	98.779	98.773	98.818	99.027	88.613	94.207	94.212	90.076	98.141	97.222	98.422	0	0	0	0	0	0	0	0	0	0	0	0	0	0	0	0	0	0	0	0	0	0	0	0
E-1246	0	0	0	0	0	0	0	0	0	0	0	0	0	0	0	0	0	0	0	0	0	0	0	0	0	0	99.773	99.765	99.734	0	0	0	0	90.822	0	0	0	0	0	0	0	0	0	0	0	0	0	0	0
E11V1A	0	0	0	0	0	0	0	0	0	0	0	0	0	0	0	0	0	0	0	0	0	0	0	0	0	95.04	99.773	98.809	99.07	0	0	0	0	91.571	0	0	0	0	0	0	0	0	0	0	0	0	0	0	0
E11V5A	0	0	0	0	0	0	0	0	0	0	0	0	0	0	0	0	0	0	0	0	0	0	0	0	0	0	0	0	0	0	0	0	0	0	0	0	0	0	0	0	0	0	0	0	0	0	0	0	98.986
E13V1D	92.259	99.333	99.326	99.32	0	0	80.887	0	0	0	0	0	0	0	0	0	0	0	0	0	0	0	0	0	0	0	0	0	0	0	0	0	0	0	0	0	0	0	0	0	0	0	0	0	0	0	0	0	0
E13V1E	0	0	0	0	0	0	0	0	0	0	0	0	0	0	0	0	0	0	0	0	0	0	0	0	0	0	0	0	0	0	0	0	0	0	84.69	0	99.644	99.209	0	0	0	0	0	0	0	0	0	0	0
E14V1D	100	100	100	100	0	0	81.009	0	0	0	0	0	0	0	0	0	0	0	0	0	0	0	0	0	0	0	0	0	0	0	0	0	0	0	0	0	0	0	0	0	0	0	0	0	0	0	0	0	0
E16V1A	0	0	0	0	0	0	0	0	0	0	0	0	0	0	0	0	0	0	0	0	0	0	0	0	0	0	0	0	0	95.712	0	99.723	99.736	0	0	0	0	0	0	0	0	0	0	0	0	0	0	0	0
E17V1A	0	0	0	0	0	0	0	0	0	0	0	0	0	0	0	0	0	0	0	0	0	0	0	0	0	0	0	0	0	95.712	99.068	99.723	99.736	0	0	0	0	0	0	0	0	0	0	0	0	0	0	0	0
E18V1A	0	0	0	0	0	0	0	0	0	0	0	0	0	0	0	0	0	0	0	0	0	0	0	0	0	0	0	0	0	0	0	0	0	0	0	0	0	0	0	0	0	0	0	0	0	0	0	0	0
E19V1A	100	100	100	100	0	0	81.009	0	0	0	0	0	0	0	0	0	0	0	0	0	0	0	0	0	0	0	0	0	0	0	0	0	0	0	0	0	0	0	0	0	0	0	0	0	0	0	0	0	0
E24V5C	0	0	0	0	0	0	0	0	0	0	0	0	0	0	0	0	0	0	0	0	0	0	0	0	0	0	0	0	0	0	0	0	0	0	0	0	0	0	0	0	0	0	0	0	0	0	0	0	0
E25V1B	0	0	0	0	0	0	0	0	0	0	0	0	0	0	0	0	0	0	0	0	0	0	0	0	0	0	99.773	99.569	99.734	0	0	0	0	100	0	0	0	0	0	0	0	0	0	0	0	0	0	0	0
E2V1A	0	0	0	0	0	0	0	0	0	0	0	0	0	0	0	0	0	0	0	0	0	0	0	0	0	0	0	0	0	0	0	0	0	0	0	0	0	0	0	0	0	0	0	0	0	0	0	0	98.722
E30V1A	0	0	0	0	0	0	0	0	0	0	0	0	0	0	0	0	0	0	0	0	0	0	0	0	0	0	0	0	0	0	0	0	0	0	86.293	98.174	99.684	99.736	0	0	0	0	0	0	0	0	0	0	0
E31V1B	0	0	0	0	0	0	0	0	0	0	98.797	0	0	0	0	0	0	0	0	0	0	0	0	0	0	0	0	0	0	0	0	0	0	0	0	0	99.644	99.736	0	0	0	0	0	0	0	0	0	0	0
E32V5A	0	0	0	0	0	0	0	0	0	0	0	0	0	0	0	0	0	0	0	0	0	0	0	0	0	0	0	0	0	0	0	0	0	0	0	0	0	0	0	0	0	0	0	0	0	0	0	0	99.36
E36	0	0	0	0	0	0	0	0	0	0	0	0	0	0	0	0	0	0	0	0	0	0	0	0	0	0	99.773	99.569	99.734	0	0	0	0	99.425	0	0	0	0	0	0	0	0	0	0	0	0	0	0	0
E3V1A	0	0	0	0	0	0	0	0	0	0	0	0	0	0	0	0	0	0	0	0	0	0	0	0	0	0	0	0	0	0	0	0	0	0	0	0	0	0	0	0	0	0	0	0	0	0	0	0	98.092
E3V1B	0	0	0	0	0	0	0	0	0	0	0	0	0	0	0	0	0	0	0	0	0	0	0	0	0	0	0	0	0	0	0	0	0	0	0	0	0	0	0	0	0	0	0	0	0	0	0	0	98.882
E3V1C	0	0	0	0	0	0	0	0	0	0	0	0	0	0	0	0	0	0	0	0	0	0	0	0	0	0	0	0	0	0	0	0	0	0	98.45	93.496	99.644	99.736	0	0	0	0	0	0	0	0	0	0	0
E42	0	0	0	0	0	0	0	0	0	0	0	0	0	0	0	0	0	0	0	0	0	0	0	0	0	0	0	0	0	95.712	0	99.684	99.736	0	0	0	0	0	0	0	0	0	0	0	0	0	0	0	0
E7V1A	0	0	0	0	0	0	0	0	0	0	0	0	0	0	0	0	0	0	0	0	0	0	0	0	0	0	0	0	0	0	0	0	0	0	0	0	0	0	0	0	0	0	0	0	0	0	0	0	98.882
E8V1A	0	0	0	0	0	0	0	0	0	0	0	0	0	0	0	0	0	0	0	0	0	0	0	0	0	0	0	0	0	96.686	99.068	99.486	99.868	0	0	0	0	0	0	0	0	0	0	0	0	0	0	0	0
EC-SC1140	0	0	0	0	0	0	0	0	0	0	0	0	0	0	0	0	0	0	0	0	0	0	0	0	0	0	0	0	0	0	0	0	0	0	86.293	98.174	99.644	99.736	0	0	0	0	0	0	0	0	0	0	0
EC092	0	0	0	0	0	0	0	0	0	0	0	0	0	0	0	0	0	0	0	0	0	0	0	0	0	0	0	0	0	0	0	0	0	0	0	0	0	0	0	0	0	0	0	0	0	0	0	0	0
ECM-1	0	0	0	0	0	0	0	0	0	0	96.769	97.413	97.676	98.531	98.685	97.955	98.582	99.027	0	93.538	91.865	86.146	97.875	96.86	98.81	0	0	0	0	0	0	0	0	0	0	0	0	0	0	0	0	0	0	0	0	0	0	0	0
ESBL12	0	0	0	0	0	0	0	0	0	0	0	0	0	0	0	0	0	0	0	0	0	0	0	0	0	0	0	0	0	0	0	0	0	0	84.496	97.706	99.684	99.078	0	0	0	0	0	0	0	0	0	0	0
Escherichia_fergusonii	0	0	0	0	0	0	0	0	0	0	0	0	0	0	0	0	0	0	0	0	0	0	0	0	0	0	0	0	0	0	0	0	0	0	0	0	0	0	0	0	0	0	0	0	0	0	0	0	0
F16EC0617	0	0	81.131	0	99.02	98.658	98.993	93.946	0	0	0	0	0	0	0	0	0	0	0	0	0	0	0	0	0	0	0	0	0	0	0	0	0	0	0	0	0	0	94.932	93.868	96.086	87.123	90.977	96.732	0	0	0	0	0
FDAARGOS_348	0	0	0	0	0	0	0	0	0	0	0	0	0	0	0	0	0	0	0	0	0	0	0	0	0	0	0	0	0	0	0	0	0	0	84.69	97.477	99.644	99.209	0	0	0	0	0	0	0	0	0	0	0
FDAARGOS_349	0	0	0	0	0	0	0	0	0	0	0	0	0	0	0	0	0	0	0	0	0	0	0	0	0	0	0	0	0	0	0	0	0	0	84.69	97.477	99.644	99.209	0	0	0	0	0	0	0	0	0	0	0
FDAARGOS_401	0	0	0	0	0	0	0	0	0	0	0	0	0	0	0	0	0	0	0	0	0	0	0	0	0	0	0	0	0	0	0	0	0	0	84.69	97.477	99.644	99.209	0	0	0	0	0	0	0	0	0	0	0
FDAARGOS_403	0	0	0	0	0	0	0	0	0	0	0	0	0	0	0	0	0	0	0	0	0	0	0	0	0	0	0	0	0	0	0	0	0	0	84.69	97.477	99.644	99.209	0	0	0	0	0	0	0	0	0	0	0
FDAARGOS_772	0	0	0	0	0	0	0	0	0	0	0	0	0	0	0	0	0	0	0	0	0	0	0	0	0	0	0	0	0	0	0	0	0	0	84.69	97.477	99.644	99.209	0	0	0	0	0	0	0	0	0	0	0
FHI102	0	0	0	0	0	0	0	0	0	0	0	0	0	0	0	0	0	0	0	0	0	0	0	0	0	0	0	0	0	0	0	0	0	0	84.69	97.477	99.644	99.209	0	0	0	0	0	0	0	0	0	0	0
FORC_029	0	0	0	0	0	0	0	0	0	0	0	0	0	0	0	0	0	0	0	0	0	0	0	0	0	97.817	100	99.804	99.867	0	0	0	0	0	0	0	0	0	0	0	0	0	0	0	0	0	0	0	0
FORC_043	0	0	0	0	0	0	0	0	0	0	0	0	0	0	0	0	0	0	0	0	0	0	0	0	0	97.817	100	99.686	99.867	0	0	0	0	0	0	0	0	0	0	0	0	0	0	0	0	0	0	0	0
FORC_069	0	0	0	0	0	0	0	0	0	0	0	0	0	0	0	0	0	0	0	0	0	0	0	0	0	97.817	100	99.804	99.867	0	0	0	0	0	0	0	0	0	0	0	0	0	0	0	0	0	0	0	0
FWSEC0009	0	0	0	0	0	0	0	0	0	0	0	0	0	0	0	0	0	0	0	0	0	0	0	0	0	0	0	0	0	0	0	0	0	0	84.69	97.477	99.644	99.209	0	0	0	0	0	0	0	0	0	0	0
HUSEC2011	0	0	0	0	0	0	0	0	0	0	0	0	0	0	0	0	0	0	0	0	0	0	0	0	0	0	0	0	0	0	0	0	0	0	84.69	97.477	99.644	99.209	0	0	0	0	0	0	0	0	0	0	0
IS1	0	0	0	0	0	0	0	0	0	0	0	0	0	0	0	0	0	0	0	0	0	0	0	0	0	0	0	0	0	0	0	0	0	0	86.782	97.717	0	99.868	0	0	0	0	0	0	0	0	0	0	0
JE86-ST02	0	0	0	0	0	0	0	0	0	0	0	0	0	0	0	0	0	0	0	0	0	0	0	0	0	0	0	0	0	100	99.767	100	100	0	0	0	0	0	0	0	0	0	0	0	0	0	0	0	0
JE86-ST05	0	0	0	0	0	0	0	0	0	0	0	0	0	0	0	0	0	0	0	0	0	0	0	0	0	0	0	0	0	100	99.767	100	100	0	0	0	0	0	0	0	0	0	0	0	0	0	0	0	0
K11V5	0	0	0	0	0	0	0	0	0	0	0	0	0	0	0	0	0	0	0	0	0	0	0	0	0	93.651	99.773	99.765	99.602	0	0	0	0	0	0	0	0	0	0	0	0	0	0	0	0	0	0	0	0
K13V4	0	0	0	0	0	0	0	0	0	0	0	0	0	0	0	0	0	0	0	0	0	0	0	0	0	0	0	0	0	0	0	0	0	0	86.782	97.717	99.723	99.868	0	0	0	0	0	0	0	0	0	0	0
K1516	0	0	0	0	0	0	0	0	0	0	0	0	0	0	0	0	0	0	0	0	0	0	0	0	0	0	0	0	0	0	0	0	0	0	0	0	0	0	0	0	0	0	0	0	0	0	0	0	0
K18V1	0	0	0	0	0	0	0	0	0	0	0	0	0	0	0	0	0	0	0	0	0	0	0	0	0	0	0	0	0	0	0	0	0	0	0	0	0	0	0	0	0	0	0	0	0	0	0	0	0
K21V5	0	0	0	0	0	0	0	0	0	0	0	0	0	0	0	0	0	0	0	0	0	0	0	0	0	0	0	0	0	0	0	0	0	0	0	0	0	0	0	0	0	0	0	0	0	0	0	0	99.36
K22V1	0	0	0	0	0	0	0	0	0	0	0	0	0	0	0	0	0	0	0	0	0	0	0	0	0	0	0	0	0	92.529	99.534	99.881	99.604	0	0	0	0	0	0	0	0	0	0	0	0	0	0	0	0
K24V1	0	0	0	0	0	0	0	0	0	0	0	0	0	0	0	0	0	0	0	0	0	0	0	0	0	0	0	0	0	0	0	0	0	0	99.419	99.772	99.802	99.868	0	0	0	0	0	0	0	0	0	0	0
K26V1	0	0	0	0	0	0	0	0	0	0	0	0	0	0	0	0	0	0	0	0	0	0	0	0	0	0	0	0	0	93.762	0	99.96	99.604	0	0	0	0	0	0	0	0	0	0	0	0	0	0	0	0
K2V1	100	100	100	100	0	0	81.009	0	0	0	0	0	0	0	0	0	0	0	0	0	0	0	0	0	0	0	0	0	0	0	0	0	0	0	0	0	0	0	0	0	0	0	0	0	0	0	0	0	0
K31V1	0	0	0	0	0	0	0	0	0	0	96.939	97.413	97.676	98.659	98.498	98.057	98.582	99.027	0	95.077	94.048	89.34	98.008	96.981	99.008	0	0	0	0	0	0	0	0	0	0	0	0	0	0	0	0	0	0	0	0	0	0	0	0
K38V1	0	0	0	0	0	0	0	0	0	0	0	0	0	0	0	0	0	0	0	0	0	0	0	0	0	0	0	0	0	0	0	0	0	0	98.256	0	99.684	99.605	0	0	0	0	0	0	0	0	0	0	0
K39V1	0	0	0	0	0	0	0	0	0	0	0	0	0	0	0	0	0	0	0	0	0	0	0	0	0	0	0	0	0	0	0	0	0	0	98.256	95.652	99.684	99.736	0	0	0	0	0	0	0	0	0	0	0
K40V1	0	0	0	0	0	0	0	0	0	0	0	0	0	0	0	0	0	0	0	0	0	0	0	0	0	0	0	0	0	0	0	0	0	0	0	0	0	0	0	0	0	0	0	0	0	0	0	0	98.211
K41V1	0	0	0	0	0	0	0	0	0	0	0	0	0	0	0	0	0	0	0	0	0	0	0	0	0	0	0	0	0	95.906	99.068	99.684	99.736	0	0	0	0	0	0	0	0	0	0	0	0	0	0	0	0
K44V1	0	0	0	0	0	0	0	0	0	0	0	0	0	0	0	0	0	0	0	0	0	0	0	0	0	0	0	0	0	0	0	0	0	0	0	0	0	0	0	0	0	0	0	0	0	0	0	0	0
K45V1	0	0	0	0	0	0	0	0	0	0	0	0	0	0	0	0	0	0	0	0	0	0	0	0	0	0	0	0	0	0	0	0	0	0	0	0	0	0	0	0	0	0	0	0	0	0	0	0	0
K4V4	0	0	0	0	0	0	0	0	0	0	0	0	0	0	0	0	0	0	0	0	0	0	0	0	0	0	0	0	0	0	0	0	0	0	84.69	97.936	99.644	99.078	0	0	0	0	0	0	0	0	0	0	0
K5V4	0	0	0	0	0	0	0	0	0	0	0	0	0	0	0	0	0	0	0	0	0	0	0	0	0	93.651	99.773	99.765	99.602	0	0	0	0	0	0	0	0	0	0	0	0	0	0	0	0	0	0	0	0
LB226692	0	0	0	0	0	0	0	0	0	0	0	0	0	0	0	0	0	0	0	0	0	0	0	0	0	0	0	0	0	0	0	0	0	0	84.69	97.477	99.644	99.209	0	0	0	0	0	0	0	0	0	0	0
MEX-11	0	0	0	0	0	0	0	0	0	0	0	0	0	0	0	0	0	0	0	0	0	0	0	0	0	0	99.773	99.608	99.734	0	0	0	0	90.822	0	0	0	0	0	0	0	0	0	0	0	0	0	0	0
MEX-12	0	0	0	0	0	0	0	0	0	0	0	0	0	0	0	0	0	0	0	0	0	0	0	0	0	0	0	0	0	0	0	0	0	0	0	0	0	0	0	0	0	0	0	0	0	0	0	0	98.234
MEX-13	0	0	0	0	0	0	0	0	0	0	0	0	0	0	0	0	0	0	0	0	0	0	0	0	0	0	0	0	0	0	0	0	0	0	86.293	98.174	99.684	99.736	0	0	0	0	0	0	0	0	0	0	0
MEX-14	0	0	0	0	0	0	0	0	0	0	0	0	0	0	0	0	0	0	0	0	0	0	0	0	0	0	0	0	0	0	0	0	0	0	84.69	97.477	99.644	99.209	0	0	0	0	0	0	0	0	0	0	0
MEX-15	0	0	0	0	0	0	0	0	0	0	0	0	0	0	0	0	0	0	0	0	0	0	0	0	0	0	0	0	0	0	0	0	0	0	86.948	97.717	99.723	99.868	0	0	0	0	0	0	0	0	0	0	0
MEX-16	0	0	0	0	0	0	0	0	0	0	0	0	0	0	0	0	0	0	0	0	0	0	0	0	0	0	99.773	99.686	99.602	0	0	0	0	91.396	0	0	0	0	0	0	0	0	0	0	0	0	0	0	0
MEX-17	0	0	0	0	0	0	0	0	0	0	0	0	0	0	0	0	0	0	0	0	0	0	0	0	0	0	99.773	99.569	99.734	0	0	0	0	92.543	0	0	0	0	0	0	0	0	0	0	0	0	0	0	0
MEX-18	0	0	0	0	0	0	0	0	0	0	0	0	0	0	0	0	0	0	0	0	0	0	0	0	0	0	0	0	0	0	0	0	0	0	86.782	97.717	99.723	99.736	0	0	0	0	0	0	0	0	0	0	0
MEX-19	0	0	0	0	0	0	0	0	0	0	0	0	0	0	0	0	0	0	0	0	0	0	0	0	0	0	0	0	0	0	0	0	0	0	86.1	98.174	99.684	99.605	0	0	0	0	0	0	0	0	0	0	0
MEX-20	0	0	0	0	0	0	0	0	0	0	0	0	0	0	0	0	0	0	0	0	0	0	0	0	0	0	0	0	0	0	0	0	0	0	0	0	0	0	0	0	0	0	0	0	0	0	0	0	98.251
NCCP15648	0	0	0	0	0	0	0	0	0	0	0	0	0	0	0	0	0	0	0	0	0	0	0	0	0	97.817	100	99.804	99.867	0	0	0	0	0	0	0	0	0	0	0	0	0	0	0	0	0	0	0	0
NCTC11105	0	0	0	0	0	0	0	0	0	0	0	0	0	0	0	0	0	0	0	0	0	0	0	0	0	0	0	0	0	0	0	0	0	0	0	0	0	0	0	0	0	0	0	0	100	100	100	100	0
NCTC9035	0	0	0	0	0	0	0	0	0	0	97.109	97.292	97.997	98.723	98.592	98.364	98.818	99.513	0	94.154	93.651	89.822	98.141	96.862	98.817	0	0	0	0	0	0	0	0	0	0	0	0	0	0	0	0	0	0	0	0	0	0	0	0
NCTC9062	0	0	0	0	0	0	0	0	0	0	96.769	97.413	97.676	98.531	98.685	97.955	98.582	99.027	0	94.769	92.46	86.75	97.875	96.86	98.81	0	0	0	0	0	0	0	0	0	0	0	0	0	0	0	0	0	0	0	0	0	0	0	0
NCTC9097	0	0	0	0	0	0	0	0	0	0	96.769	97.413	97.676	98.531	98.685	98.16	98.582	99.027	0	94.793	92.857	87	97.875	96.86	98.81	0	0	0	0	0	0	0	0	0	0	0	0	0	0	0	0	0	0	0	0	0	0	0	0
NMBU_W0518	0	0	81.09	0	99.673	98.792	98.955	93.946	0	0	0	0	0	0	0	0	0	0	0	0	0	0	0	0	0	0	0	0	0	0	0	0	0	0	0	0	0	0	0	0	0	0	0	0	0	0	0	0	0
NMBU_W12E19	0	0	0	0	0	0	0	0	0	0	96.913	96.649	97.917	98.787	99.249	98.466	98.345	99.27	0	95.253	94.81	90.84	98.141	96.86	98.817	0	0	0	0	0	0	0	0	0	0	0	0	0	0	0	0	0	0	0	0	0	0	0	0
P0073V1	0	0	0	0	0	0	0	0	0	0	0	0	0	0	0	0	0	0	0	0	0	0	0	0	0	0	0	0	0	0	0	0	0	0	84.302	97.936	99.763	99.868	0	0	0	0	0	0	0	0	0	0	0
P109V1	92.259	99.467	99.326	99.32	0	0	80.887	0	0	0	0	0	0	0	0	0	0	0	0	0	0	0	0	0	0	0	0	0	0	0	0	0	0	0	0	0	0	0	0	0	0	0	0	0	0	0	0	0	0
P415V1	0	0	0	0	0	0	0	0	0	0	0	0	0	0	0	0	0	0	0	0	0	0	0	0	0	0	99.773	99.608	99.734	0	0	0	0	93.487	0	0	0	0	0	0	0	0	0	0	0	0	0	0	0
P433V1	0	0	0	0	0	0	0	0	0	0	0	0	0	0	0	0	0	0	0	0	0	0	0	0	0	0	0	0	0	95.712	99.068	99.684	99.736	0	0	0	0	0	0	0	0	0	0	0	0	0	0	0	0
P677V1	92.259	99.467	99.287	99.32	0	0	80.927	0	0	0	0	0	0	0	0	0	0	0	0	0	0	0	0	0	0	0	0	0	0	0	0	0	0	0	0	0	0	0	0	0	0	0	0	0	0	0	0	0	0
RH-045-CS	0	0	81.131	0	99.346	99.597	99.381	99.775	0	0	0	0	0	0	0	0	0	0	0	0	0	0	0	0	0	0	0	0	0	0	0	0	0	0	86.1	98.174	99.684	99.565	0	0	0	0	0	0	0	0	0	0	0
RHBSTW-00014	92.05	99.467	99.326	99.32	0	0	80.887	0	0	0	0	0	0	0	0	0	0	0	0	0	0	0	0	0	0	0	0	0	0	0	0	0	0	0	0	0	0	0	0	0	0	0	0	0	0	0	0	0	0
RHBSTW-00317	92.259	99.467	99.326	99.32	0	0	80.887	0	0	0	0	0	0	0	0	0	0	0	0	0	0	0	0	0	0	0	0	0	0	0	0	0	0	0	0	0	0	0	0	0	0	0	0	0	0	0	0	0	0
RHBSTW-00320	92.259	99.467	99.326	99.32	0	0	80.887	0	0	0	0	0	0	0	0	0	0	0	0	0	0	0	0	0	0	0	0	0	0	0	0	0	0	0	0	0	0	0	0	0	0	0	0	0	0	0	0	0	0
RHBSTW-00321	0	0	0	0	0	0	0	0	0	0	0	0	0	0	0	0	0	0	0	0	0	0	0	0	0	0	0	0	0	92.72	99.767	99.842	99.736	0	0	0	0	0	0	0	0	0	0	0	0	0	0	0	0
RHBSTW-00622	92.05	99.467	99.326	99.32	0	0	80.887	0	0	0	0	0	0	0	0	0	0	0	0	0	0	0	0	0	0	0	0	0	0	0	0	0	0	0	0	0	0	0	0	0	0	0	0	0	0	0	0	0	0
RHBSTW-00670	0	0	0	0	0	0	0	0	0	0	0	0	0	0	0	0	0	0	0	0	0	0	0	0	0	0	0	0	0	0	0	0	0	0	84.496	97.936	99.605	98.946	0	0	0	0	0	0	0	0	0	0	0
RM-055-MS	0	0	0	0	0	0	0	0	0	0	0	0	0	0	0	0	0	0	0	0	0	0	0	0	0	0	0	0	0	0	0	0	0	0	86.782	97.489	99.644	99.736	0	0	0	0	0	0	0	0	0	0	0
RM-055-WU	0	0	0	0	0	0	0	0	0	0	0	0	0	0	0	0	0	0	0	0	0	0	0	0	0	0	0	0	0	0	0	0	0	0	86.782	97.489	99.644	99.736	0	0	0	0	0	0	0	0	0	0	0
RM-096-CS	0	0	0	0	0	0	0	0	0	0	0	0	0	0	0	0	0	0	0	0	0	0	0	0	0	93.849	99.773	0	99.734	0	0	0	0	0	0	0	0	0	0	0	0	0	0	0	0	0	0	0	0
RM-096-MS	0	0	0	0	0	0	0	0	0	0	0	0	0	0	0	0	0	0	0	0	0	0	0	0	0	93.849	99.773	0	99.734	0	0	0	0	99.617	0	0	0	0	0	0	0	0	0	0	0	0	0	0	0
RM-103-WU	0	0	0	0	0	0	0	0	0	0	0	0	0	0	0	0	0	0	0	0	0	0	0	0	0	0	0	0	0	0	0	0	0	0	86.782	97.489	99.644	99.736	0	0	0	0	0	0	0	0	0	0	0
RM8376	0	0	0	0	0	0	0	0	0	0	0	0	0	0	0	0	0	0	0	0	0	0	0	0	0	0	0	0	0	0	0	0	0	0	84.69	97.248	99.644	99.209	0	0	0	0	0	0	0	0	0	0	0
SCU-318	0	0	0	0	0	0	0	0	0	0	0	0	0	0	0	0	0	0	0	0	0	0	0	0	0	0	0	0	0	0	0	0	0	0	83.721	97.254	99.565	98.419	0	0	0	0	0	0	0	0	0	0	0
Shigella_boydii	0	0	0	0	0	0	0	0	0	0	0	0	0	0	0	0	0	0	0	0	0	0	0	0	0	0	0	0	0	0	0	0	0	0	0	0	0	0	0	0	0	0	0	0	0	0	0	0	0
Shigella_dysenteriae	0	0	0	0	0	0	0	0	0	0	0	0	0	0	0	0	0	0	0	0	0	0	0	0	0	0	0	0	0	0	0	0	0	0	0	0	0	0	0	0	0	0	0	0	0	0	0	0	0
Shigella_flexneri	0	0	0	0	0	0	0	0	0	0	0	0	0	0	0	0	0	0	0	0	0	0	0	0	0	0	0	0	0	0	0	0	0	0	0	0	0	0	0	0	0	0	0	0	0	0	0	0	0
Shigella_sonnei	0	0	0	0	0	0	0	0	0	0	0	0	0	0	0	0	0	0	0	0	0	0	0	0	0	0	0	0	0	0	0	0	0	0	0	0	0	0	0	0	0	0	0	0	0	0	0	0	0
TUM1881	0	0	0	0	0	0	0	0	0	0	0	0	0	0	0	0	0	0	0	0	0	0	0	0	0	0	0	0	0	0	0	0	0	0	0	0	0	0	84.586	0	93.521	91.463	85.638	88.874	0	0	0	0	0
TUM9812	0	0	0	0	0	0	0	0	0	0	0	0	0	0	0	0	0	0	0	0	0	0	0	0	0	0	0	0	0	0	0	0	0	0	0	0	0	0	0	0	0	0	0	0	0	0	0	0	0
TY-2482	0	0	0	0	0	0	0	0	0	0	0	0	0	0	0	0	0	0	0	0	0	0	0	0	0	0	0	0	0	0	0	0	0	0	84.69	97.248	99.644	99.209	0	0	0	0	0	0	0	0	0	0	0
UPEC-46	0	0	0	0	0	0	0	0	0	100	100	100	100	100	100	100	100	100	100	100	100	100	100	100	100	0	0	0	0	0	0	0	0	0	0	0	0	0	0	0	0	0	0	0	0	0	0	0	0
URMC_194	0	0	0	0	0	0	0	0	0	0	0	0	0	0	0	0	0	0	0	0	0	0	0	0	0	0	0	0	0	0	0	0	0	0	86.293	0	99.669	99.605	0	0	0	0	0	0	0	0	0	0	0
WP2-W18-ESBL-10	0	0	0	0	0	0	0	0	0	0	0	0	0	0	0	0	0	0	0	0	0	0	0	0	0	0	0	0	0	0	0	0	0	0	0	0	0	0	0	0	0	0	0	0	0	0	0	0	0
WP7-S17-ESBL-04	0	0	0	0	0	0	0	0	0	0	0	0	0	0	0	0	0	0	0	0	0	0	0	0	0	0	0	0	0	0	0	0	0	0	0	0	0	0	0	0	0	0	0	0	0	0	0	0	0
WP8-S18-ESBL-07	0	0	0	0	0	0	0	0	0	0	0	0	0	0	0	0	0	0	0	0	0	0	0	0	0	0	0	0	0	0	0	0	0	0	0	0	0	0	0	0	0	0	0	0	0	0	0	0	0
[truncated: 104 more columns]
