# Supplementary material for: Genomic Dissection of an Enteroaggregative Escherichia coli Strain Isolated from Bacteremia Reveals Insights into Its Hybrid Pathogenic Potential
Source: Int J Mol Sci. 2024 Aug 26;25(17):9238. doi: 10.3390/ijms25179238 (PMC11394720; doi:10.3390/ijms25179238)
Supplement: Supplementary file 1 [file ijms-25-09238-s001.zip › Table S11.xlsx]

## Sheet: Tabela_Adesao
Table S11. Presence or absence of adhesion/invasion-related genes in 270 EAEC genomes
Strain	aap	aatA	aatB	aatC	aatD	aatP	csgA	csgB	csgC	csgD	csgE	csgF	csgG	ecpA	ecpB	ecpC	ecpD	ecpE	elfA	elfC	elfD	elfG	hcp	hra1	hra2	shf	tia	traJ
042	100	100	100	100	100	100	97.168	98.963	99.399	99.846	98.462	97.842	98.681	98.639	97.16	98.219	98.723	97.187	0	0	0	0	96.975	100	0	99.116	0	0
1-182-04_S4_C1	95.726	95.242	96.244	95.873	92.352	94.607	91.285	99.172	98.198	99.232	98.974	99.041	98.921	99.49	99.402	99.327	99.392	99.156	82.998	98.385	99.43	96.825	98.73	0	0	98.737	0	0
1-392-07_S1_C1	98.006	97.498	98.122	97.778	97.778	97.171	97.386	98.755	99.7	99.846	98.462	97.842	98.321	98.469	98.057	98.179	99.148	98.594	95	93.952	95.442	92.631	97.157	94.064	0	98.485	0	0
101-1	96.581	0	0	0	0	0	91.285	99.379	98.498	99.386	98.718	98.321	97.722	99.83	98.505	98.733	99.27	99.015	99.815	99.962	100	99.813	99.577	0	0	98.359	0	0
106	96.011	95.242	96.244	95.873	92.352	94.607	91.285	99.379	98.498	99.386	98.718	98.561	97.722	100	0	0	0	0	100	99.962	100	99.907	100	100	0	98.737	0	0
114	98.006	0	97.653	98.095	0	97.347	91.285	99.172	98.198	99.232	98.974	99.041	98.681	99.49	99.402	99.327	99.392	99.156	82.998	98.308	99.43	96.639	98.609	0	0	0	0	89.676
116	98.006	97.579	97.653	98.095	97.613	97.347	91.285	99.172	98.198	99.232	98.974	99.041	98.681	99.49	99.402	99.327	99.392	99.156	82.998	98.308	99.43	96.639	98.609	0	0	0	0	0
119	98.006	97.498	98.122	97.778	97.695	97.259	91.285	99.379	98.498	99.386	98.718	98.561	97.722	100	99.851	100	99.878	99.859	100	99.962	100	99.907	100	0	0	0	0	0
12-05829	92.023	93.14	92.512	92.698	90.461	92.573	91.285	99.172	98.198	99.232	98.974	99.041	98.801	99.49	99.253	99.327	99.148	99.015	82.998	98.385	99.288	96.545	98.548	0	0	0	87.076	99.478
127	96.011	95.242	96.244	95.873	92.352	94.607	91.285	99.379	98.498	99.386	98.718	98.561	97.722	100	0	0	0	0	100	99.962	100	99.907	100	100	0	98.737	0	0
1306	99.43	98.87	99.531	99.683	99.177	98.939	91.285	98.965	98.198	99.232	98.974	99.041	98.801	99.49	99.402	99.327	99.392	99.156	82.815	98.308	99.43	96.825	98.609	0	0	0	100	89.676
1468	97.721	97.337	98.122	97.619	97.778	97.259	91.285	99.379	98.498	99.386	98.718	98.561	97.722	100	99.851	100	99.878	99.859	100	99.962	100	99.813	100	0	0	0	0	0
1594	92.614	93.14	93.136	92.381	91.036	92.042	90.632	99.379	98.498	99.386	98.718	98.561	97.722	100	99.851	99.96	100	99.859	100	99.962	99.858	99.907	100	0	0	0	0	89.589
1600	92.614	93.14	93.136	92.381	91.036	92.042	90.632	99.379	98.498	99.386	98.718	98.561	97.722	100	99.851	99.96	100	99.859	100	99.962	99.858	99.907	100	0	0	0	0	89.589
17-07187	98.006	97.417	98.122	98.092	97.366	97.436	91.285	99.172	98.198	99.232	98.974	99.041	98.801	100	99.103	99.485	99.453	99.156	82.998	98.385	99.43	96.265	98.79	0	0	98.485	0	89.676
17-2	98.006	97.337	98.122	97.619	97.778	97.259	91.285	99.379	98.498	99.386	98.718	98.561	97.722	100	99.851	100	99.878	99.859	100	99.962	100	99.907	99.94	0	0	98.485	0	0
1706	98.006	97.337	98.122	98.095	97.695	97.436	91.285	99.379	98.498	99.386	98.718	98.561	97.722	100	100	100	100	99.859	100	99.885	100	99.907	99.94	0	0	0	0	0
1931	92.308	93.301	92.488	91.746	90.132	92.485	91.285	99.379	98.498	99.386	98.718	98.561	97.722	100	99.851	100	99.878	99.859	100	99.962	100	99.907	99.94	0	0	0	0	0
2-005-03_S3_C1	93.732	94.189	92.801	93.651	91.118	92.661	91.503	98.965	98.198	99.078	98.974	99.041	98.801	100	99.103	99.802	99.878	99.859	82.998	98.308	99.43	96.825	98.73	0	0	0	0	0
2-011-08_S3_C1	92.308	93.462	92.488	91.746	90.049	92.485	91.285	99.379	98.498	99.386	98.718	98.561	97.722	100	99.851	99.96	99.878	99.859	100	99.962	100	99.813	99.94	0	0	0	0	0
2-011-08_S3_C3	92.308	93.462	92.488	91.746	90.049	92.485	91.285	99.379	98.498	99.386	98.718	98.561	97.722	100	99.851	100	99.878	99.859	100	99.962	100	99.907	99.94	0	0	0	0	0
2-052-05_S4_C2	96.296	95.081	96.244	96.19	92.105	94.872	91.285	99.172	98.198	99.232	98.974	99.041	98.921	100	99.402	99.525	98.297	99.297	82.998	98.385	99.43	96.825	98.73	0	0	98.359	0	0
2-156-04_S3_C3	94.017	94.189	93.114	93.651	91.201	92.573	91.285	99.379	98.498	99.539	98.718	98.561	97.722	100	99.552	99.881	99.574	99.156	99.63	98.693	99.288	99.813	100	0	0	0	0	0
2-177-06_S4_C3	98.006	97.337	98.122	97.937	97.778	97.259	91.285	99.172	98.198	99.232	98.974	99.041	98.801	100	99.103	99.485	99.392	99.156	82.998	0	99.43	96.265	98.79	0	0	98.485	0	0
2-222-05_S1_C1	96.296	95.161	96.401	95.556	92.023	94.695	91.285	99.172	98.198	99.232	98.974	99.041	98.681	100	99.552	99.327	99.392	99.015	82.998	98.347	99.43	96.639	99.698	0	0	98.359	0	0
2-316-03_S4_C2	92.614	92.978	92.98	92.222	91.118	92.131	91.285	99.379	98.498	99.386	98.718	98.561	97.722	99.49	98.505	99.881	99.878	99.015	99.815	99.962	99.858	99.907	100	0	0	0	93.307	0
2-460-02_S3_C1	92.023	93.705	92.668	92.698	90.543	92.219	91.285	99.379	98.498	99.232	98.718	98.561	97.722	100	99.851	99.96	99.878	99.859	100	99.961	99.858	0	100	0	0	0	0	89.676
2-460-02_S4_C2	99.43	98.789	99.374	99.683	99.177	98.939	91.285	99.379	98.498	99.386	98.718	98.561	97.722	100	99.851	100	99.757	99.719	100	99.962	100	99.907	100	100	0	97.98	0	0
2-474-04_S3_C3	92.308	93.543	92.512	92.698	90.049	92.661	91.285	99.379	98.498	99.386	98.718	98.561	97.722	0	0	0	0	0	100	99.923	100	99.813	100	0	0	0	0	89.676
2009EL-2050	98.006	97.417	98.122	98.092	97.366	97.436	91.285	99.172	98.198	99.232	98.974	99.041	98.801	100	99.103	99.485	99.453	99.156	82.998	98.385	99.43	96.265	98.79	0	0	98.485	0	0
2009EL-2071	98.006	97.417	98.122	98.092	97.366	97.436	91.285	99.172	98.198	99.232	98.974	99.041	98.801	100	99.103	99.485	99.453	99.156	82.998	98.385	99.43	96.265	98.79	0	0	98.485	0	0
2011C-3493	98.006	97.417	98.122	98.092	97.366	97.436	91.285	99.172	98.198	99.232	98.974	99.041	98.801	100	99.103	99.485	99.453	99.156	82.998	98.385	99.43	96.265	98.79	0	0	98.485	0	0
2018	94.017	94.189	92.958	93.651	91.036	92.573	91.285	99.172	98.198	99.232	98.974	99.041	98.921	99.32	99.402	99.327	99.392	98.875	82.998	98.347	99.43	96.639	98.73	0	0	98.359	0	0
2120	92.614	93.14	93.136	92.381	91.036	92.042	90.632	99.379	98.498	99.386	98.718	98.561	97.722	100	99.851	99.96	100	99.859	100	99.962	99.858	99.907	100	0	0	0	0	99.391
2137	96.011	95.161	96.401	96.032	92.105	94.695	91.285	98.965	98.198	99.232	98.974	99.041	98.801	99.49	99.552	99.01	99.331	99.015	82.998	98.385	99.43	96.825	98.548	100	0	98.737	0	0
221J8	97.721	97.498	98.122	97.619	97.695	97.259	97.386	98.963	99.7	99.846	98.462	97.842	98.321	98.469	98.057	98.219	99.148	98.594	95	93.952	95.442	92.631	97.157	97.032	0	98.485	0	0
226	96.296	95	96.244	96.19	92.105	94.872	91.285	99.172	98.198	99.232	98.974	99.041	98.801	100	99.402	99.327	98.236	99.156	82.998	98.347	99.288	96.825	98.79	0	0	98.531	0	0
227D8	0	0	0	0	0	0	91.285	99.172	98.198	99.386	98.718	98.561	97.722	100	100	99.881	100	100	100	100	100	99.907	99.94	0	0	0	100	0
2302	97.721	97.337	98.122	97.619	97.778	97.259	91.285	99.379	98.498	99.386	98.718	98.561	97.722	100	99.851	100	99.878	99.859	100	99.962	100	99.813	100	0	0	0	0	0
2315	99.43	98.87	99.531	99.683	99.177	98.939	91.285	98.965	98.198	99.232	98.974	99.041	98.801	99.49	99.402	99.327	99.392	99.156	82.815	98.308	99.43	96.825	98.609	0	0	0	100	0
2319	96.011	95.242	96.244	95.873	92.352	94.607	91.285	99.379	98.498	99.386	98.718	98.561	97.722	100	0	0	0	0	100	99.962	100	99.907	100	100	0	98.737	0	0
2332	93.732	94.189	92.801	93.651	91.118	92.661	91.285	99.379	98.498	99.386	98.718	98.561	97.722	100	100	100	100	99.859	100	98.616	100	98.319	100	93.695	0	0	0	0
2357	98.006	97.579	97.653	98.095	97.613	97.347	91.285	99.172	98.198	99.232	98.974	99.041	98.681	99.49	99.402	99.327	99.392	99.156	82.998	98.308	99.43	96.639	98.609	0	0	0	0	0
2370	96.011	95.242	96.244	95.873	92.352	94.607	91.285	99.379	98.498	99.386	98.718	98.561	97.722	100	0	0	0	0	100	99.962	100	99.907	100	100	0	98.737	0	0
2570	98.006	97.337	98.122	98.095	97.695	97.436	91.285	99.379	98.498	99.386	98.718	98.561	97.722	100	100	100	100	99.859	100	99.885	100	99.907	99.94	0	0	0	0	0
2655	92.614	93.14	93.136	92.381	91.036	92.042	90.632	99.379	98.498	99.386	98.718	98.561	97.722	100	99.851	99.96	100	99.859	100	99.962	99.858	99.907	100	0	0	0	0	89.589
266917_2	98.006	97.498	97.966	97.619	97.613	97.171	97.386	98.963	99.7	99.846	98.462	97.842	98.321	98.469	98.057	98.219	99.148	98.594	95	93.952	95.442	92.631	97.157	0	0	98.485	0	0
2704	96.296	95.081	96.244	96.19	92.105	94.872	97.168	98.963	99.399	99.693	98.462	97.842	98.681	98.299	98.206	98.021	98.783	99.015	0	0	0	0	96.915	0	0	98.531	0	0
2705	96.296	95.081	96.244	96.19	92.105	94.872	97.168	98.963	99.399	99.693	98.462	97.842	98.681	98.299	98.206	98.021	98.783	99.015	0	0	0	0	96.915	0	0	98.531	0	0
2715	99.43	98.87	99.531	99.683	99.177	98.939	91.285	98.965	98.198	99.232	98.974	99.041	98.801	99.49	99.402	99.327	99.392	99.156	82.815	98.308	99.43	96.825	98.609	0	0	0	100	89.676
29	99.43	98.87	99.531	99.683	99.177	98.939	91.285	98.965	98.198	99.232	98.974	99.041	98.801	99.49	99.402	99.327	99.392	99.156	82.815	98.308	99.43	96.825	98.609	0	0	0	100	89.676
2908	98.006	97.579	97.653	98.095	97.613	97.347	91.285	99.172	98.198	99.232	98.974	99.041	98.681	99.49	99.402	99.327	99.392	99.156	82.998	98.308	99.43	96.639	98.609	0	0	0	0	0
2919	92.614	93.059	93.136	92.381	91.036	92.042	90.632	99.379	98.498	99.386	98.718	98.561	97.722	100	99.851	99.96	100	99.859	100	99.962	99.858	99.907	100	0	0	0	0	0
293	98.006	97.498	98.122	97.937	97.778	97.259	97.603	99.172	99.7	99.846	98.462	97.842	98.681	0	0	0	0	0	0	0	0	0	97.036	0	0	0	0	0
3-020-07_S4_C2	98.006	97.498	98.122	97.937	97.695	97.259	91.503	98.965	98.198	99.232	98.974	99.041	98.801	100	99.103	99.644	99.757	99.156	82.998	98.424	99.288	96.732	99.153	0	0	0	0	0
3-475-03_S1_C2	99.43	98.87	99.531	99.683	99.177	98.939	91.285	98.965	98.198	99.232	98.974	99.041	98.801	99.32	99.402	99.287	99.331	99.015	82.998	98.347	99.43	96.825	98.609	0	99.866	98.106	0	0
30	98.006	97.579	97.653	98.095	97.613	97.347	91.285	99.172	98.198	99.232	98.974	99.041	98.681	99.49	99.402	99.327	99.392	99.156	82.998	98.308	99.43	96.639	98.609	0	0	0	0	89.676
3007	99.43	98.87	99.531	99.683	99.177	98.939	91.285	98.965	98.198	99.232	98.974	99.041	98.801	99.49	99.402	99.327	99.392	99.156	82.815	98.308	99.43	96.825	98.609	0	0	0	100	0
3010	99.43	98.87	99.531	99.683	99.177	98.939	91.285	98.965	98.198	99.232	98.974	99.041	98.801	99.49	99.402	99.327	99.392	99.156	82.815	98.308	99.43	96.825	98.609	0	0	0	100	89.676
3011	99.43	98.87	99.531	99.683	99.177	98.939	91.285	98.965	98.198	99.232	98.974	99.041	98.801	99.49	99.402	99.327	99.392	99.156	82.815	98.308	99.43	96.825	98.609	0	0	0	100	89.676
3079	98.006	97.579	97.653	98.095	97.613	97.347	91.285	99.172	98.198	99.232	98.974	99.041	98.681	99.49	99.402	99.327	99.392	99.156	82.998	98.308	99.43	96.639	98.609	0	0	0	0	0
3080	98.006	97.579	97.653	98.095	97.613	97.347	91.285	99.172	98.198	99.232	98.974	99.041	98.681	99.49	99.402	99.327	99.392	99.156	82.998	98.308	99.43	96.639	98.609	0	0	0	0	89.676
3108	98.006	97.579	97.653	98.095	97.613	97.347	91.285	99.172	98.198	99.232	98.974	99.041	98.681	99.49	99.402	99.327	99.392	99.156	82.998	98.308	99.43	96.639	98.609	0	0	0	0	0
3146	96.296	95	96.244	96.19	92.105	94.872	91.285	99.172	98.198	99.232	98.974	99.041	98.801	100	99.402	99.327	98.236	99.156	82.998	98.347	99.288	96.825	98.79	0	0	98.531	0	0
3147	96.011	95.161	96.401	96.032	92.105	94.695	91.285	98.965	98.198	99.232	98.974	99.041	98.801	99.49	99.552	99.01	99.331	99.015	82.998	98.385	99.43	96.825	98.548	100	0	98.737	0	0
3150	98.006	97.579	97.653	98.095	97.613	97.347	91.285	99.172	98.198	99.232	98.974	99.041	98.681	99.49	99.402	99.327	99.392	99.156	82.998	98.308	99.43	96.639	98.609	0	0	0	0	0
317	92.614	93.14	93.136	92.381	91.036	92.042	90.632	99.379	98.498	99.386	98.718	98.561	97.722	100	99.851	99.96	100	99.859	100	99.962	99.858	99.907	100	0	0	0	0	89.589
3191	98.006	97.337	98.122	98.095	97.695	97.436	91.285	99.379	98.498	99.386	98.718	98.561	97.722	100	100	100	100	99.859	100	99.885	100	99.907	99.94	0	0	0	0	0
326	92.614	93.14	93.136	92.381	91.036	92.042	90.632	99.379	98.498	99.386	98.718	98.561	97.722	100	99.851	99.96	100	99.859	100	99.962	99.858	99.907	100	0	0	0	0	89.589
3268	99.43	98.87	99.531	99.683	99.177	98.939	91.285	98.965	98.198	99.232	98.974	99.041	98.801	99.49	99.402	99.327	99.392	99.156	82.815	98.308	99.43	96.825	98.609	0	0	0	100	89.676
3269	98.006	97.337	98.122	98.095	97.695	97.436	91.285	99.379	98.498	99.386	98.718	98.561	97.722	100	100	100	100	99.859	100	99.885	100	99.907	99.94	0	0	0	0	0
328	99.43	98.87	99.531	99.683	99.177	98.939	91.285	98.965	98.198	99.232	98.974	99.041	98.801	99.49	99.402	99.327	99.392	99.156	82.815	98.308	99.43	96.825	98.609	0	0	0	100	89.676
3352	98.006	97.579	97.966	98.095	97.613	97.436	91.285	99.379	98.498	99.386	98.718	98.561	97.722	100	100	100	100	99.859	100	99.923	100	99.907	100	0	0	98.359	0	0
3410	98.006	97.337	98.122	98.095	97.695	97.436	91.285	99.379	98.498	99.386	0	0	0	0	0	0	0	0	100	99.962	100	99.907	99.94	0	0	98.485	0	0
3426	96.296	95	96.244	96.19	92.105	94.872	91.285	99.172	98.198	99.232	98.974	99.041	98.801	100	99.402	99.327	98.236	99.156	82.998	98.347	99.288	96.825	98.79	0	0	98.531	0	0
3470	96.011	95.323	96.244	95.873	92.27	94.607	91.285	98.965	98.198	99.232	98.974	99.041	98.801	100	99.103	99.525	98.783	99.297	82.998	98.385	99.288	96.639	98.851	0	0	98.611	0	89.589
3511	98.006	97.579	97.653	98.095	97.613	97.347	91.285	99.172	98.198	99.232	98.974	99.041	98.681	99.49	99.402	99.327	99.392	99.156	82.998	98.308	99.43	96.639	98.609	0	0	0	0	0
3596	99.43	98.87	99.531	99.683	99.177	98.939	91.285	98.965	98.198	99.232	98.974	99.041	98.801	99.49	99.402	99.287	99.392	99.156	82.815	98.308	99.43	96.825	98.609	0	0	0	100	89.676
3645	98.006	97.498	98.122	97.778	97.695	97.259	91.068	99.379	98.498	99.386	98.718	98.561	97.722	100	99.851	99.96	99.878	99.859	100	99.962	100	99.907	100	0	0	0	0	0
3675	98.006	97.337	98.122	98.095	97.695	97.436	91.285	99.379	98.498	99.386	0	0	0	0	0	0	0	0	100	99.962	100	99.907	99.94	0	0	98.485	0	0
3778	98.006	97.337	98.122	98.095	97.695	97.436	91.285	99.379	98.498	99.386	98.718	98.561	97.722	100	100	100	100	99.859	100	99.885	100	99.907	99.94	0	0	0	0	89.589
381-3	92.614	93.059	93.136	92.222	90.789	92.219	91.285	99.379	98.498	99.232	98.718	98.561	97.722	100	99.851	100	99.878	99.859	100	99.962	100	99.907	100	0	0	98.232	0	89.589
3848	96.296	95.081	96.244	96.19	92.105	94.872	91.285	99.172	98.198	99.232	98.974	99.041	98.921	100	99.402	99.485	98.358	99.297	82.998	98.385	99.43	96.825	98.73	0	0	98.106	0	0
3850	96.296	95.081	96.244	96.19	92.105	94.872	91.285	99.172	98.198	99.232	98.974	99.041	98.921	100	99.402	99.485	98.358	99.297	82.998	98.385	99.43	96.825	98.73	0	0	98.106	0	0
3888	99.43	98.87	99.531	99.683	99.177	98.939	91.285	98.965	98.198	99.232	98.974	99.041	98.801	99.49	99.402	99.327	99.392	99.156	82.815	98.308	99.43	96.825	98.609	0	0	0	100	89.676
391	97.721	97.337	98.122	97.619	97.778	97.259	91.285	99.379	98.498	99.386	98.718	98.561	97.722	100	99.851	100	99.878	99.859	100	99.962	100	99.813	100	0	0	0	0	0
3940	98.006	97.498	97.966	97.619	97.613	97.171	97.603	99.172	99.7	99.846	98.462	97.842	98.681	0	0	0	0	0	0	0	0	0	97.036	0	0	0	0	89.676
3951	92.023	93.705	92.668	92.698	90.543	92.308	91.285	99.379	98.498	99.539	98.718	98.561	97.722	100	99.851	100	100	100	100	100	100	99.907	99.879	0	0	98.232	93.307	0
401368	92.308	93.22	92.512	92.698	90.461	92.485	91.285	99.379	98.498	99.386	98.718	98.561	97.722	100	100	100	100	99.859	100	100	100	99.907	100	0	0	0	0	0
4025	96.011	95.242	96.244	95.873	92.352	94.607	91.285	99.379	98.498	99.386	98.718	98.561	97.722	100	0	0	0	0	100	99.962	100	99.907	100	100	0	98.737	0	0
4199	98.006	97.498	98.122	97.937	97.695	97.259	90.632	99.379	98.498	99.386	98.718	98.561	97.722	100	100	100	100	100	100	100	99.715	99.907	100	0	0	98.359	0	0
4202	98.006	97.579	97.653	98.095	97.613	97.347	91.285	99.172	98.198	99.232	98.974	99.041	98.681	99.49	99.402	99.327	99.392	99.156	82.998	98.308	99.43	96.639	98.609	0	0	0	0	89.676
4208	98.006	97.337	98.122	98.095	97.695	97.436	91.285	99.379	98.498	99.386	98.718	98.561	97.722	100	100	100	100	99.859	100	99.885	100	99.907	99.94	0	0	0	0	0
4235	98.006	97.579	97.653	98.095	97.613	97.347	91.285	99.172	98.198	99.232	98.974	99.041	98.681	99.49	99.402	99.327	99.392	99.156	82.998	98.308	99.43	96.639	98.609	0	0	0	0	0
4237	99.43	98.87	99.531	99.683	99.177	98.939	91.285	98.965	98.198	99.232	98.974	99.041	98.801	99.49	99.402	99.287	99.392	99.156	82.815	98.308	99.43	96.825	98.609	0	0	0	100	89.58
4336	98.006	97.417	98.122	97.937	97.778	97.171	91.285	99.379	98.498	99.386	98.718	98.561	97.722	100	100	100	100	99.859	100	99.923	100	99.907	100	0	0	98.359	0	0
4346	98.006	97.579	97.653	98.095	97.613	97.347	91.285	99.172	98.198	99.232	98.974	99.041	98.681	99.49	99.402	99.327	99.392	99.156	82.998	98.308	99.43	96.639	98.609	0	0	0	0	0
4471	96.296	95	96.244	96.19	92.105	94.872	91.285	99.172	98.198	99.232	98.974	99.041	98.801	100	99.402	99.327	98.236	99.156	82.998	98.347	99.288	96.825	98.79	0	0	98.531	0	0
45	98.006	0	98.122	98.095	0	97.436	91.285	99.379	98.498	99.386	98.718	98.561	97.722	100	100	100	100	99.859	100	99.885	100	99.907	99.94	0	0	0	0	89.676
4510	98.006	97.579	97.653	98.095	97.613	97.347	91.285	99.172	98.198	99.232	98.974	99.041	98.681	99.49	99.402	99.327	99.392	99.156	82.998	98.308	99.43	96.639	98.609	0	0	0	0	0
4519	98.006	0	98.122	97.937	0	0	90.632	99.379	98.498	99.386	98.718	98.561	97.722	100	100	100	100	100	100	100	99.715	99.907	100	0	0	98.359	0	0
4522	98.006	97.579	97.653	98.095	97.613	97.347	91.285	99.172	98.198	99.232	98.974	99.041	98.681	99.49	99.402	99.327	99.392	99.156	82.998	98.308	99.43	96.639	98.609	0	0	0	0	0
4558	99.43	98.87	99.531	99.683	99.177	98.939	91.285	98.965	98.198	99.232	98.974	99.041	98.801	99.49	99.402	99.327	99.392	99.156	82.815	98.308	99.43	96.825	98.609	0	0	0	100	89.676
4563	98.006	97.417	98.122	97.937	97.778	97.171	91.285	99.379	98.498	99.386	98.718	98.561	97.722	100	100	100	100	99.859	100	99.923	100	99.907	100	0	0	98.359	0	89.676
4658	99.43	98.87	99.531	99.683	99.177	98.939	91.285	98.965	98.198	99.232	98.974	99.041	98.801	99.49	99.402	99.287	99.392	99.156	82.815	98.308	99.43	96.825	98.609	0	0	0	100	89.676
4660	99.43	98.87	99.531	99.683	99.177	98.939	91.285	98.965	98.198	99.232	98.974	99.041	98.801	99.49	99.402	99.327	99.392	99.156	82.815	98.308	99.43	96.825	98.609	0	0	0	100	89.676
4721	98.006	97.417	98.122	97.937	97.778	97.171	91.285	99.379	98.498	99.386	98.718	98.561	97.722	100	100	100	100	99.859	100	99.923	100	99.907	100	0	0	98.359	0	0
4742	98.006	97.417	98.122	97.937	97.778	97.171	91.285	99.379	98.498	99.386	98.718	98.561	97.722	100	100	100	100	99.859	100	99.923	100	99.907	100	0	0	98.359	0	0
4745	98.006	97.337	98.122	98.095	97.695	97.436	91.285	99.379	98.498	99.386	98.718	98.561	97.722	100	100	100	100	99.859	100	99.885	100	99.907	99.94	0	0	0	0	0
4749	96.011	95.242	96.244	95.873	92.352	94.607	91.285	99.379	98.498	99.386	98.718	98.561	97.722	100	0	0	0	0	100	99.962	100	99.907	100	100	0	98.737	0	0
4960	98.006	97.579	97.653	98.095	97.613	97.347	91.285	99.172	98.198	99.232	98.974	99.041	98.681	99.49	99.402	99.327	99.392	99.156	82.998	98.308	99.43	96.639	98.609	0	0	0	0	0
4964	98.006	97.579	97.653	98.095	97.613	97.347	91.285	99.172	98.198	99.232	98.974	99.041	98.681	99.49	99.402	99.327	99.392	99.156	82.998	98.308	99.43	96.639	98.609	0	0	0	0	89.676
4965	98.006	97.579	97.653	98.095	97.613	97.347	91.285	99.172	98.198	99.232	98.974	99.041	98.681	99.49	99.402	99.327	99.392	99.156	82.998	98.308	99.43	96.639	98.609	0	0	0	0	0
4968	99.43	98.87	99.531	99.683	99.177	98.939	91.285	98.965	98.198	99.232	98.974	99.041	98.801	99.49	99.402	99.287	99.392	99.156	82.815	98.308	99.43	96.825	98.609	0	0	0	100	89.676
4995	96.011	95.242	96.244	95.873	92.352	94.607	97.168	98.963	99.399	99.846	98.462	97.842	98.681	98.299	98.206	97.981	98.783	99.015	0	0	0	0	96.915	0	0	0	0	89.676
5-366-08_S3_C1	98.006	97.417	97.809	97.937	97.778	97.259	97.168	98.963	99.399	99.846	98.462	97.842	98.681	98.299	98.206	98.377	98.905	97.609	0	0	0	0	97.157	100	0	0	0	0
501	96.011	95.242	96.244	95.873	92.352	94.607	97.168	98.963	99.399	99.846	98.462	97.842	98.681	98.299	98.206	97.981	98.723	99.015	0	0	0	0	96.915	0	0	0	0	89.676
5038	99.43	98.87	99.531	99.683	99.177	98.939	91.285	98.965	98.198	99.232	98.974	99.041	98.801	99.49	99.402	99.327	99.392	99.156	82.815	98.308	99.43	96.825	98.609	0	0	0	100	89.676
5050	98.006	97.579	97.653	98.095	97.613	97.347	91.285	99.172	98.198	99.232	98.974	99.041	98.681	99.49	99.402	99.327	99.392	99.156	82.998	98.308	99.43	96.639	98.609	0	0	0	0	0
5052	98.006	97.417	98.122	97.937	97.778	97.171	91.285	99.379	98.498	99.386	98.718	98.561	97.722	100	100	100	100	99.859	100	99.923	100	99.907	100	0	0	98.359	0	89.676
5053	96.011	95.242	96.244	95.873	92.352	94.607	97.168	98.963	99.399	99.846	98.462	97.842	98.681	98.299	98.206	97.981	98.783	99.015	0	0	0	0	96.915	0	0	0	0	89.676
5125	92.023	93.705	92.668	92.698	90.543	92.308	91.285	99.379	98.498	99.539	98.718	98.561	97.722	100	99.701	100	100	100	100	100	100	99.907	99.879	0	0	98.232	93.307	0
5169	96.296	95	96.244	96.19	92.105	94.872	91.285	99.172	98.198	99.232	98.974	99.041	98.801	100	99.402	99.327	98.236	99.156	82.998	98.347	99.288	96.825	98.79	0	0	98.531	0	89.676
5183	97.721	97.337	98.122	97.619	97.778	97.259	91.285	99.379	98.498	99.386	98.718	98.561	97.722	0	0	0	0	0	100	99.962	100	99.907	100	0	0	0	0	0
5187	99.43	98.87	99.531	99.683	99.177	98.939	91.285	98.965	98.198	99.232	98.974	99.041	98.801	99.321	99.402	99.327	99.392	99.156	82.998	98.308	99.43	96.825	98.609	89.337	0	0	0	0
5191	98.006	97.417	98.122	97.937	97.778	97.171	91.285	99.379	98.498	99.386	98.718	98.561	97.722	100	100	100	100	99.859	100	99.923	100	99.907	100	0	0	98.359	0	0
5241	98.006	97.337	98.122	98.095	97.695	97.436	91.285	99.379	98.498	99.386	98.718	98.561	97.722	100	99.851	99.96	99.878	99.859	100	99.962	100	99.907	100	0	0	98.485	0	0
5274	99.43	98.87	99.531	99.683	99.177	98.939	91.285	98.965	98.198	99.232	98.974	99.041	98.801	99.49	99.402	99.327	99.392	99.156	82.815	98.308	99.43	96.825	98.609	0	0	0	100	89.676
5276	98.006	97.579	97.653	98.095	97.613	97.347	91.285	99.172	98.198	99.232	98.974	99.041	98.681	99.49	99.402	99.327	99.392	99.156	82.998	98.308	99.43	96.639	98.609	0	0	0	0	89.676
5277	98.006	97.579	97.653	98.095	97.613	97.347	91.285	99.172	98.198	99.232	98.974	99.041	98.681	99.49	99.402	99.327	99.392	99.156	82.998	98.308	99.43	96.639	98.609	0	0	0	0	89.676
5303	97.721	97.337	98.122	97.619	97.778	97.259	91.285	99.379	98.498	99.386	98.718	98.561	97.722	100	99.851	99.96	99.878	99.859	82.998	98.347	99.43	96.919	100	0	0	0	0	0
5307	98.006	97.337	98.122	98.095	97.695	97.436	91.285	99.379	98.498	99.386	98.718	98.561	97.722	100	100	100	100	99.859	100	99.885	100	99.907	99.94	0	0	0	0	0
5313	96.011	95.242	96.244	95.873	92.352	94.607	97.168	98.963	99.399	99.846	98.462	97.842	98.681	98.299	98.206	97.981	98.783	99.015	0	0	0	0	96.915	0	0	0	0	0
5322	96.011	95.242	96.244	95.873	92.352	94.607	97.168	98.963	99.399	99.846	98.462	97.842	98.681	98.299	98.206	97.981	98.783	99.015	0	0	0	0	96.915	0	0	98.485	0	0
5332	98.006	97.337	98.122	98.095	97.695	97.436	91.285	99.379	98.498	99.386	98.718	98.561	97.722	100	100	100	100	99.859	100	99.885	100	99.907	99.94	0	0	0	0	0
5358	99.43	98.87	99.531	99.683	99.177	98.939	91.285	98.965	98.198	99.232	98.974	99.041	98.801	99.49	99.402	99.287	99.392	99.156	82.815	98.308	99.43	96.825	98.609	0	0	0	100	89.676
5359	99.43	98.87	99.531	99.683	99.177	98.939	91.285	98.965	98.198	99.232	98.974	99.041	98.801	99.49	99.402	99.287	99.392	99.156	82.815	98.308	99.43	96.825	98.609	0	0	0	100	89.676
542093	100	99.919	100	100	99.918	99.912	0	0	0	0	98.718	98.561	97.722	99.829	100	100	100	99.859	100	99.885	100	99.907	100	100	0	98.359	0	89.589
5553	98.006	97.337	98.122	98.095	97.695	97.436	91.285	99.379	98.498	99.386	98.718	98.561	97.722	100	100	100	100	99.859	100	99.885	100	99.907	99.94	0	0	0	0	89.676
5556	98.006	97.337	98.122	98.095	97.695	97.436	91.285	99.379	98.498	99.386	98.718	98.561	97.722	100	100	100	100	99.859	100	99.885	100	99.907	99.94	0	0	0	0	0
55989	0	0	0	0	0	0	91.285	98.965	98.198	99.232	98.974	99.041	98.801	100	99.103	99.485	99.453	99.156	82.998	98.385	99.43	96.265	98.79	99.242	0	98.485	0	0
5737	96.011	95.242	96.244	95.873	92.352	94.607	97.168	98.963	99.399	99.846	98.462	97.842	98.681	98.299	98.206	97.981	98.783	99.015	0	0	0	0	96.915	0	0	0	0	89.589
5753	97.721	97.337	98.122	97.619	97.778	97.259	91.285	99.379	98.498	99.386	98.718	98.561	97.722	100	99.851	100	99.878	99.859	100	99.962	100	99.813	100	0	0	0	0	89.676
5858	99.43	98.87	99.531	99.683	99.177	98.939	91.285	98.965	98.198	99.232	98.974	99.041	98.801	99.49	99.402	99.327	99.392	99.156	82.815	98.308	99.43	96.825	98.609	0	0	0	100	89.676
6-175-07_S1_C2	98.006	97.498	98.122	97.778	97.778	97.171	97.386	98.963	99.7	99.846	98.462	97.842	98.321	98.469	97.907	98.219	99.088	98.453	95	93.952	95.442	92.631	97.157	94.064	0	98.485	100	0
623214	98.006	97.498	97.966	97.619	97.613	97.171	97.386	98.963	99.7	99.846	98.462	97.842	98.321	98.469	98.057	98.219	99.148	98.594	95	93.952	95.442	92.631	97.157	100	0	98.2325	0	0
7-233-03_S3_C1	92.308	0	0	0	0	0	91.285	99.379	98.498	99.386	98.718	98.561	97.722	100	99.851	100	99.818	99.719	100	99.962	100	99.907	99.94	0	0	0	0	0
7-233-03_S3_C3	92.308	0	0	0	0	0	91.285	99.172	98.498	99.386	98.718	98.561	97.722	100	99.851	99.921	99.878	99.859	100	99.923	100	99.907	99.94	0	0	0	0	0
71	98.006	97.337	98.122	98.095	97.695	97.436	91.285	99.379	98.498	99.386	98.718	98.561	97.722	100	100	100	100	99.859	100	99.885	100	99.907	99.94	0	0	0	0	0
72	98.006	97.337	98.122	98.095	97.695	97.436	91.285	99.379	98.498	99.386	98.718	98.561	97.722	100	100	100	100	99.859	100	99.885	100	99.907	99.94	0	0	0	0	89.589
76	99.43	98.87	99.531	99.683	99.177	98.939	91.285	98.965	98.198	99.232	98.974	99.041	98.801	99.49	99.402	99.327	99.392	99.156	82.998	98.308	99.43	96.825	98.548	0	0	98.169	0	0
788309	96.011	95.323	96.244	95.873	92.27	94.607	97.386	98.965	98.799	100	98.462	97.842	97.842	98.469	98.206	98.298	99.027	98.453	0	0	0	0	97.459	0	0	98.7375	0	0
983	99.43	98.87	99.531	99.683	99.177	98.939	91.285	98.965	98.198	99.232	98.974	99.041	98.801	99.49	99.402	99.327	99.392	99.156	82.815	98.308	99.43	96.825	98.609	0	0	0	100	89.676
999	92.614	93.14	93.136	92.381	91.036	92.042	90.632	99.379	98.498	99.386	98.718	98.561	97.722	100	99.851	99.96	100	99.859	100	99.962	99.858	99.907	100	0	0	0	0	89.589
AM22-15AC	92.33	93.059	92.98	92.381	90.872	92.219	91.285	99.379	98.498	99.539	98.718	98.561	97.722	0	0	0	0	0	100	99.923	99.858	0	99.456	0	0	98.354	0	0
AM34-8	92.614	93.22	92.98	92.381	91.201	92.219	91.285	99.379	98.498	99.539	98.718	98.321	97.722	99.66	100	100	100	100	100	100	100	99.813	100	0	0	0	0	0
B16EC0481	97.721	97.337	98.122	97.619	97.778	97.259	91.285	99.379	98.498	99.386	98.718	98.561	97.722	100	99.851	100	99.878	99.859	100	99.962	100	99.907	100	0	0	0	0	0
B16EC0771	97.151	0	0	0	0	0	97.386	98.963	99.7	99.693	98.462	97.842	98.321	98.469	98.057	98.219	99.148	98.594	95	93.952	95.442	92.631	97.157	0	0	98.485	0	0
BEC1-S17-ESBL-09	98.006	97.498	97.809	98.095	97.778	97.171	97.168	98.965	99.7	100	98.462	97.842	98.681	98.299	98.206	97.981	98.783	99.015	0	0	0	0	96.975	100	0	0	0	0
BR1220	98.006	97.417	98.122	97.937	97.778	97.171	91.285	99.379	98.498	99.386	98.718	98.561	97.722	100	100	100	100	99.859	100	99.923	100	99.907	100	0	0	98.359	0	89.676
C48-93	98.006	97.337	98.122	98.095	97.695	97.436	91.285	99.379	98.498	99.386	98.718	98.561	97.722	100	100	100	100	99.859	100	99.885	100	99.907	99.94	0	0	0	0	0
CPCEC1	98.006	97.5	97.966	97.937	97.615	97.173	97.386	98.963	99.7	99.846	98.462	97.842	98.321	98.302	98.057	98.18	99.148	98.594	94.824	93.916	95.442	92.544	97.157	0	0	0	0	0
CS01	92.023	93.543	92.356	92.698	89.984	92.661	91.285	99.172	98.498	99.539	98.718	98.561	97.722	0	0	0	0	0	99.63	98.655	0	99.72	0	0	0	0	0	89.676
D8-1	98.006	97.337	98.122	97.937	97.778	97.259	91.285	99.172	98.198	99.232	98.974	99.041	98.801	100	99.103	99.485	99.453	99.156	82.998	0	99.43	96.265	98.79	0	0	98.485	0	89.676
DEC15A	98.006	97.579	97.653	98.095	97.613	97.347	91.285	99.172	98.198	99.232	98.974	98.801	98.801	99.49	99.402	99.327	99.392	99.156	82.998	98.27	99.43	96.639	98.609	0	0	0	0	0
DEC6C	92.308	93.705	92.2	92.857	90.461	92.219	91.285	99.379	98.198	99.232	98.718	98.561	97.722	100	99.851	100	99.878	99.859	99.815	99.922	99.858	0	100	0	0	0	0	0
E-1246	98.006	97.498	98.122	97.937	97.778	97.259	97.386	98.963	99.7	99.846	98.462	97.842	98.321	98.469	98.057	98.219	99.148	98.594	95	93.952	95.442	92.631	97.157	100	0	98.485	0	0
E11V1A	98.86	98.789	99.374	99.365	98.848	98.939	91.285	99.379	98.498	99.539	98.718	98.561	97.962	0	0	0	0	0	100	0	100	99.907	100	0	0	97.98	95.047	0
E11V5A	93.732	94.189	92.801	93.651	91.118	92.661	97.386	99.172	99.7	99.846	98.462	97.842	98.681	0	0	0	0	0	0	0	0	0	97.036	0	0	0	93.574	89.676
E13V1D	99.43	98.87	99.531	99.683	99.177	98.939	91.285	98.965	97.898	99.078	98.718	99.041	98.801	100	99.103	99.485	98.783	99.156	82.998	98.347	99.43	96.545	98.851	0	0	98.106	0	89.501
E13V1E	98.006	97.417	98.122	98.092	97.366	97.436	91.285	99.172	98.198	99.232	98.974	99.041	98.801	100	99.103	99.485	99.453	99.156	82.998	98.385	99.43	96.265	98.79	0	0	98.485	0	89.589
E14V1D	100	100	100	100	100	100	97.168	98.963	99.399	99.846	98.462	97.842	98.681	98.639	97.16	98.219	98.723	97.187	0	0	0	0	96.975	99.874	0	98.232	0	0
E16V1A	96.011	95.242	96.244	95.873	92.352	94.607	91.285	99.379	98.498	99.078	98.718	98.561	97.722	100	99.851	100	100	99.859	100	100	100	99.907	100	0	0	99.081	0	0
E17V1A	96.011	95.242	96.244	95.873	92.352	94.607	91.285	99.379	98.498	99.078	98.718	98.561	97.722	100	99.851	100	100	99.859	100	100	100	99.907	100	0	0	98.95	0	0
E18V1A	0	0	0	0	0	0	91.285	99.087	98.498	0	98.718	98.321	97.722	100	99.851	100	99.939	99.859	99.63	98.654	99.288	99.72	100	0	0	97.98	0	0
E19V1A	100	100	100	100	100	100	97.168	98.963	99.399	99.846	98.462	97.842	98.681	98.639	97.16	98.219	98.723	97.187	0	0	0	0	96.975	99.874	0	99.874	0	0
E24V5C	0	0	0	0	0	0	91.285	99.087	98.498	0	98.718	98.321	97.722	100	99.851	100	99.939	99.859	99.63	98.654	99.288	99.72	100	0	0	97.98	0	0
E25V1B	98.006	97.579	97.966	98.095	97.613	97.436	91.285	99.379	98.498	99.386	98.718	98.561	97.722	100	100	99.96	100	99.859	100	99.923	100	99.907	100	0	0	98.359	0	89.589
E2V1A	93.732	94.189	92.801	93.651	91.118	92.661	91.503	98.965	98.198	99.232	98.974	99.041	98.801	100	99.103	99.802	99.878	99.859	82.998	98.308	99.43	96.825	98.73	0	0	0	0	89.676
E30V1A	97.721	97.498	98.122	97.778	97.695	97.259	91.285	98.965	98.198	99.078	98.974	99.041	98.801	99.49	99.552	99.01	99.331	99.156	82.998	98.347	99.43	96.825	99.032	89.337	0	98.485	0	0
E31V1B	98.006	97.498	97.966	97.937	97.531	97.436	91.068	99.172	98.198	99.232	98.974	99.041	98.921	99.83	99.402	99.367	99.331	99.437	82.815	98.27	99.288	96.825	98.488	0	0	0	93.307	0
E32V5A	94.017	94.189	93.114	93.81	91.036	92.573	91.285	99.172	98.198	99.232	98.974	99.041	98.801	99.49	99.103	99.367	99.27	99.297	82.998	98.27	99.288	96.825	98.851	0	0	98.485	0	0
E36	98.006	97.498	98.122	97.937	97.778	97.259	97.386	98.963	99.7	99.846	98.462	97.842	98.321	98.469	98.057	98.219	99.148	98.594	95	93.952	95.442	92.631	97.157	94.064	0	98.485	100	0
E3V1A	93.732	94.189	92.801	93.651	91.118	92.661	97.386	99.172	99.7	99.846	98.462	97.842	98.681	0	0	0	0	0	0	0	0	0	97.036	0	0	0	93.574	89.676
E3V1B	93.732	94.189	92.801	93.651	91.118	92.661	91.503	98.965	98.198	99.232	98.974	99.041	98.801	100	99.103	99.723	99.878	99.859	82.998	98.308	99.43	96.825	98.73	0	0	0	0	89.676
E3V1C	98.006	97.498	97.966	97.937	97.531	97.436	91.068	99.172	98.198	99.232	98.974	99.041	98.921	99.83	99.402	99.367	99.331	99.437	82.815	98.308	99.288	96.825	98.488	0	0	0	93.307	0
E42	96.011	95.242	96.244	95.873	92.352	94.607	97.168	98.963	99.399	99.846	98.462	97.842	98.681	98.299	98.206	97.981	98.783	99.015	0	0	0	0	96.915	0	0	99.213	0	0
E7V1A	93.732	94.189	92.801	93.651	91.118	92.661	91.503	98.965	98.198	99.232	98.974	99.041	98.801	100	99.103	99.802	99.878	99.859	82.998	98.308	99.43	96.825	98.73	0	0	0	0	89.676
E8V1A	96.011	95.323	96.244	95.873	92.27	94.607	91.285	98.965	97.898	99.232	98.974	98.561	98.801	99.49	98.356	99.406	99.392	99.156	82.998	98.424	99.43	96.825	98.548	99.874	0	99.344	0	0
EC-SC1140	0	97.498	98.122	97.778	97.695	97.259	97.386	98.963	99.7	99.846	98.462	97.842	98.321	98.469	98.057	98.219	99.148	98.594	95	93.952	95.442	92.631	97.157	97.032	0	0	100	0
EC092	96.011	95.242	96.401	96.032	92.188	94.695	91.285	99.172	98.198	99.232	98.974	99.041	98.801	100	99.103	99.565	98.783	99.297	0	98.385	0	96.732	98.851	100	0	98.4845	0	0
ECM-1	92.308	93.543	92.512	92.698	90.132	92.661	91.285	99.379	98.498	99.539	98.718	98.561	97.722	0	0	0	0	0	99.63	98.693	0	99.72	99.94	0	0	0	0	0
ESBL12	98.006	0	0	0	0	97.171	97.386	98.963	99.7	99.846	98.462	97.842	98.321	98.469	98.057	98.219	99.148	98.594	95	93.952	95.442	92.631	97.157	94.064	0	98.485	100	0
Escherichia_fergusonii	0	0	0	0	0	0	83.19	88.199	0	0	0	0	0	0	0	0	0	0	0	0	0	0	95.281	0	0	0	0	0
F16EC0617	97.151	0	0	0	0	0	97.386	98.963	99.7	99.693	98.462	97.842	98.321	98.469	98.057	98.219	99.148	98.594	95	93.952	95.442	92.631	97.157	0	0	98.485	0	89.501
FDAARGOS_348	98.006	97.417	98.122	98.092	97.366	97.436	91.285	99.172	98.198	99.232	98.974	99.041	98.801	100	99.103	99.485	99.453	99.156	82.998	98.385	99.43	96.265	98.79	0	0	98.485	0	0
FDAARGOS_349	98.006	97.417	98.122	98.092	97.366	97.436	91.285	99.172	98.198	99.232	98.974	99.041	98.801	100	99.103	99.485	99.453	99.156	82.998	98.385	99.43	96.265	98.79	0	0	98.485	0	0
FDAARGOS_401	98.006	97.417	98.122	98.092	97.366	97.436	91.285	99.172	98.198	99.232	98.974	99.041	98.801	100	99.103	99.485	99.453	99.156	82.998	98.385	99.43	96.265	98.79	0	0	98.485	0	0
FDAARGOS_403	98.006	97.417	98.122	98.092	97.366	97.436	91.285	99.172	98.198	99.232	98.974	99.041	98.801	100	99.103	99.485	99.453	99.156	82.998	98.385	99.43	96.265	98.79	0	0	98.485	0	0
FDAARGOS_772	98.006	97.417	98.122	98.092	97.366	97.436	91.285	99.172	98.198	99.232	98.974	99.041	98.801	100	99.103	99.485	99.453	99.156	82.998	98.385	99.43	96.265	98.79	0	0	98.485	0	0
FHI102	0	97.417	98.122	98.092	97.366	97.436	91.285	99.172	98.198	99.232	98.974	99.041	98.801	100	99.103	99.485	99.453	99.156	82.998	98.385	99.43	96.265	98.79	0	0	98.485	0	0
FORC_029	98.006	97.337	98.122	97.937	97.778	97.259	91.285	99.172	98.198	99.232	98.974	99.041	98.801	100	99.103	99.485	99.453	99.156	82.998	0	99.43	96.265	98.79	0	0	98.485	0	0
FORC_043	98.006	97.337	98.122	97.937	97.778	97.259	91.285	99.172	98.198	99.232	98.974	99.041	98.801	100	99.103	99.485	99.453	99.156	82.998	0	99.43	96.265	98.79	0	0	98.485	0	0
FORC_069	98.006	97.337	98.122	97.778	97.531	97.259	91.285	99.172	98.198	99.232	98.974	99.041	98.801	100	99.103	99.485	99.453	99.156	82.998	0	99.43	96.265	98.79	0	0	98.485	0	0
FWSEC0009	98.006	97.417	98.122	98.092	97.366	97.436	91.285	99.172	98.198	99.232	98.974	99.041	98.801	100	99.103	99.485	99.453	99.156	82.998	98.385	99.43	96.265	98.79	0	0	98.485	0	0
HUSEC2011	98.006	97.417	98.122	98.092	97.366	97.436	91.285	99.172	98.198	99.232	98.974	99.041	98.801	100	99.103	99.485	99.453	99.156	82.998	98.385	99.43	96.265	98.79	0	0	98.485	0	0
IS1	98.006	97.498	0	97.778	97.695	0	97.386	98.963	99.7	99.846	98.462	97.842	98.321	98.469	98.057	98.219	99.148	98.594	95	93.952	95.442	92.631	97.157	99.242	0	98.485	0	0
JE86-ST02	96.011	95.161	96.401	96.032	92.105	94.695	91.285	98.965	97.898	99.232	98.974	99.041	98.801	99.49	99.552	99.01	99.331	99.156	82.998	98.424	99.43	96.825	98.548	100	0	98.737	0	89.676
JE86-ST05	96.011	95.161	96.401	96.032	92.105	94.695	91.285	98.965	98.198	99.232	98.974	99.041	98.801	99.49	99.552	99.01	99.331	99.156	82.998	98.385	99.43	96.825	98.548	100	0	98.737	0	89.676
K11V5	98.006	97.498	98.122	97.778	97.695	97.259	91.068	99.379	98.498	99.386	98.718	98.561	97.722	100	99.851	100	99.878	99.859	100	99.962	100	99.907	100	0	0	0	0	0
K13V4	98.006	97.498	98.122	97.937	97.695	97.259	91.503	98.965	98.198	99.232	98.974	99.041	98.801	100	98.954	99.644	99.757	99.156	82.998	98.424	99.288	96.732	99.153	0	0	0	0	0
K1516	98.006	97.337	97.966	98.095	97.778	97.082	97.603	99.172	99.7	99.846	98.462	97.842	98.681	98.469	97.309	97.902	98.844	98.312	0	0	0	0	97.036	0	0	0	93.44	0
K18V1	96.011	95.242	96.401	95.873	92.105	94.695	91.285	99.172	98.198	99.232	98.974	99.041	98.801	100	99.103	99.565	98.783	99.297	82.998	98.385	99.288	96.732	98.79	0	0	98.95	0	0
K21V5	94.017	94.189	92.958	93.651	91.036	92.573	91.285	99.172	98.198	99.232	98.974	99.041	98.921	99.32	99.402	99.327	99.392	98.875	82.998	98.308	99.43	96.639	98.73	0	0	98.359	0	0
K22V1	96.296	95.081	96.244	96.032	92.188	94.872	91.503	98.965	98.198	99.232	98.974	99.041	98.801	99.15	100	99.565	99.331	99.437	83.181	98.347	99.288	96.732	98.73	0	0	98.359	0	0
K24V1	97.721	97.498	98.122	97.778	97.695	97.259	91.285	99.379	98.498	99.386	98.718	98.561	97.722	100	99.851	100	99.878	99.859	100	99.962	100	99.907	100	0	0	0	0	0
K26V1	96.011	95.242	96.244	95.873	92.352	94.607	90.632	99.379	98.498	99.386	98.718	98.561	97.722	100	100	100	100	100	100	100	99.715	99.907	100	0	0	98.485	0	0
K2V1	100	100	100	100	100	100	97.168	98.963	99.399	99.846	98.462	97.842	98.681	98.639	97.16	98.219	98.723	97.187	0	0	0	0	96.975	99.874	0	99.874	0	0
K31V1	92.308	93.382	92.512	92.698	90.132	92.573	91.285	99.379	98.498	99.539	0	98.561	97.722	0	0	0	0	0	99.63	98.654	99.288	99.907	100	0	0	0	0	89.676
K38V1	97.721	97.498	97.966	97.937	97.531	97.436	91.285	99.172	98.198	99.232	98.974	99.041	98.921	99.83	99.402	99.367	99.331	99.437	82.815	98.308	99.288	96.825	98.488	0	0	98.228	93.307	0
K39V1	97.721	97.498	97.966	97.937	97.531	97.436	91.285	99.172	98.198	99.232	98.974	99.041	98.921	99.83	99.402	99.367	99.331	99.437	82.815	98.308	99.288	96.825	98.488	0	0	98.228	93.307	0
K40V1	93.732	94.189	92.801	93.651	91.036	92.661	91.503	98.965	98.198	0	98.974	99.041	98.801	100	99.103	99.802	99.878	99.859	82.998	98.308	99.43	96.825	98.73	0	0	0	0	0
K41V1	96.296	95.161	96.401	95.556	92.352	94.695	91.285	99.172	98.198	99.232	98.974	99.041	98.801	100	99.402	99.327	99.453	99.156	82.998	98.347	99.43	96.265	99.758	0	0	98.485	0	0
K44V1	96.011	95.242	96.401	96.032	92.188	94.695	91.285	99.172	98.198	99.232	98.974	99.041	98.801	100	99.103	99.565	98.783	99.297	82.998	98.385	99.288	96.732	98.851	100	0	99.081	0	0
K45V1	96.011	95.242	96.401	96.032	92.188	94.695	91.285	99.172	98.198	99.232	98.974	99.041	98.801	100	99.103	99.565	98.783	99.297	82.998	98.385	99.288	96.732	98.851	100	0	98.163	0	0
K4V4	98.006	97.498	98.122	98.095	97.531	97.347	91.285	99.379	98.498	99.386	98.718	98.561	97.722	100	99.851	100	99.878	99.859	100	99.962	100	99.907	100	0	0	0	93.574	0
K5V4	98.006	97.498	98.122	97.778	97.695	97.259	91.068	99.379	98.498	99.386	98.718	98.561	97.722	100	99.851	100	99.878	99.859	100	99.962	100	99.907	100	0	0	0	0	0
LB226692	98.006	97.417	98.122	97.701	97.366	97.436	91.285	99.172	98.198	99.232	98.974	99.041	98.801	100	99.103	99.485	99.453	99.156	82.998	98.385	99.43	96.265	98.79	0	0	98.485	0	0
MEX-11	98.006	97.498	98.122	97.778	97.695	97.259	91.285	99.379	98.498	99.386	98.718	98.561	97.722	100	99.851	99.96	99.878	99.859	100	99.962	100	99.907	100	0	0	0	0	0
MEX-12	0	0	0	0	91.501	0	91.285	99.379	98.498	99.539	98.718	98.561	97.722	0	0	0	0	0	99.63	98.693	99.288	98.786	100	0	0	0	0	0
MEX-13	98.006	97.337	98.108	98.095	97.778	97.436	91.285	99.379	98.498	99.386	98.718	98.561	97.722	100	99.851	100	99.878	99.859	100	99.923	100	99.907	100	0	0	98.485	0	0
MEX-14	98.006	97.417	98.122	98.092	97.366	97.436	91.285	99.172	98.198	99.232	98.974	99.041	98.801	100	99.103	99.485	99.453	99.156	82.998	98.385	99.43	96.265	98.79	0	0	98.485	0	0
MEX-15	97.721	97.337	98.122	97.619	97.778	97.259	91.285	99.379	98.498	99.386	98.718	98.561	97.722	100	99.851	99.96	99.878	99.859	82.998	98.347	99.43	96.919	100	0	0	0	0	0
MEX-16	98.006	97.417	98.122	97.937	97.778	97.171	91.285	99.379	98.498	99.386	98.718	98.561	97.602	100	100	100	100	99.859	100	99.923	100	99.907	100	0	0	98.359	0	0
MEX-17	98.006	97.579	97.653	98.095	97.613	97.347	91.285	99.172	98.198	99.078	98.974	99.041	98.801	99.49	99.402	99.327	99.392	99.156	82.998	98.347	99.288	96.639	98.609	0	0	0	0	0
MEX-18	98.006	97.417	97.966	97.937	97.778	97.259	91.285	99.379	98.498	99.386	98.718	98.561	97.602	100	99.851	100	99.878	99.859	100	99.923	100	99.907	100	0	0	0	0	0
MEX-19	98.006	97.498	97.966	97.619	97.613	97.171	97.386	98.963	99.7	99.846	98.462	97.842	98.321	98.469	98.057	98.219	99.088	98.594	95	93.952	95.442	92.631	97.157	94.064	0	98.485	93.307	0
MEX-20	93.732	94.189	92.801	93.651	91.118	92.661	97.386	99.172	99.7	99.846	98.462	97.842	98.681	0	0	0	0	0	0	0	0	0	97.036	0	0	0	0	0
NCCP15648	98.006	97.337	98.122	97.937	97.778	97.259	91.285	99.172	98.198	99.232	98.974	99.041	98.801	100	99.103	99.485	99.453	99.156	82.998	0	99.43	96.265	98.79	0	0	98.485	0	89.501
NCTC11105	0	0	0	0	0	0	91.285	99.379	98.498	99.386	98.718	98.321	97.722	100	100	99.881	99.939	100	99.815	99.885	99.858	99.907	99.819	0	0	0	0	0
NCTC9035	92.308	93.462	92.512	92.381	90.625	92.485	91.285	99.379	98.498	99.386	98.718	98.561	97.722	100	100	99.96	100	99.859	100	98.539	100	98.319	100	0	0	0	0	0
NCTC9062	92.308	93.4245	92.512	92.3995	90.099	92.3585	91.285	99.379	98.498	0	98.718	98.561	97.722	100	100	0	0	0	100	99.962	100	99.907	99.94	0	0	98.232	0	89.676
NCTC9097	92.308	93.543	92.512	92.698	90.132	92.661	91.285	99.172	98.198	99.232	98.974	99.041	98.921	99.66	99.402	99.367	99.331	99.437	82.998	98.385	99.43	96.639	98.488	0	0	98.232	0	0
NMBU_W0518	0	0	0	0	0	0	97.386	98.963	99.7	99.846	98.462	97.842	98.321	98.469	98.057	98.219	99.148	98.594	95	93.952	95.442	92.631	97.157	94.064	0	0	0	0
NMBU_W12E19	92.023	93.14	92.512	93.429	90.789	92.75	90.95	99.379	98.498	99.539	98.718	98.321	97.722	99.83	100	100	100	100	100	100	100	99.813	100	0	0	0	0	0
P0073V1	97.721	97.337	98.122	98.095	97.695	97.436	91.285	99.379	98.498	99.386	98.718	98.561	97.722	100	100	100	100	99.859	100	99.885	100	99.907	99.94	0	0	0	0	0
P109V1	99.43	98.87	99.531	99.683	99.177	98.939	91.285	98.965	98.198	99.232	98.974	99.041	98.801	99.49	99.402	99.327	99.392	99.156	82.998	98.308	99.43	96.825	98.609	89.337	0	98.359	0	0
P415V1	97.721	97.498	98.122	97.778	97.695	97.259	91.285	99.379	98.498	99.386	98.718	98.561	97.722	100	99.851	100	99.878	99.859	100	99.962	100	99.907	100	0	0	0	0	0
P433V1	96.011	95.242	96.244	95.873	92.352	94.607	91.285	99.379	98.498	99.386	98.718	98.561	97.722	100	0	0	0	0	100	99.962	100	99.907	100	100	0	98.737	0	0
P677V1	99.43	98.87	99.531	99.683	99.177	98.939	91.285	98.965	98.198	99.232	98.974	99.041	98.801	99.49	99.402	99.327	99.392	99.156	82.998	98.308	99.43	96.825	98.609	89.337	0	98.359	0	0
RH-045-CS	98.006	97.498	97.966	97.619	97.613	97.171	97.386	98.963	99.7	99.846	98.462	97.842	98.321	98.469	98.057	98.219	99.148	98.594	0	93.952	95.442	92.631	97.157	100	0	98.232	0	0
RHBSTW-00014	99.43	98.87	99.531	99.683	99.177	98.939	91.285	98.965	98.198	99.232	98.974	99.041	98.801	99.49	99.402	99.327	99.392	99.156	82.815	98.308	99.43	96.825	98.609	0	0	98.359	100	89.676
RHBSTW-00317	99.43	98.87	99.531	99.683	99.177	98.939	91.285	98.965	98.198	99.232	98.974	99.041	98.801	99.49	99.402	99.327	99.392	99.156	82.815	98.308	99.43	96.825	98.609	0	0	98.359	100	89.676
RHBSTW-00320	99.43	98.87	99.531	99.683	99.177	98.939	91.285	98.965	98.198	99.232	98.974	99.041	98.801	99.49	99.402	99.327	99.392	99.156	82.815	98.308	99.43	96.825	98.609	0	0	98.359	100	89.676
RHBSTW-00321	96.296	95	96.244	96.19	92.105	94.872	91.285	99.172	98.198	99.232	98.974	99.041	98.801	100	99.402	99.327	98.236	99.156	82.998	98.347	99.288	96.825	98.79	0	0	98.359	0	89.676
RHBSTW-00622	99.43	98.87	99.531	99.683	99.177	98.939	91.285	98.965	98.198	99.232	98.974	99.041	98.801	99.49	99.402	99.327	99.392	99.156	82.815	98.308	99.43	96.825	98.609	0	0	98.359	100	89.676
RHBSTW-00670	98.006	97.579	97.966	97.937	97.695	97.259	91.285	99.172	98.198	99.232	98.974	99.041	97.722	99.49	100	99.565	99.392	99.156	82.998	98.385	99.43	96.825	98.73	0	0	0	0	0
RM-055-MS	98.006	97.579	97.966	97.937	97.695	97.171	97.168	98.963	99.399	99.846	98.462	97.842	98.681	98.299	98.206	98.021	98.783	99.015	0	0	0	0	97.036	0	0	0	0	0
RM-055-WU	98.006	97.579	97.966	97.937	97.695	97.171	97.168	98.963	99.399	99.846	98.462	97.842	98.681	98.299	98.206	98.021	98.783	99.015	0	0	0	0	97.036	0	0	0	0	0
RM-096-CS	98.006	97.498	98.122	97.937	97.778	97.171	97.386	98.963	99.7	99.846	98.462	97.842	98.201	98.469	0	98.177	99.148	98.594	95	93.952	95.442	92.631	97.157	100	0	98.485	0	0
RM-096-MS	98.006	97.498	98.122	97.937	97.778	97.259	97.386	98.963	99.7	99.846	98.462	97.842	98.321	98.469	98.057	98.219	99.148	98.594	95	93.952	95.442	92.631	97.157	97.032	0	98.46	0	0
RM-103-WU	98.006	97.579	97.966	97.937	97.695	97.259	97.168	98.963	99.399	99.846	98.462	97.842	98.681	98.299	0	98.339	98.966	97.609	0	0	0	0	97.096	0	0	0	0	89.676
RM8376	98.006	97.417	98.122	98.092	97.366	97.436	91.285	99.172	98.198	99.232	98.974	99.041	98.801	100	99.103	99.485	99.453	99.156	82.998	98.385	99.43	96.265	98.79	0	0	98.485	0	0
SCU-318	98.006	96.228	97.812	97.147	96.321	97.082	97.168	97.925	99.399	99.54	98.462	97.842	98.681	98.299	98.057	97.903	98.783	98.876	0	0	0	0	97.036	0	0	0	0	0
Shigella_boydii	0	0	0	0	0	0	91.068	0	0	99.232	0	0	98.54	98.639	99.701	99.208	0	0	0	0	0	0	99.577	0	0	95.833	0	0
Shigella_dysenteriae	0	0	0	0	0	0	0	0	0	0	98.718	97.122	98.321	0	0	0	0	0	0	0	0	96.802	97.338	0	0	95.96	0	0
Shigella_flexneri	0	0	0	0	0	0	0	98.758	98.198	99.232	98.205	0	0	0	0	0	0	0	0	98.308	0	95.798	98.548	0	0	95.96	0	0
Shigella_sonnei	0	0	0	0	0	0	90.414	99.172	97.898	0	98.718	99.041	98.441	0	0	0	0	0	82.998	98.308	98.718	96.825	99.637	0	0	96.212	0	0
TUM1881	0	0	0	0	0	0	91.285	99.379	98.799	99.539	98.718	98.561	97.722	0	0	0	0	0	0	0	0	99.813	99.819	86.995	0	0	0	0
TUM9812	0	0	0	0	0	0	91.285	99.172	98.498	99.539	98.718	98.561	97.962	100	100	99.921	100	99.015	100	99.885	100	99.907	100	0	0	0	0	0
TY-2482	98.006	97.417	98.122	98.092	97.366	97.436	91.285	99.172	98.198	99.232	98.974	99.041	98.801	100	99.103	99.485	99.453	99.156	82.998	98.385	99.43	96.265	98.79	0	0	98.485	0	0
UPEC-46	92.33	93.059	92.98	92.381	90.872	92.219	91.285	99.379	98.498	99.386	98.718	98.561	97.722	100	99.851	100	99.878	99.859	100	99.923	100	99.907	100	0	0	0	0	89.676
URMC_194	98.006	0	97.93	0	0	97.059	97.386	98.963	99.7	99.846	98.462	97.842	98.321	98.469	98.057	98.219	99.148	98.594	95	93.952	95.442	92.631	97.157	0	95.85	98.485	0	0
WP2-W18-ESBL-10	0	0	0	0	0	0	97.386	98.963	99.7	99.846	98.462	97.842	98.321	98.469	97.907	98.219	99.148	98.453	95	93.952	95.442	92.631	97.157	94.064	0	0	0	0
WP7-S17-ESBL-04	0	0	0	0	0	0	90.632	99.379	98.498	99.386	98.462	98.561	97.722	100	100	99.96	100	100	100	99.923	100	99.907	100	0	0	98.485	0	0
WP8-S18-ESBL-07	96.581	0	0	0	0	0	97.168	98.963	99.399	99.846	98.462	97.842	98.681	98.299	98.206	98.021	98.783	99.015	0	0	0	0	97.036	0	0	98.359	0	0
