# Supplementary material for: Genomic Dissection of an Enteroaggregative Escherichia coli Strain Isolated from Bacteremia Reveals Insights into Its Hybrid Pathogenic Potential
Source: Int J Mol Sci. 2024 Aug 26;25(17):9238. doi: 10.3390/ijms25179238 (PMC11394720; doi:10.3390/ijms25179238)
Supplement: Supplementary file 1 [file ijms-25-09238-s001.zip › Table S12.xlsx]

## Sheet: Tabela_Autotransportadoras
Table S12. Presence or absence of autotransporters-encoding genes in 270 EAEC genomes
Strain	cah	eaaA	eaaC	eatA	ehaA	ehaB	ehaC	ehaD	ehaG	eibE	epeA	etpB	flu	icsA	icsB	pet	pic	sat	sepA	sigA	tagB	tagC	upaB	upaC	upaE	yejA	yfaL
042	89.965	0	0	0	96.397	0	93.986	95.725	0	0	0	0	93.528	0	0	100	100	0	0	0	0	0	0	0	0	97.245	95.016
1-182-04_S4_C1	89.251	0	0	0	0	0	94.955	96.124	99.15	0	0	0	95.332	0	0	0	0	0	99.351	0	0	0	0	0	0	98.237	98.109
1-392-07_S1_C1	89.584	0	0	0	0	89.751	92.934	95.287	0	0	0	0	90.482	0	0	0	0	99.718	0	0	0	0	0	0	0	97.686	93.87
101-1	0	0	0	0	0	0	95.737	0	0	0	0	0	0	0	0	0	0	0	0	0	0	0	0	0	0	98.843	98.641
106	0	0	0	0	0	0	96.276	97.981	0	0	0	0	94.873	0	0	0	99.927	0	99.351	0	0	0	0	0	0	99.945	99.973
114	0	0	0	0	98.149	0	95.385	0	0	0	0	0	0	0	0	0	99.951	99.538	0	0	0	0	95.423	0	0	98.237	95.338
116	0	0	0	0	98.149	0	95.385	0	0	0	0	0	0	0	0	0	99.951	99.538	99.284	0	0	0	95.423	0	0	98.237	95.338
119	89.689	0	0	0	0	0	96.276	97.981	0	0	0	0	0	0	0	0	99.951	0	0	0	0	0	0	0	0	99.945	99.973
12-05829	0	96.92	96.374	0	97.606	0	95.876	0	99.49	0	99.804	0	94.5165	0	0	0	0	0	0	0	0	0	0	0	0	99.063	96.942
127	0	0	0	0	0	0	96.249	97.981	0	0	0	0	94.873	0	0	0	99.927	0	99.351	0	0	0	0	0	0	99.945	99.947
1306	89.93	0	0	0	98.149	0	95.385	0	0	0	0	0	92.145	0	0	99.434	99.903	0	0	0	0	0	95.423	0	0	98.292	95.338
1468	0	0	0	0	0	0	96.249	97.981	0	0	0	0	0	0	0	0	99.976	99.974	0	0	0	0	0	0	0	99.945	99.947
1594	0	0	0	0	0	0	96.249	97.981	0	0	0	0	0	0	0	0	0	0	0	0	0	0	0	0	0	100	99.947
1600	0	0	0	0	0	0	96.249	97.981	0	0	0	0	0	0	0	0	0	0	0	0	0	0	0	0	0	100	99.947
17-07187	90.003	0	0	0	98.444	0	95.278	0	99.15	0	0	0	88.627	0	0	0	99.879	0	99.172	99.896	0	0	0	0	0	98.347	96.407
17-2	0	0	0	0	0	0	96.276	0	0	0	0	0	91.324	0	0	0	0	99.974	0	0	0	0	0	0	0	99.945	99.973
1706	0	0	0	0	0	0	96.195	97.934	0	0	0	0	0	0	0	0	99.976	99.564	0	0	0	0	0	0	0	100	99.893
1931	0	0	0	0	0	0	96.276	97.957	0	0	0	0	99.423	0	0	0	0	0	0	0	0	0	0	0	0	100	99.973
2-005-03_S3_C1	0	0	0	0	0	0	95.278	0	0	0	0	0	91.552	0	0	0	0	0	99.284	0	0	0	0	0	0	98.182	96.274
2-011-08_S3_C1	0	0	0	0	0	0	96.222	97.957	0	0	0	0	99.391	0	0	0	0	0	0	0	0	0	0	0	0	100	99.92
2-011-08_S3_C3	0	0	0	0	0	0	96.249	97.957	0	0	0	0	99.423	0	0	0	0	0	0	0	0	0	0	0	0	100	99.947
2-052-05_S4_C2	89.895	0	0	0	97.606	0	95.796	96.011	98.615	0	0	0	0	0	0	0	0	0	99.216	0	95.684	95.301	0	0	0	98.567	96.677
2-156-04_S3_C3	89.066	0	0	0	0	0	95.979	96.331	0	0	0	0	91.552	0	0	0	0	0	99.351	0	0	0	0	0	0	99.669	99.68
2-177-06_S4_C3	89.93	0	0	0	98.42	0	95.251	0	0	0	0	0	88.595	0	0	0	99.927	0	0	99.87	0	0	0	0	0	98.347	96.38
2-222-05_S1_C1	0	0	0	0	98.1	0	95.008	0	99.514	0	0	0	0	0	0	0	0	0	99.418	0	0	0	95.466	0	0	98.292	95.954
2-316-03_S4_C2	0	0	0	0	0	0	96.249	0	0	0	0	0	97.308	0	0	0	0	0	0	0	0	0	0	0	0	99.669	99.947
2-460-02_S3_C1	0	0	0	0	0	0	96.249	97.934	0	0	0	0	0	0	0	0	0	0	0	0	0	0	0	0	0	99.945	99.947
2-460-02_S4_C2	90.003	0	0	0	0	0	96.276	97.981	0	0	0	0	88.627	0	0	99.486	99.927	0	0	0	0	0	0	0	0	100	99.973
2-474-04_S3_C3	0	0	0	0	0	0	96.195	0	0	0	0	0	0	0	0	0	0	0	0	0	0	0	0	0	0	100	99.893
2009EL-2050	89.965	0	0	0	98.444	0	95.278	0	99.15	0	0	0	88.627	0	0	0	99.915	0	99.172	99.896	0	0	0	0	0	98.347	96.407
2009EL-2071	89.965	0	0	0	98.444	0	95.278	0	99.15	0	0	0	88.627	0	0	0	99.927	0	99.149	99.896	0	0	0	0	0	98.347	96.407
2011C-3493	89.965	0	0	0	98.444	0	95.278	0	99.15	0	0	0	88.627	0	0	0	99.927	0	99.172	99.896	0	0	0	0	0	98.347	96.407
2018	0	0	0	0	98.198	0	95.629	0	0	0	0	0	88.595	0	0	0	99.951	0	99.373	0	0	0	95.509	0	0	98.347	96.672
2120	0	0	0	0	0	0	96.249	97.957	0	0	0	0	0	0	0	0	0	0	0	0	0	0	0	0	0	100	99.947
2137	89.65	0	0	0	97.606	0	95.008	0	99.514	100	0	0	90.5605	0	0	0	99.951	99.564	99.283	0	0	0	0	0	0	98.678	96.007
221J8	89.829	0	0	0	0	89.751	92.988	95.287	0	0	0	0	0	0	0	0	0	99.718	0	0	0	0	0	0	0	97.686	93.923
226	0	0	0	0	97.557	0	95.251	0	0	0	0	0	88.595	0	0	0	99.951	0	99.239	0	0	0	0	0	0	99.008	96.38
227D8	0	0	0	0	0	0	96.249	97.934	0	0	0	0	0	0	0	0	0	0	0	0	0	0	0	0	0	100	99.947
2302	0	0	0	0	0	0	96.249	97.981	0	0	0	0	0	0	0	0	99.976	99.974	0	0	0	0	0	0	0	99.945	99.947
2315	0	0	0	0	98.149	0	95.385	0	98.567	0	0	0	88.595	0	0	99.434	99.927	0	0	0	0	0	95.423	0	0	98.292	95.338
2319	0	0	0	0	0	0	96.276	97.981	0	0	0	0	94.873	0	0	0	99.927	0	99.351	0	0	0	0	0	0	99.945	99.973
2332	89.374	0	0	0	0	0	96.276	97.981	0	0	0	0	89.229	0	0	0	0	0	99.284	0	0	0	0	0	0	99.89	99.973
2357	0	0	0	0	98.149	0	95.385	0	98.567	0	0	0	0	0	0	0	99.951	99.538	99.306	0	0	0	95.423	0	0	98.237	95.338
2370	0	0	0	0	0	0	96.276	97.981	0	0	0	0	94.873	0	0	0	99.927	0	99.351	0	0	0	0	0	0	99.945	99.973
2570	0	0	0	0	0	0	96.195	97.911	0	0	0	0	0	0	0	0	99.976	99.564	0	0	0	0	0	0	0	100	99.893
2655	0	0	0	0	0	0	96.249	97.981	0	0	0	0	0	0	0	0	0	0	0	0	0	0	0	0	0	100	99.947
266917_2	89.804	0	0	0	0	89.751	92.988	95.403	0	0	0	0	89.655	0	0	0	0	99.538	0	0	0	0	0	0	0	97.686	93.923
2704	89.829	0	0	0	0	0	94.573	94.962	0	0	0	0	0	0	0	0	0	0	99.239	0	0	0	0	0	0	97.851	95.017
2705	89.829	0	0	0	0	0	94.573	94.962	0	0	0	0	0	0	0	0	0	0	99.239	0	0	0	0	0	0	97.851	95.017
2715	89.93	0	0	0	98.149	0	95.385	0	0	0	0	0	92.145	0	0	99.434	99.927	0	0	0	0	0	95.423	0	0	98.292	95.338
29	0	0	0	0	98.149	0	95.385	0	98.567	0	0	0	88.595	0	0	99.434	99.927	0	0	0	0	0	95.466	0	0	98.292	95.338
2908	0	0	0	0	98.149	0	95.385	0	0	0	0	0	0	0	0	0	99.951	99.538	99.36	0	0	0	95.423	0	0	98.237	95.338
2919	0	0	0	0	0	0	96.249	97.981	0	0	0	0	0	0	0	0	0	0	0	0	0	0	0	0	0	100	99.947
293	89.222	0	0	0	0	0	92.99	94.985	0	0	0	0	99.455	0	0	0	99.951	100	0	0	0	0	0	0	98.648	97.851	94.031
3-020-07_S4_C2	0	0	0	0	97.581	0	95.008	0	0	0	0	0	0	0	0	0	99.951	99.564	0	0	0	0	0	0	0	98.457	95.954
3-475-03_S1_C2	0	0	0	0	98.1	0	95.304	0	0	0	0	0	90.449	0	0	99.434	99.903	0	0	0	0	0	95.466	0	0	98.292	95.258
30	0	0	0	0	98.149	0	95.385	0	98.567	0	0	0	0	0	0	0	99.951	99.538	99.306	0	0	0	95.423	0	0	98.237	95.338
3007	89.93	0	0	0	98.149	0	95.385	0	0	0	0	0	92.145	0	0	99.434	99.927	0	0	0	0	0	95.466	0	0	98.292	95.338
3010	89.93	0	0	0	98.149	0	95.385	0	0	0	0	0	92.145	0	0	99.434	99.927	0	0	0	0	0	95.423	0	0	98.292	95.338
3011	89.93	0	0	0	98.149	0	95.385	0	0	0	0	0	92.145	0	0	99.434	99.927	0	0	0	0	0	95.423	0	0	98.292	95.338
3079	0	0	0	0	98.149	0	95.385	0	0	0	0	0	0	0	0	0	99.951	99.538	99.36	0	0	0	95.423	0	0	98.237	95.338
3080	0	0	0	0	98.149	0	95.385	0	98.567	0	0	0	0	0	0	0	99.951	99.538	99.306	0	0	0	95.423	0	0	98.237	95.338
3108	0	0	0	0	98.149	0	95.385	0	0	0	0	0	0	0	0	0	99.951	99.538	99.306	0	0	0	95.423	0	0	98.237	95.338
3146	0	0	0	0	97.557	0	95.251	0	0	0	0	0	88.595	0	0	0	99.951	0	99.239	0	0	0	0	0	0	99.008	96.38
3147	89.65	0	0	0	97.606	0	95.008	0	0	100	0	0	90.5605	0	0	0	99.951	99.564	99.283	0	0	0	0	0	0	98.678	96.007
3150	0	0	0	0	98.149	0	95.385	0	0	0	0	0	0	0	0	0	99.951	99.538	99.306	0	0	0	95.423	0	0	98.237	95.338
317	0	0	0	0	0	0	96.249	97.981	0	0	0	0	0	0	0	0	0	0	0	0	0	0	0	0	0	100	99.947
3191	89.534	0	0	0	0	0	96.222	97.934	0	0	0	0	0	0	0	0	99.976	99.564	0	0	0	0	0	0	0	100	99.92
326	0	0	0	0	0	0	96.249	97.981	0	0	0	0	0	0	0	0	0	0	0	0	0	0	0	0	0	100	99.947
3268	0	0	0	0	98.149	0	95.385	0	98.567	0	0	0	88.595	0	0	99.434	99.927	0	0	0	0	0	95.466	0	0	98.237	95.338
3269	0	0	0	0	0	0	96.222	97.934	0	0	0	0	91.875	0	0	0	99.976	99.564	0	0	0	0	0	0	0	100	99.92
328	0	0	0	0	98.149	0	95.385	0	98.567	0	0	0	88.595	0	0	99.434	99.927	0	0	0	0	0	95.466	0	0	98.292	95.338
3352	89.93	0	0	0	0	0	96.249	97.981	0	0	0	0	93.5285	0	0	0	99.976	99.462	0	0	0	0	0	0	0	100	99.947
3410	0	0	0	0	0	0	96.222	97.981	0	0	0	0	0	0	0	0	99.976	99.462	0	0	0	0	0	0	0	100	99.92
3426	0	0	0	0	97.557	0	95.251	0	0	0	0	0	88.595	0	0	0	99.951	0	99.239	0	0	0	0	0	0	99.008	96.38
3470	0	0	0	0	0	0	94.846	0	99.66	0	0	0	0	0	0	0	99.903	99.564	99.239	0	0	0	0	0	0	98.347	95.795
3511	0	0	0	0	98.149	0	95.385	0	98.567	0	0	0	0	0	0	0	99.951	99.538	99.261	0	0	0	95.423	0	0	98.237	95.338
3596	0	0	0	0	98.149	0	95.385	0	98.567	0	0	0	88.595	0	0	99.434	99.927	0	0	0	0	0	95.423	0	0	98.292	95.338
3645	0	0	0	0	0	0	96.276	97.981	0	0	0	0	0	0	0	0	99.976	0	0	0	0	0	0	0	0	99.945	99.973
3675	0	0	0	0	0	0	96.222	97.981	0	0	0	0	0	0	0	0	99.976	99.462	0	0	0	0	0	0	0	100	99.92
3778	0	0	0	0	0	0	96.222	97.934	0	0	0	0	0	0	0	0	99.976	99.564	0	0	0	0	0	0	0	100	99.92
381-3	89.93	0	0	0	0	0	96.276	97.981	0	0	0	0	95.767	0	0	0	0	0	0	0	0	0	0	0	0	100	99.973
3848	0	0	0	0	97.606	0	95.796	96.034	98.591	0	0	0	0	0	0	0	0	0	99.216	0	95.684	95.301	0	0	0	98.567	96.677
3850	0	0	0	0	97.606	0	95.796	96.034	98.591	0	0	0	0	0	0	0	0	0	99.216	0	95.684	95.301	0	0	0	98.567	96.677
3888	89.93	0	0	0	98.149	0	95.385	0	0	0	0	0	92.145	0	0	99.434	99.927	0	0	0	0	0	95.466	0	0	98.292	95.338
391	0	0	0	0	0	0	96.249	97.981	0	0	0	0	0	0	0	0	99.976	99.974	0	0	0	0	0	0	0	99.945	99.947
3940	0	0	0	0	0	0	92.99	94.985	0	0	0	0	90.693	0	0	0	99.951	0	0	0	0	0	0	0	98.648	97.851	94.031
3951	98.0705	0	0	0	0	0	96.276	97.957	96.603	0	0	0	88.62	0	0	0	0	0	0	0	0	0	0	0	0	99.559	99.973
401368	0	0	0	99.537	0	0	96.249	97.934	0	0	0	0	0	0	0	0	99.951	99.564	0	0	0	0	0	0	0	100	99.947
4025	0	0	0	0	0	0	96.276	97.981	0	0	0	0	94.873	0	0	0	99.927	0	99.351	0	0	0	0	0	0	99.945	99.973
4199	0	0	0	0	0	0	96.249	97.957	0	0	0	0	92.3165	0	0	0	99.927	99.564	0	0	0	0	0	0	0	100	99.947
4202	0	0	0	0	98.149	0	95.385	0	98.567	0	0	0	0	0	0	0	99.951	99.538	99.306	0	0	0	95.423	0	0	98.237	95.338
4208	0	0	0	0	0	0	96.195	97.934	0	0	0	0	0	0	0	0	99.976	99.564	0	0	0	0	0	0	0	100	99.893
4235	0	0	0	0	98.149	0	95.385	0	98.567	0	0	0	0	0	0	0	99.951	99.538	0	0	0	0	95.423	0	0	98.237	95.338
4237	0	0	0	0	98.149	0	95.385	0	98.567	0	0	0	88.595	0	0	99.434	99.927	0	0	0	0	0	95.423	0	0	98.292	95.338
4336	89.93	0	0	0	0	0	96.249	97.981	0	0	0	0	88.691	0	0	0	99.976	0	0	0	0	0	0	0	0	100	99.947
4346	0	0	0	0	98.149	0	95.385	0	98.567	0	0	0	0	0	0	0	99.951	99.538	99.306	0	0	0	95.423	0	0	98.237	95.338
4471	0	0	0	0	97.557	0	95.251	0	99.15	0	0	0	88.595	0	0	0	99.951	0	99.239	0	0	0	0	0	0	99.008	96.38
45	0	0	0	0	0	0	96.195	97.934	0	0	0	0	0	0	0	0	99.976	99.564	0	0	0	0	0	0	0	100	99.893
4510	0	0	0	0	98.149	0	95.385	0	98.567	0	0	0	0	0	0	0	0	0	99.306	0	0	0	95.423	0	0	98.237	95.338
4519	0	0	0	0	0	0	96.249	97.957	0	0	0	0	0	0	0	0	99.927	99.564	0	0	0	0	0	0	0	100	99.947
4522	0	0	0	0	98.149	0	95.385	0	0	0	0	0	0	0	0	0	0	0	99.306	0	0	0	95.423	0	0	98.237	95.338
4558	0	0	0	0	98.149	0	95.385	0	98.567	0	0	0	88.595	0	0	99.434	99.927	0	0	0	0	0	95.423	0	0	98.292	95.338
4563	89.93	0	0	0	0	0	96.249	97.981	0	0	0	0	88.691	0	0	0	99.976	0	0	0	0	0	0	0	0	100	99.947
4658	0	0	0	0	98.149	0	95.385	0	98.567	0	0	0	88.595	0	0	99.434	99.927	0	0	0	0	0	95.423	0	0	98.292	95.338
4660	89.93	0	0	0	98.149	0	95.385	0	0	0	0	0	92.145	0	0	99.434	99.927	0	0	0	0	0	95.466	0	0	98.292	95.338
4721	89.93	0	0	0	0	0	96.249	97.981	0	0	0	0	88.691	0	0	0	99.976	0	0	0	0	0	0	0	0	100	99.947
4742	89.93	0	0	0	0	0	96.249	97.981	0	0	0	0	88.691	0	0	0	99.976	0	0	0	0	0	0	0	0	100	99.947
4745	0	0	0	0	0	0	96.195	97.934	0	0	0	0	0	0	0	0	99.976	99.564	0	0	0	0	0	0	0	100	99.893
4749	0	0	0	0	0	0	96.249	97.981	0	0	0	0	94.873	0	0	0	99.927	0	99.351	0	0	0	0	0	0	99.945	99.947
4960	0	0	0	0	98.149	0	95.385	0	98.567	0	0	0	0	0	0	0	99.951	99.538	99.284	0	0	0	95.423	0	0	98.237	95.338
4964	0	0	0	0	98.149	0	95.358	0	98.567	0	0	0	0	0	0	0	99.951	99.538	99.306	0	0	0	95.423	0	0	98.237	95.312
4965	0	0	0	0	98.149	0	95.385	0	0	0	0	0	0	0	0	0	99.951	99.538	99.306	0	0	0	95.423	0	0	98.237	95.338
4968	0	0	0	0	98.149	0	95.385	0	98.567	0	0	0	88.595	0	0	99.434	99.927	0	0	0	0	0	95.423	0	0	98.292	95.338
4995	89.794	0	0	0	0	0	94.573	94.962	0	0	0	0	88.627	0	0	0	0	0	99.351	0	0	0	0	0	0	97.851	95.017
5-366-08_S3_C1	90.07	0	0	0	96.051	0	92.99	94.962	0	0	0	0	0	0	0	0	0	0	0	0	0	0	0	0	98.661	97.851	94.031
501	89.794	0	0	0	0	0	94.573	94.962	0	0	0	0	88.627	0	0	0	0	0	99.351	0	0	0	0	0	0	97.851	95.017
5038	89.93	0	0	0	98.149	0	95.385	0	0	0	0	0	92.145	0	0	99.434	99.927	0	0	0	0	0	95.466	0	0	98.292	95.338
5050	0	0	0	0	98.149	0	95.385	0	98.567	0	0	0	0	0	0	0	99.951	99.538	99.306	0	0	0	95.423	0	0	98.237	95.338
5052	89.93	0	0	0	0	0	96.249	97.981	0	0	0	0	88.691	0	0	0	99.976	0	0	0	0	0	0	0	0	100	99.947
5053	89.794	0	0	0	0	0	94.573	94.962	0	0	0	0	88.627	0	0	0	0	0	99.351	0	0	0	0	0	0	97.851	95.017
5125	98.0195	0	0	0	0	0	96.276	0	0	0	0	0	88.62	0	0	0	0	0	0	0	0	0	0	0	0	99.559	99.973
5169	0	0	0	0	97.557	0	95.251	0	99.15	0	0	0	88.595	0	0	0	99.951	0	99.239	0	0	0	0	0	0	99.008	96.38
5183	0	0	0	0	0	0	96.276	97.981	0	0	0	0	89.516	0	0	0	99.976	99.974	0	0	0	0	0	0	0	99.945	99.973
5187	89.93	0	0	0	98.149	0	95.385	0	0	0	0	0	92.145	0	0	99.434	99.927	0	0	0	0	0	95.466	0	0	98.292	95.338
5191	89.93	0	0	0	0	0	96.249	97.981	0	0	0	0	88.691	0	0	0	99.976	0	0	0	0	0	0	0	0	100	99.947
5241	89.895	0	0	0	0	0	96.276	97.981	0	0	0	0	0	0	0	0	99.976	0	0	0	0	0	0	0	0	99.945	99.973
5274	0	0	0	0	98.149	0	95.385	0	98.567	0	0	0	88.595	0	0	99.434	99.927	0	0	0	0	0	95.466	0	0	98.292	95.338
5276	0	0	0	0	98.149	0	95.385	0	98.567	0	0	0	0	0	0	0	99.951	99.538	99.306	0	0	0	95.423	0	0	98.237	95.338
5277	0	0	0	0	98.149	0	95.385	0	98.567	0	0	0	0	0	0	0	99.951	99.538	0	0	0	0	95.423	0	0	98.237	95.338
5303	89.534	0	0	0	0	0	96.276	97.981	0	0	0	0	92.232	0	0	0	99.976	99.436	0	0	0	0	0	0	0	99.945	99.973
5307	0	0	0	0	0	0	96.195	97.934	0	0	0	0	0	0	0	0	99.976	99.564	0	0	0	0	0	0	0	100	99.893
5313	89.794	0	0	0	0	0	94.573	94.962	0	0	0	0	88.627	0	0	0	0	0	99.351	0	0	0	0	0	0	97.851	95.017
5322	89.794	0	0	0	0	0	94.573	94.962	0	0	0	0	88.627	0	0	0	0	0	99.351	0	0	0	0	0	0	97.851	95.017
5332	0	0	0	0	0	0	96.195	97.934	0	0	0	0	0	0	0	0	99.976	99.564	0	0	0	0	0	0	0	100	99.893
5358	0	0	0	0	98.149	0	95.385	0	98.567	0	0	0	88.595	0	0	99.434	99.927	0	0	0	0	0	95.423	0	0	98.292	95.338
5359	89.895	0	0	0	98.149	0	95.385	0	0	0	0	0	92.145	0	0	99.434	99.927	0	0	0	0	0	95.423	0	0	98.292	95.338
542093	90	0	0	0	0	0	96.168	97.957	0	0	0	0	88.595	0	0	0	0	0	0	0	0	0	0	0	0	99.945	99.867
5553	0	0	0	0	0	0	96.195	97.911	0	0	0	0	0	0	0	0	99.976	99.564	0	0	0	0	0	0	0	100	99.893
5556	0	0	0	0	0	0	96.195	97.934	0	0	0	0	0	0	0	0	99.976	99.564	0	0	0	0	0	0	0	100	99.893
55989	0	0	0	0	98.444	0	95.278	0	99.125	0	0	0	89.579	0	0	0	99.976	0	0	99.896	0	0	0	0	0	98.347	96.407
5737	89.794	0	0	0	0	0	94.573	94.962	0	0	0	0	88.627	0	0	0	0	0	99.351	0	0	0	0	0	0	97.851	95.017
5753	0	0	0	0	0	0	96.249	97.981	0	0	0	0	0	0	0	0	99.976	99.974	0	0	0	0	0	0	0	99.945	99.947
5858	89.93	0	0	0	98.149	0	95.385	0	0	0	0	0	92.145	0	0	99.434	99.927	0	0	0	0	0	95.466	0	0	98.292	95.338
6-175-07_S1_C2	89.829	0	0	0	0	89.717	92.934	95.287	0	0	0	0	90.834	0	0	0	0	99.718	0	0	0	0	0	0	0	97.686	93.87
623214	89.967	0	0	0	0	89.751	92.988	95.287	0	0	0	0	92.6775	0	0	0	0	0	0	0	0	0	0	0	0	97.686	93.923
7-233-03_S3_C1	0	0	0	0	0	0	96.249	97.981	0	0	0	0	99.359	0	0	0	0	0	0	0	0	0	0	0	0	100	99.947
7-233-03_S3_C3	0	0	0	0	0	0	96.249	97.981	0	0	0	0	99.391	0	0	0	0	0	0	0	0	0	0	0	0	100	99.947
71	0	0	0	0	0	0	96.195	97.934	0	0	0	0	0	0	0	0	99.976	99.564	0	0	0	0	0	0	0	100	99.893
72	0	0	0	0	0	0	96.222	97.934	0	0	0	0	0	0	0	0	99.976	99.564	0	0	0	0	0	0	0	100	99.92
76	89.93	0	0	0	98.124	0	95.385	0	0	0	0	0	92.142	0	0	99.408	99.927	0	0	0	0	0	95.466	0	0	98.292	95.338
788309	90	0	0	0	0	89.717	93.871	95.521	0	0	0	0	95.5845	0	0	0	99.976	0	99.239	0	0	0	97.129	0	0	97.41	94.271
983	0	0	0	0	98.149	0	95.385	0	98.567	0	0	0	88.595	0	0	99.434	99.927	0	0	0	0	0	95.466	0	0	98.292	95.338
999	0	0	0	0	0	0	96.249	97.981	0	0	0	0	0	0	0	0	0	0	0	0	0	0	0	0	0	100	99.947
AM22-15AC	0	0	0	0	0	0	96.033	97.797	0	0	0	0	95.693	0	0	0	0	99.376	0	0	0	0	0	0	0	99.008	99.067
AM34-8	0	0	0	0	0	0	96.249	97.911	96.603	0	0	0	0	0	0	98.123	0	0	0	0	0	0	0	0	0	99.669	99.947
B16EC0481	89.79	0	0	0	0	0	96.276	97.981	0	0	0	0	90.2107	0	0	0	99.976	99.974	0	0	0	0	0	0	0	99.945	99.973
B16EC0771	90.107	0	0	98.805	0	89.751	92.961	95.287	0	0	0	0	89.293	0	0	0	0	0	0	0	0	0	0	0	0	97.686	93.897
BEC1-S17-ESBL-09	0	0	0	0	96.298	0	92.99	94.683	0	0	0	0	94.6287	0	0	0	99.976	0	0	0	0	0	0	0	0	97.521	94.031
BR1220	89.93	0	0	0	0	0	96.249	97.981	0	0	0	0	93.5285	0	0	0	99.976	99.462	0	0	0	0	0	0	0	100	99.947
C48-93	0	0	0	0	0	0	96.222	97.934	0	0	0	0	94.587	0	0	0	99.976	99.564	0	0	0	0	0	0	0	100	99.92
CPCEC1	0	0	0	0	0	89.751	92.557	0	0	0	0	0	0	0	0	0	0	0	0	0	0	0	0	0	0	97.686	93.417
CS01	0	0	0	0	0	0	96.006	0	0	0	0	0	0	0	0	0	0	99.385	0	0	0	0	0	0	0	99.669	99.707
D8-1	0	0	0	0	98.444	0	95.278	0	99.15	0	0	0	88.627	0	0	0	99.915	0	0	99.896	0	0	0	0	0	98.347	96.407
DEC15A	98.982	0	0	0	98.149	0	95.385	0	98.567	0	0	0	0	0	0	0	99.976	99.564	99.172	0	0	0	95.423	0	0	98.292	95.338
DEC6C	0	0	0	0	0	0	96.276	97.957	0	0	0	0	0	0	0	0	0	0	0	0	0	0	0	0	0	99.89	99.973
E-1246	93.044	0	0	0	0	89.751	92.988	95.287	0	0	0	0	0	0	0	0	0	0	0	0	0	0	0	0	0	97.686	93.923
E11V1A	89.965	0	0	0	0	0	96.222	96.609	0	0	0	0	91.906	0	0	99.177	99.636	0	0	0	0	0	0	0	0	99.945	99.92
E11V5A	0	0	0	0	0	0	92.99	94.57	0	0	0	0	0	0	0	0	99.927	0	99.284	0	0	0	0	0	98.648	97.851	94.031
E13V1D	99.614	0	0	0	0	0	94.792	0	0	0	0	0	99.327	0	0	99.434	99.903	0	0	99.896	0	0	0	0	0	98.347	95.741
E13V1E	0	0	0	0	98.444	0	95.278	0	0	0	0	0	88.277	0	0	0	99.927	0	0	99.896	0	0	0	0	0	98.347	96.407
E14V1D	89.965	0	0	0	96.397	0	93.986	95.725	0	0	0	0	0	0	0	100	100	0	0	0	0	0	0	0	0	97.245	95.016
E16V1A	89.895	0	0	0	0	0	95.818	0	0	0	0	0	95.767	0	0	0	99.903	99.564	99.351	0	0	0	0	0	0	100	99.494
E17V1A	89.895	0	0	0	0	0	95.818	0	0	0	0	0	95.767	0	0	0	99.903	99.564	99.351	0	0	0	0	0	0	100	99.494
E18V1A	89.304	0	0	0	0	0	96.195	0	0	0	0	0	89.56	0	0	0	99.976	99.564	0	0	0	0	0	0	0	98.843	99.893
E19V1A	0	0	0	0	96.397	0	93.986	95.725	0	0	0	0	88.34	0	0	100	100	0	0	0	0	0	0	0	0	97.245	95.016
E24V5C	89.304	0	0	0	0	0	96.195	0	96.554	0	0	0	89.56	0	0	0	99.976	99.564	0	0	0	0	0	0	0	98.843	99.893
E25V1B	89.93	0	0	0	0	0	96.249	97.981	0	0	0	0	88.691	0	0	0	99.976	0	0	0	0	0	0	0	0	100	99.947
E2V1A	0	0	0	0	0	0	95.278	0	0	0	0	0	91.552	0	0	0	99.976	0	99.284	0	0	0	0	0	0	98.402	96.274
E30V1A	89.829	0	0	0	97.607	0	95.035	0	99.417	0	0	0	0	0	0	0	0	0	0	0	0	0	0	0	0	98.678	96.034
E31V1B	0	0	0	0	97.581	0	96.631	0	0	0	0	0	0	0	0	0	99.951	99.538	0	0	0	0	0	0	0	98.292	96.196
E32V5A	89.829	0	0	0	98.519	0	95.251	0	99.684	0	0	0	88.627	0	0	0	99.951	0	99.373	0	0	0	0	0	0	98.292	96.38
E36	0	0	0	0	0	89.751	92.988	95.287	0	0	0	0	0	0	0	0	0	0	0	0	0	0	0	0	0	97.686	93.923
E3V1A	0	0	0	0	0	0	92.99	0	0	0	0	0	0	0	0	0	99.927	0	99.284	0	0	0	0	0	98.648	97.851	94.031
E3V1B	0	0	0	0	0	0	95.278	0	0	0	0	0	91.552	0	0	0	99.976	0	99.284	0	0	0	0	0	0	98.402	96.274
E3V1C	0	0	0	0	97.581	0	96.631	0	0	0	0	0	0	0	0	0	99.951	99.538	0	0	0	0	0	0	0	98.292	96.196
E42	89.794	0	0	0	0	0	94.573	94.35	0	0	0	0	88.627	0	0	0	0	0	99.351	0	0	0	0	0	0	97.851	95.017
E7V1A	0	0	0	0	0	0	95.278	0	0	0	0	0	91.552	0	0	0	99.976	0	99.284	0	0	0	0	0	0	98.402	96.274
E8V1A	0	0	0	0	97.606	0	94.738	0	99.514	0	0	0	0	0	0	0	99.976	99.564	99.239	0	0	0	0	0	0	98.237	95.687
EC-SC1140	89.759	0	0	0	0	89.751	92.988	95.287	0	0	0	0	98.75	0	0	0	0	0	0	0	0	0	0	0	0	97.686	93.923
EC092	94.965	0	0	0	0	0	94.846	0	99.636	0	0	0	0	0	0	99.306	99.951	99.59	99.283	0	0	0	0	0	0	98.347	95.795
ECM-1	0	0	0	0	0	0	96.006	0	0	0	0	0	0	0	0	0	0	99.41	0	0	0	0	0	0	0	99.669	99.707
ESBL12	89.794	0	0	0	0	89.751	92.988	95.287	0	0	0	0	92.774	0	0	0	0	99.718	0	0	0	0	0	0	0	97.686	93.923
Escherichia_fergusonii	0	0	0	0	93.064	0	80.193	0	0	0	0	0	0	0	0	0	0	0	0	0	0	0	0	0	0	0	80.497
F16EC0617	90.107	0	0	98.805	0	89.751	92.988	95.287	0	0	0	0	89.293	0	0	0	0	0	0	0	0	0	0	0	0	97.686	93.923
FDAARGOS_348	89.965	0	0	0	98.444	0	95.278	0	99.15	0	0	0	88.627	0	0	0	99.8785	0	99.172	99.896	0	0	0	0	0	98.347	96.407
FDAARGOS_349	89.965	0	0	0	98.444	0	95.278	0	99.15	0	0	0	88.627	0	0	0	99.8305	0	99.149	99.896	0	0	0	0	0	98.347	96.407
FDAARGOS_401	89.965	0	0	0	98.444	0	95.278	0	99.15	0	0	0	88.627	0	0	0	99.8545	0	99.172	99.896	0	0	0	0	0	98.347	96.407
FDAARGOS_403	89.965	0	0	0	98.444	0	95.278	0	99.15	0	0	0	88.627	0	0	0	99.903	0	99.172	99.896	0	0	0	0	0	98.347	96.407
FDAARGOS_772	89.965	0	0	0	98.444	0	95.278	0	99.15	0	0	0	88.627	0	0	0	99.927	0	99.172	99.896	0	0	0	0	0	98.347	96.407
FHI102	89.965	0	0	0	98.444	0	95.278	0	99.15	0	0	0	88.1097	0	0	0	99.927	0	99.172	99.896	0	0	0	0	0	98.347	96.407
FORC_029	0	0	0	0	98.444	0	95.278	0	99.15	0	0	0	88.627	0	0	0	99.939	0	0	99.896	0	0	0	0	0	98.347	96.407
FORC_043	0	0	0	0	98.444	0	95.278	0	99.15	0	0	0	88.627	0	0	0	99.939	0	0	99.896	0	0	0	0	0	98.347	96.407
FORC_069	0	0	0	0	98.444	0	95.278	0	99.15	0	0	0	88.627	0	0	0	99.939	0	0	99.896	0	0	0	0	0	98.347	96.407
FWSEC0009	89.965	0	0	0	98.444	0	95.278	0	99.15	0	0	0	88.627	0	0	0	99.927	0	99.172	99.896	0	0	0	0	0	98.347	96.407
HUSEC2011	89.965	0	0	0	98.444	0	95.278	0	99.15	0	0	0	88.627	0	0	0	99.927	0	99.172	99.896	0	0	0	0	0	98.347	96.407
IS1	0	0	0	0	0	89.751	92.988	95.287	0	0	0	0	95.002	0	0	0	0	0	0	0	0	0	0	0	0	97.686	93.923
JE86-ST02	89.65	0	0	0	97.606	0	95.008	0	99.514	100	0	0	90.5765	0	0	0	99.951	99.564	99.283	0	0	0	0	0	0	98.678	96.007
JE86-ST05	89.65	0	0	0	97.606	0	95.008	0	99.514	99.932	0	0	90.5605	0	0	0	99.951	99.564	99.283	98.03	0	0	0	0	0	98.678	96.007
K11V5	0	0	0	0	0	0	96.276	97.981	0	0	0	0	0	0	0	0	99.976	0	0	0	0	0	0	0	0	99.945	99.973
K13V4	0	0	0	0	97.581	0	94.981	0	99.514	0	0	0	0	0	0	0	99.951	99.538	98.614	0	0	0	0	0	0	98.512	95.928
K1516	90.28	0	0	98.951	0	0	92.99	94.631	0	0	0	99.724	0	0	0	0	99.951	0	0	0	0	0	0	0	98.648	97.851	94.031
K18V1	0	0	0	0	0	0	94.819	0	0	0	0	0	0	0	0	99.23	99.927	0	99.283	0	0	0	0	0	0	98.347	95.768
K21V5	89.965	0	0	0	98.198	0	95.629	0	99.344	0	0	0	88.595	0	0	0	99.951	0	99.373	0	0	0	95.509	0	0	98.347	96.672
K22V1	89.864	0	0	0	97.581	0	95.251	0	98.542	0	0	0	0	0	0	0	0	0	0	99.896	0	0	0	0	0	99.064	95.795
K24V1	89.93	0	0	0	0	0	96.276	97.957	0	0	0	0	0	0	0	0	99.951	0	0	0	0	0	0	0	0	99.945	99.973
K26V1	0	0	0	0	0	0	96.249	97.981	0	0	0	0	0	0	0	0	99.951	99.564	99.351	0	0	0	0	0	0	100	99.947
K2V1	89.965	0	0	0	96.397	0	93.986	95.725	0	0	0	0	98.365	0	0	100	100	0	0	0	0	0	0	0	0	97.245	95.016
K31V1	0	0	0	0	0	0	96.222	0	0	0	0	0	0	0	0	99.331	0	0	0	0	0	0	0	0	0	100	99.92
K38V1	0	0	0	0	97.557	0	96.631	0	0	0	0	0	0	0	0	0	99.951	99.564	0	0	0	0	0	0	0	98.292	96.196
K39V1	0	0	0	0	97.557	0	96.631	0	99.393	0	0	0	0	0	0	0	99.951	99.564	0	0	0	0	0	0	0	98.292	96.196
K40V1	0	0	0	0	0	0	95.278	0	0	0	0	0	91.552	0	0	0	0	0	99.306	0	0	0	0	0	0	98.402	96.274
K41V1	0	0	0	0	0	0	95.224	0	99.174	0	0	0	0	0	0	0	0	0	99.395	0	0	0	0	0	0	98.457	96.353
K44V1	0	0	0	0	0	0	94.846	0	99.611	0	0	0	0	0	0	99.23	99.927	99.325	99.283	0	0	0	0	0	0	98.347	95.795
K45V1	0	0	0	0	0	0	94.846	0	0	0	0	0	0	0	0	99.23	99.927	99.325	99.283	0	0	0	0	0	0	98.347	95.795
K4V4	89.93	0	0	0	0	0	96.276	97.957	0	0	0	0	0	0	0	0	99.927	0	0	0	0	0	0	0	0	99.945	99.973
K5V4	0	0	0	0	0	0	96.276	97.981	0	0	0	0	0	0	0	0	99.976	0	0	0	0	0	0	0	0	99.945	99.973
LB226692	89.965	0	0	0	98.444	0	95.278	0	99.15	0	0	0	88.627	0	0	0	99.927	0	99.172	99.896	0	0	0	0	0	98.347	96.407
MEX-11	89.549	0	0	0	0	0	96.276	97.981	0	0	0	0	0	0	0	0	99.976	0	0	0	0	0	0	0	0	99.945	99.973
MEX-12	0	0	0	0	0	0	96.168	96.307	0	0	0	0	89.841	0	0	0	0	0	0	0	0	0	0	0	0	100	99.867
MEX-13	90.175	0	0	0	0	0	96.276	97.888	0	0	0	0	0	0	0	0	99.927	99.641	0	0	0	0	0	0	0	99.945	99.973
MEX-14	89.934	0	0	0	98.444	0	95.278	0	99.15	0	0	0	88.531	0	0	0	99.927	0	0	99.896	0	0	0	0	0	98.347	96.407
MEX-15	89.534	0	0	0	0	0	96.276	97.981	0	0	0	0	95.805	0	0	0	99.976	99.436	0	0	0	0	0	0	0	99.945	99.973
MEX-16	89.93	0	0	0	0	0	96.249	97.981	0	0	0	0	88.691	0	0	0	99.976	0	0	0	0	0	0	0	0	100	99.947
MEX-17	98.982	0	0	0	98.149	0	95.385	0	98.567	0	0	0	0	0	0	0	99.976	99.564	99.306	0	0	0	95.423	0	0	98.292	95.338
MEX-18	0	0	0	0	0	0	96.249	97.957	0	0	0	0	94.841	0	0	0	0	0	0	0	0	0	0	0	0	100	99.947
MEX-19	0	0	0	0	0	89.751	92.988	95.287	0	0	0	0	0	0	0	0	0	99.718	0	0	0	0	0	0	0	97.686	93.923
MEX-20	0	0	0	0	0	0	92.99	94.985	0	0	0	0	89.8345	0	0	0	99.927	0	99.284	0	0	0	0	0	98.648	97.851	94.031
NCCP15648	0	0	0	0	98.444	0	95.278	0	99.15	0	0	0	88.627	0	0	0	99.927	0	0	99.87	0	0	0	0	0	98.347	96.407
NCTC11105	0	0	0	0	0	0	96.195	0	0	0	0	0	0	0	0	0	0	0	0	0	0	0	0	0	0	100	99.893
NCTC9035	0	0	0	0	0	0	96.276	97.981	0	0	0	0	91.961	0	0	0	0	0	0	0	0	0	0	0	0	99.945	99.973
NCTC9062	99.965	0	0	0	0	0	95.979	97.981	0	0	0	0	88.6995	0	0	0	0	0	0	0	0	0	0	0	0	100	99.627
NCTC9097	99.719	0	0	0	97.557	0	96.631	0	99.368	0	0	0	91.9295	0	0	0	0	99.462	0	0	0	0	0	0	0	98.292	96.196
NMBU_W0518	90.002	0	0	0	0	89.751	92.988	95.287	0	0	0	0	90.153	0	0	0	0	99.564	0	0	0	0	0	0	0	97.686	93.923
NMBU_W12E19	0	0	0	0	0	0	95.953	97.934	96.603	0	0	0	93.629	0	0	0	0	0	0	99.896	0	0	0	0	0	100	99.6
P0073V1	0	0	0	0	0	0	96.222	97.934	0	0	0	0	0	0	0	0	99.976	99.564	0	0	0	0	0	0	0	100	99.92
P109V1	89.93	0	0	0	98.149	0	95.385	0	98.567	0	0	0	92.145	0	0	99.434	99.927	0	0	0	0	0	95.466	0	0	98.292	95.338
P415V1	89.812	0	0	0	0	0	96.276	0	0	0	0	0	0	0	0	0	99.976	99.974	0	0	0	0	0	0	0	99.945	99.973
P433V1	90.519	0	0	0	0	0	96.276	97.981	0	0	0	0	0	0	0	0	99.927	0	99.351	0	0	0	0	0	0	99.945	99.973
P677V1	89.93	0	0	0	98.149	0	95.385	0	98.567	0	0	0	92.145	0	0	99.434	99.927	0	0	0	0	0	95.466	0	0	98.292	95.338
RH-045-CS	0	0	0	0	0	89.751	92.988	94.909	0	0	0	0	0	0	0	0	0	0	0	0	0	0	0	0	0	97.686	93.923
RHBSTW-00014	89.86	0	0	0	98.149	0	95.385	0	98.567	0	0	0	92.145	0	0	99.434	99.927	0	0	0	0	0	95.423	0	0	98.292	95.338
RHBSTW-00317	89.895	0	0	0	98.149	0	95.385	0	98.567	0	0	0	92.145	0	0	99.434	99.927	0	0	0	0	0	95.423	0	0	98.292	95.338
RHBSTW-00320	89.895	0	0	0	98.149	0	95.385	0	98.567	0	0	0	92.145	0	0	99.434	99.927	0	0	0	0	0	95.423	0	0	98.292	95.338
RHBSTW-00321	0	0	0	0	97.557	0	95.251	0	99.15	0	0	0	94.2757	0	0	0	99.951	0	99.239	0	0	0	0	0	0	99.008	96.38
RHBSTW-00622	89.895	0	0	0	98.149	0	95.385	0	98.567	0	0	0	92.145	0	0	99.434	99.927	0	0	0	0	0	95.423	0	0	98.292	95.338
RHBSTW-00670	89.5145	0	0	0	0	0	95.008	95.892	99.514	0	0	0	98.398	0	0	0	0	0	0	0	0	95.354	0	0	0	98.292	95.954
RM-055-MS	90.035	0	0	0	0	89.751	94.573	0	0	0	0	0	0	0	0	0	0	0	0	0	0	0	0	0	0	97.851	95.017
RM-055-WU	90.035	0	0	0	0	89.751	94.573	0	0	0	0	0	0	0	0	0	0	0	0	0	0	0	0	0	0	97.851	95.017
RM-096-CS	89.759	0	0	0	0	89.751	92.988	94.909	0	0	0	0	0	0	0	0	0	99.718	0	0	0	0	0	0	0	97.686	93.923
RM-096-MS	0	0	0	0	0	89.751	92.988	94.909	0	0	0	0	0	0	0	0	0	99.718	0	0	0	0	0	0	0	97.686	93.923
RM-103-WU	90.105	0	0	0	96.051	0	92.99	94.922	0	0	0	0	0	0	0	0	0	0	0	0	0	0	0	0	98.648	97.851	94.031
RM8376	89.965	0	0	0	98.444	0	95.278	0	99.15	0	0	0	88.627	0	0	0	99.927	0	99.172	99.896	0	0	0	0	0	98.347	96.407
SCU-318	0	0	0	0	0	0	0	95.241	0	0	0	0	0	0	0	0	0	0	0	0	0	0	0	0	0	97.796	0
Shigella_boydii	0	0	0	0	0	0	0	0	0	0	0	0	0	0	0	0	0	0	0	99.819	0	0	0	0	0	98.237	0
Shigella_dysenteriae	0	0	0	0	0	0	98.65	0	0	0	0	0	0	100	100	0	0	0	0	0	0	0	0	0	0	98.182	95.312
Shigella_flexneri	0	0	0	0	0	0	95.335	0	0	0	0	0	90.166	99.637	98.047	0	99.927	0	99.688	99.896	0	0	0	0	0	97.796	96.707
Shigella_sonnei	0	0	0	0	0	0	0	0	94.979	0	0	0	0	99.728	99.596	0	0	0	0	100	0	0	0	0	0	98.567	0
TUM1881	96.614	0	0	0	0	0	96.249	0	0	0	0	80.471	0	0	0	0	0	0	0	0	0	0	0	0	0	98.788	99.947
TUM9812	92.899	0	0	0	0	0	96.276	0	0	0	0	80	0	0	0	0	0	0	0	0	0	0	0	0	0	99.945	99.973
TY-2482	88.616	0	0	0	98.444	0	95.278	0	0	0	0	0	86.973	0	0	0	99.927	0	0	99.896	0	0	0	0	0	98.347	96.407
UPEC-46	0	0	0	0	0	0	96.276	97.981	0	0	0	0	0	0	0	98.072	0	0	0	0	0	0	0	0	0	100	99.973
URMC_194	0	0	0	0	0	89.751	92.988	0	0	0	0	0	89.272	0	0	0	0	99.538	0	0	0	0	0	0	0	97.686	93.923
WP2-W18-ESBL-10	89.9663	0	0	0	0	89.153	92.988	95.287	0	0	0	0	0	0	0	0	0	0	0	0	0	0	0	0	0	97.686	93.923
WP7-S17-ESBL-04	89.864	0	0	98.293	0	0	96.276	97.981	0	0	0	0	0	0	0	0	0	0	0	0	0	0	0	0	0	100	99.973
WP8-S18-ESBL-07	89.965	0	0	0	0	89.751	94.573	95.285	0	0	0	0	0	0	0	0	0	0	0	0	0	0	0	0	0	97.851	95.017
