# Supplementary material for: Genomic Dissection of an Enteroaggregative Escherichia coli Strain Isolated from Bacteremia Reveals Insights into Its Hybrid Pathogenic Potential
Source: Int J Mol Sci. 2024 Aug 26;25(17):9238. doi: 10.3390/ijms25179238 (PMC11394720; doi:10.3390/ijms25179238)
Supplement: Supplementary file 1 [file ijms-25-09238-s001.zip › Table S13.xlsx]

## Sheet: Tabela_Toxinas
Table S13. Presence or absence of toxins-encoding genes in 270 EAEC genomes
Strain	astA	cea	cib	cka	clbO	clbP	clbQ	cnf1	cnf2	cvaA	hlyA	hlyB	hlyD	hlyE	hlyF	mchB	mchC	mchD	mchE	mchF	mchI	mcmA	mcmI	mcmK	mcmL	mcmM	senB	stx2eA	stx2eB
042	98.81	0	0	0	0	0	0	0	0	95.614	0	0	0	98.257	0	99.561	99.678	99.779	99.529	99.476	98.095	98.566	98.649	99.373	99.643	92.985	0	0	0
1-182-04_S4_C1	0	0	0	0	0	0	0	0	0	0	0	0	0	99.129	0	0	0	0	0	0	0	0	0	0	98.477	0	0	0	0
1-392-07_S1_C1	0	0	0	0	0	0	0	0	0	0	0	0	0	98.911	0	0	0	0	0	0	0	0	0	0	0	0	0	0	0
101-1	97.0235	0	0	0	0	0	0	0	0	0	0	0	0	97.824	0	0	0	0	0	0	0	0	0	0	0	0	0	0	0
106	0	94.959	0	0	0	0	0	0	0	95.614	0	0	0	100	0	99.561	99.678	99.779	99.529	99.476	97.619	98.566	98.649	99.373	99.553	92.985	0	0	0
114	98.81	0	0	0	0	0	0	0	0	0	0	0	0	99.129	0	0	0	0	0	0	0	0	0	0	98.387	0	0	0	0
116	98.81	94.959	0	0	0	0	0	0	0	0	0	0	0	99.129	0	0	0	0	0	0	0	0	0	0	98.387	0	0	0	0
119	0	0	0	0	0	0	0	0	0	0	0	0	0	100	0	0	0	0	0	0	0	0	0	0	98.477	0	0	0	0
12-05829	96.429	0	99.894	0	0	0	0	0	0	95.614	98.236	99.104	98.819	99.129	0	99.561	98.711	98.896	99.137	98.517	100	0	0	97.098	98.477	97.576	0	93.066	0
127	0	0	0	0	0	0	0	0	0	95.614	0	0	0	100	0	99.561	99.678	99.779	99.529	99.476	97.619	98.566	98.649	99.373	99.553	92.985	0	0	0
1306	0	0	0	0	0	0	0	0	0	0	0	0	0	99.129	0	0	0	0	0	0	0	0	0	0	0	0	0	0	0
1468	99.444	0	0	0	0	0	0	0	0	0	0	0	0	100	0	0	0	0	0	0	0	0	0	0	0	0	0	0	0
1594	0	0	0	0	0	0	0	0	0	0	0	0	0	98.802	0	0	0	0	0	0	0	0	0	0	98.477	0	0	0	0
1600	0	0	0	0	0	0	0	0	0	0	0	0	0	98.802	0	0	0	0	0	0	0	0	0	0	98.477	0	0	0	0
17-07187	0	0	0	0	0	0	0	0	0	95.614	0	0	0	99.02	0	0	0	98.646	99.137	98.422	0	0	0	97.176	98.656	97.424	0	94.363	85.441
17-2	100	0	0	0	0	0	0	0	0	0	0	0	0	100	0	0	0	0	0	0	0	0	0	0	0	0	0	0	0
1706	0	0	0	0	0	0	0	0	0	95.614	0	0	0	98.802	0	100	98.647	98.455	99.137	98.422	100	0	0	97.176	98.566	97.727	0	0	0
1931	98.81	0	0	0	0	0	0	0	0	0	0	0	0	100	0	0	0	0	0	0	0	0	0	0	98.387	0	0	0	0
2-005-03_S3_C1	98.81	0	0	0	0	0	0	0	0	0	0	0	0	99.129	0	0	0	0	0	0	0	0	0	0	0	0	0	0	0
2-011-08_S3_C1	98.81	0	0	0	0	0	0	0	0	0	0	0	0	100	0	0	0	0	0	0	0	0	0	0	98.387	0	0	0	0
2-011-08_S3_C3	98.81	0	0	0	0	0	0	0	0	0	0	0	0	100	0	0	0	0	0	0	0	0	0	0	98.387	0	0	0	0
2-052-05_S4_C2	0	0	99.203	0	0	0	0	0	0	0	0	0	0	99.129	0	0	0	0	0	0	0	0	0	0	0	0	0	0	0
2-156-04_S3_C3	98.81	0	0	0	0	0	0	0	0	0	0	0	0	97.606	0	0	0	0	0	0	0	0	0	0	0	0	0	0	0
2-177-06_S4_C3	98.214	0	0	0	0	0	0	0	0	95.614	0	0	0	99.02	0	100	98.647	98.455	99.137	98.422	100	0	0	97.098	98.566	97.727	0	0	0
2-222-05_S1_C1	0	0	0	0	0	0	0	0	0	0	0	0	0	99.02	0	0	0	0	0	0	0	0	0	0	98.477	0	0	0	0
2-316-03_S4_C2	0	0	0	0	0	0	0	0	0	0	0	0	0	100	0	0	0	0	0	0	0	0	0	0	0	0	0	0	0
2-460-02_S3_C1	0	0	0	0	0	0	0	0	0	0	0	0	0	99.891	0	0	0	0	0	0	0	0	0	0	98.387	0	0	0	0
2-460-02_S4_C2	98.81	0	0	0	0	0	0	0	0	95.614	0	0	0	100	0	99.561	99.678	99.779	99.529	99.476	98.095	98.566	98.649	99.373	99.236	92.985	99.843	0	0
2-474-04_S3_C3	0	0	0	0	0	0	0	0	0	95.614	0	0	0	100	0	100	98.647	98.455	99.137	98.422	100	0	0	97.098	98.566	97.576	0	0	0
2009EL-2050	0	0	0	0	0	0	0	0	0	95.614	0	0	0	99.02	0	100	98.647	98.455	99.137	98.422	99.524	0	0	97.176	98.656	97.424	0	94.468	85.441
2009EL-2071	0	0	0	0	0	0	0	0	0	95.614	0	0	0	99.02	0	100	98.647	98.455	99.137	98.422	99.524	0	0	97.176	98.656	97.424	0	94.363	85.441
2011C-3493	0	0	0	0	0	0	0	0	0	95.614	0	0	0	99.02	0	100	98.647	98.455	99.137	98.422	99.524	0	0	97.176	98.656	97.424	0	94.363	85.441
2018	98.81	0	0	0	0	0	0	0	0	0	0	0	0	97.849	0	0	0	0	0	0	0	0	0	0	0	0	0	0	0
2120	0	0	0	0	0	0	0	0	0	0	0	0	0	98.802	0	0	0	0	0	0	0	0	0	0	98.477	0	0	0	0
2137	0	0	0	0	0	0	0	0	0	95.504	0	0	0	98.911	0	99.561	99.678	99.779	99.451	99.428	97.619	98.566	98.649	99.373	99.553	92.985	0	0	0
221J8	0	0	0	0	0	0	0	0	0	0	0	0	0	98.911	0	0	0	0	0	0	0	0	0	0	0	0	0	0	0
226	0	0	0	0	0	0	0	0	0	0	0	0	0	99.129	0	0	0	0	0	0	0	0	0	0	0	0	0	0	0
227D8	93.785	0	0	0	0	0	0	0	0	0	0	0	0	100	0	0	0	0	0	0	0	0	0	0	0	0	0	0	0
2302	99.444	0	0	0	0	0	0	0	0	0	0	0	0	100	0	0	0	0	0	0	0	0	0	0	0	0	0	0	0
2315	98.81	94.959	0	0	0	0	0	0	0	0	0	0	0	99.129	0	0	0	0	0	0	0	0	0	0	0	0	0	0	0
2319	0	0	0	0	0	0	0	0	0	95.614	0	0	0	100	0	99.561	99.678	99.779	99.529	99.476	97.619	98.566	98.649	99.373	99.553	92.985	0	0	0
2332	98.81	0	0	0	0	0	0	0	0	0	0	0	0	100	0	0	0	0	0	0	0	0	0	0	0	0	0	0	0
2357	98.81	0	0	0	0	0	0	0	0	0	0	0	0	99.02	0	0	0	0	0	0	0	0	0	0	98.387	0	0	0	0
2370	0	0	0	0	0	0	0	0	0	95.614	0	0	0	100	0	99.561	99.678	99.779	99.529	99.476	97.619	98.566	98.649	99.373	99.553	92.985	0	0	0
2570	0	0	0	0	0	0	0	0	0	95.614	0	0	0	98.802	0	100	98.647	98.455	99.137	98.422	100	0	0	97.176	98.566	97.727	0	0	0
2655	0	0	99.203	0	0	0	0	0	0	0	0	0	0	98.802	0	0	0	0	0	0	0	0	0	0	98.477	0	0	0	0
266917_2	0	0	0	0	0	0	0	0	0	0	0	0	0	98.911	0	0	0	0	0	0	0	0	0	0	0	0	0	0	0
2704	0	0	0	0	0	0	0	0	0	0	0	0	0	98.584	0	0	0	0	0	0	0	0	0	0	0	0	0	0	0
2705	0	0	0	0	0	0	0	0	0	0	0	0	0	98.584	0	0	0	0	0	0	0	0	0	0	0	0	0	0	0
2715	98.81	0	0	0	0	0	0	0	0	0	0	0	0	99.129	0	0	0	0	0	0	0	0	0	0	0	0	0	0	0
29	98.81	0	0	0	0	0	0	0	0	0	0	0	0	99.237	0	0	0	0	0	0	0	0	0	0	0	0	0	0	0
2908	98.81	0	0	0	0	0	0	0	0	0	0	0	0	99.129	0	0	0	0	0	0	0	0	0	0	98.387	0	0	0	0
2919	0	0	0	0	0	0	0	0	0	0	0	0	0	98.802	0	0	0	0	0	0	0	0	0	0	98.477	0	0	0	0
293	0	0	0	0	0	0	0	0	0	0	0	0	0	98.693	0	0	0	0	0	0	0	0	0	0	0	0	0	0	0
3-020-07_S4_C2	99.444	0	0	0	0	0	0	0	0	0	0	0	0	98.911	0	0	0	0	0	0	0	0	0	0	98.477	0	0	0	0
3-475-03_S1_C2	98.81	0	0	0	0	0	0	0	0	0	0	0	0	99.129	0	0	0	0	0	0	0	0	0	0	98.477	0	99.843	0	0
30	98.81	0	0	0	0	0	0	0	0	0	0	0	0	99.129	0	0	0	0	0	0	0	0	0	0	98.387	0	0	0	0
3007	0	0	0	0	0	0	0	0	0	0	0	0	0	99.129	0	0	0	0	0	0	0	0	0	0	0	0	0	0	0
3010	98.81	0	0	0	0	0	0	0	0	0	0	0	0	99.129	0	0	0	0	0	0	0	0	0	0	0	0	0	0	0
3011	98.81	0	0	0	0	0	0	0	0	0	0	0	0	99.129	0	0	0	0	0	0	0	0	0	0	0	0	0	0	0
3079	98.81	0	0	0	0	0	0	0	0	0	0	0	0	99.129	0	0	0	0	0	0	0	0	0	0	98.387	0	0	0	0
3080	98.81	0	0	0	0	0	0	0	0	0	0	0	0	99.129	0	0	0	0	0	0	0	0	0	0	98.387	0	0	0	0
3108	98.81	0	0	0	0	0	0	0	0	0	0	0	0	99.129	0	0	0	0	0	0	0	0	0	0	98.387	0	0	0	0
3146	0	0	0	0	0	0	0	0	0	0	0	0	0	99.129	0	0	0	0	0	0	0	0	0	0	0	0	0	0	0
3147	0	0	0	0	0	0	0	0	0	95.504	0	0	0	98.911	0	99.561	99.678	99.558	99.451	99.381	97.619	98.566	98.649	99.373	99.553	92.985	0	0	0
3150	98.81	0	0	0	0	0	0	0	0	0	0	0	0	99.129	0	0	0	0	0	0	0	0	0	0	98.387	0	0	0	0
317	0	0	0	0	0	0	0	0	0	0	0	0	0	98.802	0	0	0	0	0	0	0	0	0	0	98.477	0	0	0	0
3191	0	0	0	0	0	0	0	0	0	95.614	0	0	0	98.802	0	100	98.647	98.455	99.137	98.422	100	0	0	97.176	98.566	97.727	0	0	0
326	0	0	0	0	0	0	0	0	0	0	0	0	0	98.802	0	0	0	0	0	0	0	0	0	0	98.477	0	0	0	0
3268	98.81	0	0	0	0	0	0	0	0	0	0	0	0	99.129	0	0	0	0	0	0	0	0	0	0	0	0	0	0	0
3269	0	0	0	0	0	0	0	0	0	95.614	0	0	0	98.802	0	100	98.647	98.455	99.137	98.422	100	0	0	97.176	98.566	97.727	0	0	0
328	98.81	0	0	0	0	0	0	0	0	0	0	0	0	99.129	0	0	0	0	0	0	0	0	0	0	0	0	0	0	0
3352	0	0	0	0	0	0	0	0	0	95.504	0	0	0	98.693	0	100	98.647	98.455	99.059	98.422	100	0	0	97.176	98.566	97.576	0	0	0
3410	0	0	0	0	0	0	0	0	0	95.614	0	0	0	98.802	0	100	98.647	98.455	99.137	98.422	100	0	0	97.176	98.566	97.727	0	0	0
3426	0	0	0	0	0	0	0	0	0	0	0	0	0	99.129	0	0	0	0	0	0	0	0	0	0	0	0	0	0	0
3470	0	0	0	0	0	0	0	0	0	95.614	0	0	0	99.129	0	100	98.647	98.455	99.137	98.422	100	0	0	97.098	98.566	97.424	0	0	0
3511	98.81	0	0	0	0	0	0	0	0	0	0	0	0	99.129	0	0	0	0	0	0	0	0	0	0	98.387	0	0	0	0
3596	98.81	0	0	0	0	0	0	0	0	0	0	0	0	99.129	0	0	0	0	0	0	0	0	0	0	0	0	0	0	0
3645	0	0	0	0	0	0	0	0	0	0	0	0	0	100	0	0	0	0	0	0	0	0	0	0	98.477	0	0	0	0
3675	0	0	0	0	0	0	0	0	0	95.614	0	0	0	98.802	0	100	98.647	98.455	99.137	98.422	100	0	0	97.176	98.566	97.727	0	0	0
3778	0	0	0	0	0	0	0	0	0	95.614	0	0	0	98.802	0	100	98.647	98.455	99.137	98.422	100	0	0	97.176	98.566	97.727	0	0	0
381-3	0	0	0	0	0	0	0	0	0	95.614	0	0	0	100	0	100	98.647	98.455	99.137	98.422	100	0	0	97.176	98.566	97.727	0	0	0
3848	0	0	0	0	0	0	0	0	0	95.614	0	0	0	99.02	0	100	98.647	98.455	99.137	98.422	100	0	0	97.098	98.566	97.727	0	0	0
3850	0	0	0	0	0	0	0	0	0	95.614	0	0	0	99.02	0	100	98.647	98.455	99.137	98.422	100	0	0	97.098	98.566	97.727	0	0	0
3888	98.81	0	0	0	0	0	0	0	0	0	0	0	0	99.129	0	0	0	0	0	0	0	0	0	0	0	0	0	0	0
391	99.444	0	0	0	0	0	0	0	0	0	0	0	0	100	0	0	0	0	0	0	0	0	0	0	0	0	0	0	0
3940	0	0	0	0	0	0	0	0	0	0	0	0	0	98.693	0	0	0	0	0	0	0	0	0	0	0	0	0	0	0
3951	0	0	0	0	0	0	0	0	0	95.504	0	0	0	97.715	0	99.561	99.742	100	99.373	99.619	98.571	100	100	99.686	99.03	98.6425	0	0	0
401368	0	94.895	0	0	0	0	0	0	0	0	0	0	0	100	0	0	0	0	0	0	0	0	0	0	98.566	0	0	0	0
4025	0	0	0	0	0	0	0	0	0	95.614	0	0	0	100	0	99.561	99.678	99.779	99.529	99.476	97.619	98.566	98.649	99.373	99.553	92.985	0	0	0
4199	100	94.959	0	0	0	0	0	0	0	95.614	0	0	0	98.693	0	100	98.582	98.675	99.137	98.422	100	0	0	97.176	98.566	97.424	99.843	0	0
4202	98.81	0	0	0	0	0	0	0	0	0	0	0	0	99.129	0	0	0	0	0	0	0	0	0	0	98.387	0	0	0	0
4208	0	0	0	0	0	0	0	0	0	95.614	0	0	0	98.802	0	100	98.647	98.455	99.137	98.422	100	0	0	97.176	98.566	97.727	0	0	0
4235	98.81	0	0	0	0	0	0	0	0	0	0	0	0	99.129	0	0	0	0	0	0	0	0	0	0	98.387	0	0	0	0
4237	98.81	0	0	0	0	0	0	0	0	0	0	0	0	99.129	0	0	0	0	0	0	0	0	0	0	0	0	0	0	0
4336	0	0	0	0	0	0	0	0	0	0	0	0	0	98.693	0	0	0	0	0	0	0	0	0	0	0	0	0	0	0
4346	98.81	0	0	0	0	0	0	0	0	0	0	0	0	99.129	0	0	0	0	0	0	0	0	0	0	98.387	0	0	0	0
4471	0	0	0	0	0	0	0	0	0	0	0	0	0	99.129	0	0	0	0	0	0	0	0	0	0	0	0	0	0	0
45	0	0	0	0	0	0	0	0	0	95.614	0	0	0	98.802	0	100	98.647	98.455	99.137	98.422	100	0	0	97.176	98.566	97.727	0	0	0
4510	98.81	0	0	0	0	0	0	0	0	0	0	0	0	99.129	0	0	0	0	0	0	0	0	0	0	98.387	0	0	0	0
4519	100	94.959	0	0	0	0	0	0	0	95.614	0	0	0	98.693	0	100	98.582	98.675	99.137	98.422	100	0	0	97.176	98.566	0	99.843	0	0
4522	98.81	0	0	0	0	0	0	0	0	0	0	0	0	99.129	0	0	0	0	0	0	0	0	0	0	98.387	0	0	0	0
4558	98.81	0	0	0	0	0	0	0	0	0	0	0	0	99.129	0	0	0	0	0	0	0	0	0	0	0	0	0	0	0
4563	0	0	0	0	0	0	0	0	0	0	0	0	0	98.693	0	0	0	0	0	0	0	0	0	0	0	0	0	0	0
4571	0	0	0	0	0	0	0	99.901	85.879	0	0	0	0	0	0	0	0	0	0	0	0	0	0	0	0	0	0	0	0
4658	98.81	0	0	0	0	0	0	0	0	0	0	0	0	99.129	0	0	0	0	0	0	0	0	0	0	0	0	0	0	0
4660	98.81	0	0	0	0	0	0	0	0	0	0	0	0	99.129	0	0	0	0	0	0	0	0	0	0	0	0	0	0	0
4721	0	0	0	0	0	0	0	0	0	0	0	0	0	98.693	0	0	0	0	0	0	0	0	0	0	0	0	0	0	0
4742	0	0	0	0	0	0	0	0	0	0	0	0	0	98.693	0	0	0	0	0	0	0	0	0	0	0	0	0	0	0
4745	0	0	0	0	0	0	0	0	0	95.614	0	0	0	98.802	0	100	98.647	98.455	99.137	98.422	100	0	0	97.176	98.566	97.727	0	0	0
4749	0	0	0	0	0	0	0	0	0	95.614	0	0	0	100	0	99.561	99.678	99.779	99.529	99.476	97.619	98.566	98.649	99.373	99.553	92.985	0	0	0
4960	98.81	0	0	0	0	0	0	0	0	0	0	0	0	99.129	0	0	0	0	0	0	0	0	0	0	98.387	0	0	0	0
4964	98.81	0	0	0	0	0	0	0	0	0	0	0	0	99.129	0	0	0	0	0	0	0	0	0	0	0	0	0	0	0
4965	98.81	0	0	0	0	0	0	0	0	0	0	0	0	99.129	0	0	0	0	0	0	0	0	0	0	98.387	0	0	0	0
4968	98.81	0	0	0	0	0	0	0	0	0	0	0	0	99.129	0	0	0	0	0	0	0	0	0	0	0	0	0	0	0
4995	0	0	0	0	0	0	0	0	0	0	0	0	0	98.693	0	0	0	0	0	0	0	0	0	0	0	0	0	0	0
5-366-08_S3_C1	0	0	0	0	0	0	0	0	0	0	0	0	0	98.693	0	0	0	0	0	0	0	0	0	0	0	0	0	0	0
501	0	0	0	0	0	0	0	0	0	0	0	0	0	98.693	0	0	0	0	0	0	0	0	0	0	0	0	0	0	0
5038	98.81	0	0	0	0	0	0	0	0	0	0	0	0	99.129	0	0	0	0	0	0	0	0	0	0	0	0	0	0	0
5050	98.81	0	0	0	0	0	0	0	0	0	0	0	0	99.129	0	0	0	0	0	0	0	0	0	0	98.387	0	0	0	0
5052	0	0	0	0	0	0	0	0	0	0	0	0	0	98.693	0	0	0	0	0	0	0	0	0	0	0	0	0	0	0
5053	0	0	0	0	0	0	0	0	0	0	0	0	0	98.693	0	0	0	0	0	0	0	0	0	0	0	0	0	0	0
5125	0	0	0	0	0	0	0	0	0	95.504	0	0	0	97.717	0	99.561	99.742	100	99.373	99.619	98.571	100	100	99.686	99.643	98.6425	0	0	0
5169	0	0	0	0	0	0	0	0	0	0	0	0	0	99.129	0	0	0	0	0	0	0	0	0	0	0	0	0	0	0
5183	98.81	0	0	0	0	0	0	0	0	0	0	0	0	100	0	0	0	0	0	0	0	0	0	0	0	0	0	0	0
5187	98.81	0	0	0	0	0	0	0	0	95.614	0	0	0	99.129	0	100	98.582	98.455	99.137	98.422	100	0	0	97.176	98.566	97.727	0	0	0
5191	0	0	0	0	0	0	0	0	0	0	0	0	0	98.693	0	0	0	0	0	0	0	0	0	0	0	0	0	0	0
5241	98.81	0	0	0	0	0	0	0	0	0	0	0	0	100	0	0	0	0	0	0	0	0	0	0	0	0	0	0	0
5274	98.81	0	0	0	0	0	0	0	0	0	0	0	0	99.129	0	0	0	0	0	0	0	0	0	0	0	0	0	0	0
5276	98.81	0	0	0	0	0	0	0	0	0	0	0	0	99.129	0	0	0	0	0	0	0	0	0	0	98.387	0	0	0	0
5277	98.81	0	0	0	0	0	0	0	0	0	0	0	0	99.129	0	0	0	0	0	0	0	0	0	0	98.387	0	0	0	0
5303	99.444	0	0	0	0	0	0	0	0	95.614	0	0	0	100	0	100	98.647	98.455	99.137	98.374	100	0	0	97.098	98.566	97.576	0	0	0
5307	0	0	0	0	0	0	0	0	0	95.614	0	0	0	98.802	0	100	98.647	98.455	99.137	98.422	100	0	0	97.176	98.566	97.727	0	0	0
5313	0	0	0	0	0	0	0	0	0	0	0	0	0	98.693	0	0	0	0	0	0	0	0	0	0	0	0	0	0	0
5322	0	0	0	0	0	0	0	0	0	0	0	0	0	98.693	0	0	0	0	0	0	0	0	0	0	0	0	0	0	0
5332	0	94.959	0	0	0	0	0	0	0	95.614	0	0	0	98.802	0	100	98.647	98.455	99.137	98.422	100	0	0	97.176	98.566	97.727	0	0	0
5358	98.81	0	0	0	0	0	0	0	0	0	0	0	0	99.129	0	0	0	0	0	0	0	0	0	0	0	0	0	0	0
5359	98.81	0	0	0	0	0	0	0	0	0	0	0	0	99.129	0	0	0	0	0	0	0	0	0	0	0	0	0	0	0
542093	0	0	0	0	99.831	99.736	99.862	0	0	0	0	0	0	98.693	0	0	0	0	0	0	0	0	0	0	98.477	0	0	0	0
5553	0	0	0	0	0	0	0	0	0	95.614	0	0	0	98.802	0	100	98.647	98.455	99.137	98.422	100	0	0	97.176	98.566	97.576	0	0	0
5556	0	0	0	0	0	0	0	0	0	95.614	0	0	0	98.802	0	100	98.647	98.455	99.137	98.422	100	0	0	97.176	98.566	97.727	0	0	0
55989	98.214	0	0	0	0	0	0	0	0	0	0	0	0	99.02	0	0	0	0	0	0	0	0	0	0	0	0	0	0	0
5737	0	0	0	0	0	0	0	0	0	0	0	0	0	98.693	0	0	0	0	0	0	0	0	0	0	0	0	0	0	0
5753	99.444	0	0	0	0	0	0	0	0	0	0	0	0	100	0	0	0	0	0	0	0	0	0	0	0	0	0	0	0
5858	0	0	0	0	0	0	0	0	0	0	0	0	0	99.129	0	0	0	0	0	0	0	0	0	0	0	0	0	0	0
6-175-07_S1_C2	0	0	0	0	0	0	0	0	0	0	0	0	0	98.911	0	0	0	0	0	0	0	0	0	0	0	0	0	0	0
623214	0	0	0	0	0	0	0	0	0	0	0	0	0	98.911	0	0	0	0	0	0	0	0	0	0	0	0	0	0	0
7-233-03_S3_C1	98.81	0	0	0	0	0	0	0	0	0	0	0	0	100	0	0	0	0	0	0	0	0	0	0	98.387	0	0	0	0
7-233-03_S3_C3	0	0	0	0	0	0	0	0	0	0	0	0	0	100	0	0	0	0	0	0	0	0	0	0	98.387	0	0	0	0
71	0	0	0	0	0	0	0	0	0	95.614	0	0	0	98.802	0	100	98.647	98.455	99.137	98.422	100	0	0	97.176	98.566	97.727	0	0	0
72	0	0	0	0	0	0	0	0	0	95.614	0	0	0	98.802	0	100	98.647	98.455	99.137	98.422	100	0	0	97.176	98.566	97.727	0	0	0
76	98.81	0	0	0	0	0	0	0	0	95.614	0	0	0	99.129	0	100	98.647	98.455	99.137	98.422	100	0	0	97.176	98.566	97.576	99.765	0	0
788309	0	0	0	0	0	0	0	0	0	0	0	0	0	98.693	0	100	0	0	0	0	100	0	0	97.176	98.566	97.576	0	0	0
983	98.81	0	0	0	0	0	0	0	0	0	0	0	0	99.129	0	0	0	0	0	0	0	0	0	0	0	0	0	0	0
999	0	0	0	0	0	0	0	0	0	0	0	0	0	98.802	0	0	0	0	0	0	0	0	0	0	98.477	0	0	0	0
AM22-15AC	98.81	0	0	0	0	0	0	0	0	95.724	0	0	0	98.802	0	100	98.647	98.455	99.216	98.422	100	0	0	97.176	98.566	97.727	0	0	0
AM34-8	0	0	0	0	0	0	0	0	0	95.614	0	0	0	97.824	0	100	98.647	98.455	99.137	98.374	100	0	0	97.176	98.477	97.576	0	0	0
B16EC0481	98.8893	0	0	0	0	0	0	0	0	0	0	0	0	100	0	0	0	0	0	0	0	0	0	0	0	0	0	0	0
B16EC0771	95.238	0	0	0	0	0	0	0	0	0	0	0	0	98.911	0	0	0	0	0	0	0	0	0	0	0	0	0	0	0
BEC1-S17-ESBL-09	98.214	0	0	0	0	0	0	0	0	95.504	0	0	0	98.693	0	99.561	99.678	99.779	99.451	99.476	98.095	98.566	98.649	99.373	99.553	92.985	0	0	0
BR1220	0	0	0	0	0	0	0	0	0	95.504	0	0	0	98.693	0	100	98.647	98.455	99.059	98.422	100	0	0	97.176	98.566	97.576	0	0	0
C48-93	0	0	0	0	0	0	0	0	0	95.614	0	0	0	98.802	0	100	98.647	98.455	99.137	98.422	100	0	0	97.176	98.566	97.727	0	0	0
CPCEC1	0	0	0	0	0	0	0	0	0	0	0	0	0	98.803	0	0	0	0	0	0	0	0	0	0	0	0	0	0	0
CS01	0	0	0	0	0	0	0	0	0	95.614	0	0	0	97.715	0	100	98.647	98.455	99.059	98.788	100	0	0	96.868	98.297	97.576	0	0	0
D8-1	98.214	0	0	0	0	0	0	0	0	0	0	0	0	99.02	0	0	0	0	0	0	0	0	0	0	0	0	0	0	0
DEC15A	98.81	0	0	0	0	0	0	0	0	0	0	0	0	99.129	0	0	0	0	0	0	0	0	0	0	98.387	0	0	0	0
DEC6C	0	0	0	0	0	0	0	0	0	0	0	0	0	100	0	0	0	0	0	0	0	0	0	0	98.208	0	0	0	0
E-1246	0	0	0	0	0	0	0	0	0	0	0	0	0	98.911	0	0	0	0	0	0	0	0	0	0	98.477	0	0	0	0
E11V1A	94.643	0	0	0	0	0	0	0	0	0	0	0	0	97.824	0	0	0	0	0	0	0	0	0	0	0	89.941	99.843	0	0
E11V5A	98.81	0	0	0	0	0	0	0	0	0	0	0	0	98.693	0	0	0	0	0	0	0	0	0	0	0	0	0	0	0
E13V1D	0	88.783	0	0	0	0	0	0	0	0	0	0	0	99.129	0	0	0	0	0	0	0	0	0	0	98.566	0	0	0	0
E13V1E	0	0	0	0	0	0	0	0	0	95.504	0	0	0	99.02	0	100	98.647	98.455	99.059	98.422	99.524	0	0	97.176	98.656	97.424	0	0	0
E14V1D	98.81	0	0	0	0	0	0	0	0	95.614	0	0	0	98.257	0	99.561	99.678	99.779	99.529	99.476	98.095	98.566	98.649	99.373	99.643	92.836	0	0	0
E16V1A	0	0	0	0	0	0	0	0	0	95.614	0	0	0	98.693	0	100	98.647	98.455	99.137	98.374	100	0	0	97.176	98.566	97.727	0	0	0
E17V1A	0	95.278	0	0	0	0	0	0	0	95.614	0	0	0	98.693	0	100	98.647	98.455	99.137	98.374	100	0	0	97.176	98.566	97.727	0	0	0
E18V1A	98.81	0	0	0	0	0	0	0	0	0	0	0	0	100	0	0	0	0	0	0	0	0	0	0	98.477	0	0	0	0
E19V1A	98.81	0	0	0	0	0	0	0	0	95.614	0	0	0	98.257	0	99.561	99.678	99.779	99.529	99.476	98.095	98.566	98.649	99.373	99.643	92.985	0	0	0
E24V5C	98.81	0	0	0	0	0	0	0	0	0	0	0	0	100	0	0	0	0	0	0	0	0	0	0	98.477	0	0	0	0
E25V1B	0	0	0	0	0	0	0	0	0	95.504	0	0	0	98.693	0	100	98.647	98.455	99.059	98.422	100	0	0	97.176	98.566	97.576	0	0	0
E2V1A	98.81	0	0	0	0	0	0	0	0	0	0	0	0	99.129	0	0	0	0	0	0	0	0	0	0	0	0	0	0	0
E30V1A	0	0	0	0	0	0	0	0	0	0	0	0	0	98.911	0	0	0	0	0	0	0	0	0	0	0	0	0	0	0
E31V1B	0	0	0	0	0	0	0	0	0	95.614	0	0	0	99.129	0	100	98.711	98.455	99.137	98.422	100	0	0	97.176	98.566	97.727	0	0	0
E32V5A	98.81	0	0	0	0	0	0	0	0	0	0	0	0	99.129	0	0	0	0	0	0	0	0	0	0	0	0	0	0	0
E36	0	0	0	0	0	0	0	0	0	0	0	0	0	98.911	0	0	0	0	0	0	0	0	0	0	0	0	0	0	0
E3V1A	98.81	0	0	0	0	0	0	0	0	0	0	0	0	98.693	0	0	0	0	0	0	0	0	0	0	0	0	0	0	0
E3V1B	98.81	0	0	0	0	0	0	0	0	0	0	0	0	99.129	0	0	0	0	0	0	0	0	0	0	0	0	0	0	0
E3V1C	0	94.959	0	0	0	0	0	0	0	95.614	0	0	0	99.129	0	100	98.711	98.455	99.137	98.422	100	0	0	0	0	97.727	0	0	0
E42	0	0	0	0	0	0	0	0	0	0	0	0	0	98.693	0	0	0	0	0	0	0	0	0	0	0	0	0	0	0
E7V1A	98.81	0	0	0	0	0	0	0	0	0	0	0	0	99.129	0	0	0	0	0	0	0	0	0	0	0	0	0	0	0
E8V1A	0	0	0	0	0	0	0	0	0	95.614	0	0	0	99.02	0	100	98.647	98.455	99.137	98.422	100	0	0	97.098	98.566	97.727	99.765	0	0
EC-SC1140	0	0	0	0	0	0	0	0	0	0	0	0	0	98.911	0	0	0	0	0	0	0	0	0	0	0	0	0	0	0
EC092	0	0	0	0	0	0	0	0	0	0	0	0	0	99.129	0	0	0	0	0	0	0	0	0	0	98.477	0	0	0	0
ECM-1	0	94.895	0	0	0	0	0	0	0	95.614	0	0	0	97.715	0	100	98.647	98.455	99.059	98.374	100	0	0	97.176	98.477	97.576	0	0	0
ESBL12	0	0	0	0	0	0	0	0	0	0	0	0	0	98.911	0	0	0	0	0	0	0	0	0	0	0	0	0	0	0
F16EC0617	95.238	0	0	0	0	0	0	0	0	0	0	0	0	98.911	0	0	0	0	0	0	0	0	0	0	0	0	0	0	0
FDAARGOS_348	0	0	0	0	0	0	0	0	0	95.614	0	0	0	99.02	0	100	98.647	98.455	99.137	98.422	99.524	0	0	97.176	98.656	97.424	0	94.468	85.441
FDAARGOS_349	0	0	0	0	0	0	0	0	0	95.614	0	0	0	99.02	0	100	98.647	98.455	99.137	98.422	99.524	0	0	97.176	98.656	97.424	0	94.363	85.441
FDAARGOS_401	0	0	0	0	0	0	0	0	0	95.614	0	0	0	99.02	0	100	98.647	98.455	99.137	98.422	99.524	0	0	97.176	98.656	97.424	0	94.363	85.441
FDAARGOS_403	0	0	0	0	0	0	0	0	0	95.614	0	0	0	99.02	0	100	98.647	98.455	99.137	98.422	99.524	0	0	97.176	98.656	97.424	0	94.363	85.441
FDAARGOS_772	0	0	0	0	0	0	0	0	0	95.614	0	0	0	99.02	0	100	98.647	98.455	99.137	98.422	99.524	0	0	97.176	98.656	97.424	0	94.363	85.441
FHI102	0	0	0	0	0	0	0	0	0	95.614	0	0	0	99.02	0	100	98.647	98.455	99.137	98.422	99.524	0	0	97.176	98.656	97.424	0	94.363	85.441
FORC_029	98.214	0	0	0	0	0	0	0	0	95.614	0	0	0	99.02	0	100	98.647	98.455	99.137	98.422	100	0	0	97.098	98.566	97.727	0	94.259	85.824
FORC_043	98.214	0	0	0	0	0	0	0	0	95.614	0	0	0	99.02	0	100	98.647	98.455	99.137	98.422	100	0	0	97.098	98.566	97.727	0	94.259	85.824
FORC_069	98.214	0	0	0	0	0	0	0	0	95.504	0	0	0	99.02	0	100	98.647	98.455	99.059	98.422	100	0	0	97.098	98.566	97.727	0	94.259	85.824
FWSEC0009	0	0	0	0	0	0	0	0	0	95.614	0	0	0	99.02	0	100	98.647	98.455	99.137	98.422	99.524	0	0	97.176	98.656	97.424	0	94.363	85.441
HUSEC2011	0	0	0	0	0	0	0	0	0	95.614	0	0	0	99.02	0	100	98.647	98.455	99.137	98.422	99.524	0	0	97.176	98.656	97.424	0	94.363	85.441
IS1	99.444	0	0	0	0	0	0	0	0	0	0	0	0	98.911	0	0	0	0	0	0	0	0	0	0	0	0	0	0	0
JE86-ST02	0	0	0	0	0	0	0	0	0	95.504	0	0	0	99.02	0	99.561	99.678	99.779	99.451	99.428	97.619	98.566	98.649	99.373	99.553	92.985	0	94.259	85.441
JE86-ST05	0	0	0	0	0	0	0	0	0	95.504	0	0	0	99.02	0	99.561	99.678	99.779	99.451	99.428	97.619	98.566	98.649	99.373	99.553	92.985	0	94.363	85.441
K11V5	0	0	0	0	0	0	0	0	0	0	0	0	0	100	0	0	0	0	0	0	0	0	0	0	98.477	0	0	0	0
K13V4	99.444	0	0	0	0	0	0	0	0	0	0	0	0	98.911	0	0	0	0	0	0	0	0	0	0	98.477	0	0	0	0
K1516	0	0	0	0	0	0	0	0	0	0	0	0	0	98.693	0	0	0	0	0	0	0	0	0	0	0	0	0	0	0
K18V1	0	0	0	0	0	0	0	0	0	0	0	0	0	99.129	0	0	0	0	0	0	0	0	0	0	98.477	0	0	0	0
K21V5	98.81	0	0	0	0	0	0	0	0	0	0	0	0	97.849	0	0	0	0	0	0	0	0	0	0	0	0	0	0	0
K22V1	0	0	0	99.577	0	0	0	0	0	0	0	0	0	99.02	0	0	0	0	0	0	0	0	0	0	0	97.576	0	0	0
K24V1	0	0	0	0	0	0	0	0	0	0	0	0	0	100	0	0	0	0	0	0	0	0	0	0	0	0	0	0	0
K26V1	0	0	0	0	0	0	0	0	0	95.614	0	0	0	98.693	0	100	98.647	98.675	99.137	98.422	100	0	0	97.176	98.477	97.424	0	0	0
K2V1	98.81	0	0	0	0	0	0	0	0	95.614	0	0	0	98.257	0	99.561	99.678	99.779	99.529	99.476	98.095	98.566	98.649	99.373	99.643	92.836	0	0	0
K31V1	98.214	0	0	0	0	0	0	0	0	95.614	0	0	0	0	0	100	0	98.455	99.137	98.422	100	0	0	97.176	98.566	97.727	0	0	0
K38V1	0	94.959	0	0	0	0	0	0	0	95.614	0	0	0	99.129	0	100	98.711	98.455	99.137	98.422	100	0	0	97.176	98.566	97.576	0	0	0
K39V1	0	94.959	0	0	0	0	0	0	0	95.614	0	0	0	99.129	0	100	98.711	98.455	99.137	98.422	100	0	0	97.176	98.566	97.576	0	0	0
K40V1	98.81	0	0	0	0	0	0	0	0	0	0	0	0	99.129	0	0	0	0	0	0	0	0	0	0	0	0	0	0	0
K41V1	0	0	0	0	0	0	0	0	0	0	0	0	0	99.02	0	0	0	0	0	0	0	0	0	0	0	0	0	0	0
K44V1	0	0	0	0	0	0	0	0	0	95.614	0	0	0	99.129	0	100	98.647	98.455	99.137	98.422	100	0	0	97.355	98.477	97.424	0	0	0
K45V1	0	0	0	0	0	0	0	0	0	95.614	0	0	0	99.129	0	100	98.647	98.455	99.137	98.422	100	0	0	97.355	98.477	97.424	0	0	0
K4V4	0	0	0	0	0	0	0	0	0	0	0	0	0	100	0	0	0	0	0	0	0	0	0	0	0	0	0	0	0
K5V4	0	0	0	0	0	0	0	0	0	0	0	0	0	100	0	0	0	0	0	0	0	0	0	0	98.477	0	0	0	0
LB226692	0	0	0	0	0	0	0	0	0	95.614	0	0	0	99.02	0	100	98.647	98.455	99.137	98.422	99.524	0	0	97.176	98.656	97.424	0	94.363	85.441
MEX-11	0	0	0	0	0	0	0	0	0	0	0	0	0	100	0	0	0	0	0	0	0	0	0	0	98.387	0	0	0	0
MEX-12	98.81	0	0	0	0	0	0	0	0	95.614	0	0	0	97.93	0	100	98.647	98.234	99.137	98.374	100	0	0	97.02	98.566	97.424	0	0	0
MEX-13	98.81	0	0	0	0	0	0	0	0	95.614	0	0	0	99.891	0	100	98.647	98.455	99.137	98.374	100	0	0	97.176	98.566	97.727	0	0	0
MEX-14	0	0	0	0	0	0	0	0	0	95.614	0	0	0	99.02	0	100	98.647	98.455	99.137	98.422	99.524	0	0	97.176	98.656	97.424	0	0	0
MEX-15	99.444	0	0	0	0	0	0	0	0	95.614	0	0	0	100	0	100	98.647	98.455	99.137	98.374	100	0	0	97.098	98.566	97.576	0	0	0
MEX-16	0	0	0	0	0	0	0	0	0	0	0	0	0	98.693	0	0	0	0	0	0	0	0	0	0	0	0	0	0	0
MEX-17	98.81	0	0	0	0	0	0	0	0	0	0	0	0	99.129	0	0	0	0	0	0	0	0	0	0	98.387	0	0	0	0
MEX-18	0	0	0	0	0	0	0	0	0	0	0	0	0	100	0	0	0	0	0	0	0	0	0	0	0	0	0	0	0
MEX-19	0	0	0	0	0	0	0	0	0	0	0	0	0	98.911	0	0	0	0	0	0	0	0	0	0	0	0	0	0	0
MEX-20	98.81	0	0	0	0	0	0	0	0	0	0	0	0	98.693	0	0	0	0	0	0	0	0	0	0	0	0	0	0	0
MRE600	0	95.278	0	0	0	0	0	0	0	0	0	0	0	99.129	0	0	0	0	0	0	0	0	0	0	0	0	0	0	0
NCCP15648	98.214	0	0	0	0	0	0	0	0	95.614	0	0	0	99.02	0	100	98.582	98.455	99.137	98.422	100	0	0	97.098	98.566	97.727	0	94.363	85.441
NCTC11105	0	0	0	0	0	0	0	0	0	0	0	0	0	100	0	0	0	0	0	0	0	0	0	0	0	0	0	0	0
NCTC9035	98.81	0	0	0	0	0	0	0	0	95.614	0	0	0	99.891	0	100	98.647	98.455	99.137	98.374	100	0	0	97.176	98.566	97.727	0	0	0
NCTC9062	0	0	0	0	0	0	0	0	0	0	0	0	0	98.802	0	0	0	0	0	0	0	0	0	0	98.477	0	0	0	0
NCTC9097	0	0	0	0	0	0	0	0	0	0	0	0	0	99.129	0	0	0	0	0	0	0	0	0	0	98.387	0	0	0	0
NMBU_W0518	0	0	0	0	0	0	0	0	0	0	0	0	0	98.911	0	0	0	0	0	0	0	0	0	0	0	0	100	0	0
NMBU_W12E19	98.214	0	0	0	0	0	0	0	0	0	0	0	0	97.824	0	100	98.647	98.455	0	98.326	100	0	0	97.176	98.566	97.727	0	0	0
P0073V1	0	0	0	0	0	0	0	0	0	95.614	0	0	0	98.802	0	100	98.647	98.455	99.137	98.422	100	0	0	97.176	98.566	97.727	0	0	0
P109V1	0	0	0	0	0	0	0	0	0	95.614	0	0	0	99.129	0	100	98.582	98.455	99.137	98.422	100	0	0	97.176	98.566	97.727	0	0	0
P415V1	98.81	0	0	0	0	0	0	0	0	0	0	0	0	100	0	0	0	0	0	0	0	0	0	0	0	0	0	0	0
P433V1	0	0	0	0	0	0	0	0	0	95.614	0	0	0	100	0	99.561	99.678	99.779	99.529	99.476	97.619	98.566	98.649	99.373	99.553	92.985	0	0	0
P677V1	0	0	0	0	0	0	0	0	0	95.614	0	0	0	99.129	0	100	98.582	98.455	99.137	98.422	100	0	0	97.176	98.566	97.727	0	0	0
RH-045-CS	0	0	0	0	0	0	0	0	0	0	0	0	0	98.911	0	0	0	0	0	0	0	0	0	0	0	0	0	0	0
RHBSTW-00014	98.81	0	0	0	0	0	0	0	0	0	0	0	0	99.129	0	0	0	0	0	0	0	0	0	0	0	0	0	0	0
RHBSTW-00317	98.81	0	0	0	0	0	0	0	0	0	0	0	0	99.129	0	0	0	0	0	0	0	0	0	0	0	0	0	0	0
RHBSTW-00320	98.81	0	0	0	0	0	0	0	0	0	0	0	0	99.129	0	0	0	0	0	0	0	0	0	0	0	0	0	0	0
RHBSTW-00321	0	0	99.256	0	0	0	0	0	0	0	0	0	0	99.129	0	0	0	0	0	0	0	0	0	0	0	0	0	0	0
RHBSTW-00622	98.81	0	0	0	0	0	0	0	0	0	0	0	0	99.129	0	0	0	0	0	0	0	0	0	0	0	0	0	0	0
RHBSTW-00670	0	0	0	0	0	0	0	0	0	0	0	0	0	99.129	0	0	0	0	0	0	0	0	0	0	0	0	0	0	0
RM-055-MS	99.444	0	0	0	0	0	0	0	0	0	0	0	0	98.693	0	0	0	0	0	0	0	0	0	0	0	0	0	0	0
RM-055-WU	99.444	0	0	0	0	0	0	0	0	0	0	0	0	98.693	0	0	0	0	0	0	0	0	0	0	0	0	0	0	0
RM-096-CS	0	0	0	0	0	0	0	0	0	0	0	0	0	98.911	0	0	0	0	0	0	0	0	0	0	0	0	0	0	0
RM-096-MS	0	0	0	0	0	0	0	0	0	0	0	0	0	98.911	0	0	0	0	0	0	0	0	0	0	0	0	0	0	0
RM-103-WU	99.444	0	0	0	0	0	0	0	0	0	0	0	0	98.693	0	0	0	0	0	0	0	0	0	0	0	0	0	0	0
RM8376	0	0	0	0	0	0	0	0	0	95.614	0	0	0	99.02	0	100	98.647	98.455	99.137	98.422	99.524	0	0	97.176	98.656	97.424	0	94.363	85.441
SCU-318	0	0	0	0	0	0	0	0	0	0	0	0	0	98.803	0	0	0	0	0	0	0	0	0	0	0	0	0	0	0
Shigella_boydii	0	0	0	0	0	0	0	0	0	0	0	0	0	0	0	0	0	0	0	0	0	0	0	0	0	0	99.608	0	0
Shigella_flexneri	0	0	0	0	0	0	0	0	0	0	0	0	0	97.821	0	0	0	0	0	0	0	0	0	0	0	0	0	0	0
Shigella_sonnei	0	95.278	0	0	0	0	0	0	0	0	0	0	0	0	0	0	0	0	0	0	0	0	0	0	0	0	100	0	0
TUM1881	0	0	0	0	0	0	0	0	0	0	0	0	0	97.933	0	0	0	0	0	0	0	0	0	0	0	0	0	0	0
TUM9812	0	0	0	0	0	0	0	0	0	0	0	0	0	97.5	0	0	0	0	0	0	0	0	0	0	0	0	0	0	0
TY-2482	0	0	0	0	0	0	0	0	0	95.614	0	0	0	99.02	0	100	98.647	98.455	99.137	98.422	99.524	0	0	97.176	98.656	97.424	0	94.363	85.441
UPEC-46	98.81	94.895	0	0	0	0	0	0	0	0	0	0	0	100	0	0	0	0	0	0	0	0	0	0	0	0	0	0	0
URMC_194	0	0	0	0	0	0	0	0	0	0	0	0	0	98.911	0	0	0	0	0	0	0	0	0	0	0	0	0	0	0
WP2-W18-ESBL-10	0	0	0	0	0	0	0	0	0	0	0	0	0	98.911	0	0	0	0	0	0	0	0	0	0	0	0	0	0	0
WP7-S17-ESBL-04	98.81	0	0	0	0	0	0	0	0	0	0	0	0	98.693	0	0	0	0	0	0	0	0	0	0	0	0	0	0	0
WP8-S18-ESBL-07	95.833	0	99.256	0	0	0	0	0	0	0	0	0	0	98.693	0	0	0	0	0	0	0	0	0	0	0	0	0	0	0
