# Supplementary material for: Genomic Dissection of an Enteroaggregative Escherichia coli Strain Isolated from Bacteremia Reveals Insights into Its Hybrid Pathogenic Potential
Source: Int J Mol Sci. 2024 Aug 26;25(17):9238. doi: 10.3390/ijms25179238 (PMC11394720; doi:10.3390/ijms25179238)
Supplement: Supplementary file 1 [file ijms-25-09238-s001.zip › Table S14.xlsx]

## Sheet: Tabela_Sistemas_secrecao_VI
Table S14. Presence or absence of type VI secretion system genes in 270 EAEC genomes
Strain	aaiA	aaiB	aaiC	aaiD	aaiE	aaiF	aaiG	aaiH	aaiI	aaiJ	aaiK	aaiL	aaiM	aaiN	aaiO	aaiP	aaiQ	aaiR	aaiS	aaiT	aaiU	aaiV	aaiW	aaiX	aaiY	aec11	aec14	aec15	aec16	aec17	aec18	aec19	aec22	aec23	aec24	aec25	aec26	aec27	aec28	aec29	aec30	aec31	aec32	aec7	aec8	etsA	etsB	etsC	etsD
042	100	100	100	100	100	100	100	100	100	100	100	100	100	100	100	100	96.5802	91.264	100	100	100	100	98.8975	100	98.8975	0	0	92.921	98.459	98.413	96.094	96.714	98.19	98.917	97.333	97.327	95.948	91.624	94.355	98.129	97.704	95.467	93.125	98.441	99.603	0	0	0	0
1-182-04_S4_C1	0	0	0	0	0	0	0	0	0	0	0	0	0	0	0	0	96.004	90.85	0	0	0	0	0	0	0	0	0	0	0	0	0	0	0	0	0	0	0	0	0	0	0	0	0	0	0	0	0	0	0
1-392-07_S1_C1	0	0	0	0	0	0	0	0	0	0	0	0	0	0	0	0	95.6655	0	0	0	0	0	0	0	0	0	0	0	0	0	0	0	0	0	0	0	81.124	0	89.692	0	0	0	0	0	0	94.767	99.526	98.001	99.034
101-1	0	0	0	0	0	0	0	0	0	0	0	0	0	0	0	0	95.2965	89.368	0	95.767	0	0	97.619	0	99.824	0	0	0	0	0	0	0	0	0	0	0	0	0	0	0	0	0	0	0	0	0	0	0	0
106	100	100	99.803	99.527	99.945	99.571	99.849	100	100	99.907	99.457	99.929	100	99.831	99.941	99.922	96.516	96.4505	100	100	100	100	100	100	97.795	0	0	0	0	0	0	0	0	0	0	0	0	0	0	0	0	0	0	0	0	0	0	0	0
114	100	100	99.606	99.527	99.945	99.678	99.849	100	100	99.907	99.638	99.929	100	99.662	99.971	99.922	98.9635	95.2212	100	100	100	100	0	100	0	0	0	0	0	0	0	0	0	0	0	0	81.412	89.312	90.495	0	0	0	0	0	0	86.914	97.561	97.731	96.135
116	100	100	99.606	99.527	99.945	99.678	99.849	100	100	99.907	99.638	99.929	100	99.662	99.971	99.922	98.9635	91.873	100	100	100	100	0	100	0	0	0	0	0	0	0	0	0	0	0	0	81.412	89.312	90.495	0	0	0	0	0	0	86.914	97.561	97.731	96.135
119	100	100	100	99.764	100	100	100	100	100	100	100	100	100	100	99.941	100	96.7532	92.9567	100	100	100	100	97.795	100	100	0	0	0	0	0	0	0	0	0	0	0	0	0	0	0	0	0	0	0	0	0	0	0	0
12-05829	90.717	92.157	0	89.623	88.5	88.746	85.187	0	88.591	87.512	85.468	85.987	0	80.734	84.406	87.367	96.5025	90.5175	0	97.531	0	0	0	0	0	0	0	0	0	0	0	0	0	0	0	0	81.412	89.348	90.629	0	0	0	0	0	0	86.938	99.797	100	100
127	100	100	99.803	99.527	99.945	99.571	99.849	100	100	99.907	99.457	99.929	100	99.831	99.941	99.922	98.345	96.4505	100	100	100	100	0	100	0	0	0	0	0	0	0	0	0	0	0	0	0	0	0	0	0	0	0	0	0	0	0	0	0
1306	100	100	99.803	99.527	99.889	99.571	99.849	99.573	100	99.907	99.457	99.929	100	99.831	99.971	99.922	99.827	99.713	99.234	99.824	99.913	100	0	100	0	0	0	0	0	0	0	0	0	0	0	0	81.412	89.348	90.629	0	0	0	0	0	0	86.938	97.561	97.785	95.894
1468	100	100	100	99.764	100	100	100	100	100	100	99.819	100	99.683	100	100	100	98.1	96.983	100	100	100	100	0	100	0	0	0	0	0	0	0	0	0	0	0	0	0	0	0	0	0	0	0	0	0	0	0	0	0
1594	90.717	91.819	0	0	87.854	87.138	83.577	0	87.248	87.5	85.468	86.194	0	0	83.981	86.838	0	0	0	97.178	0	0	0	0	0	0	0	0	0	0	0	0	0	0	0	0	0	0	90.361	0	0	0	0	0	0	0	0	0	0
1600	90.717	91.819	0	0	87.854	87.138	83.577	0	87.248	87.5	85.468	86.194	0	0	83.981	86.838	0	0	0	97.178	0	0	0	0	0	0	0	0	0	0	0	0	0	0	0	0	0	0	90.361	0	0	0	0	0	0	0	0	0	0
17-07187	100	100	99.803	99.527	99.945	99.571	99.899	100	100	99.907	99.275	99.929	100	99.831	99.941	99.843	96.3084	94.7797	98.084	100	100	100	98.4565	100	98.8752	0	0	0	0	0	0	0	0	0	0	0	80.567	89.381	90.629	0	0	0	0	0	0	86.868	99.797	99.838	99.758
17-2	100	100	100	99.764	100	99.893	99.95	100	100	100	99.819	100	100	100	99.971	99.961	96.5917	94.1501	100	100	100	100	98.413	0	98.501	0	0	0	0	0	0	0	0	0	0	0	0	0	0	0	0	0	0	0	0	0	0	0	0
1706	100	100	100	99.764	100	100	100	100	100	100	99.819	100	99.683	100	100	100	0	100	100	100	100	100	99.912	100	97.884	0	0	0	0	0	0	0	0	0	0	0	0	90.332	90.361	0	0	0	0	0	0	0	0	0	0
1931	90.506	91.684	0	88.915	87.798	86.817	83.367	0	87.248	87.315	85.468	86.56	0	0	84.211	87.154	0	89.4615	0	97.354	0	0	0	0	0	0	0	0	0	0	0	0	0	0	0	0	0	0	0	0	0	0	0	0	0	0	0	0	0
2-005-03_S3_C1	100	99.932	99.606	98.582	99.889	99.571	99.849	100	100	99.907	99.457	99.929	100	99.831	99.971	99.843	97.446	96.839	100	100	100	99.755	98.236	0	98.501	0	0	0	0	0	0	0	0	0	0	0	81.412	89.036	90.361	0	0	0	0	0	0	99.929	99.797	99.946	99.517
2-011-08_S3_C1	90.506	91.684	0	88.915	87.798	86.924	83.367	0	87.248	87.315	85.468	86.706	0	0	84.211	87.154	95.682	89.6155	0	97.354	0	0	0	0	0	0	0	0	0	0	0	0	0	0	0	0	0	0	0	0	0	0	0	0	0	0	0	0	0
2-011-08_S3_C3	90.506	91.684	0	88.915	87.798	86.924	83.367	0	87.248	87.315	85.468	86.706	0	0	84.211	87.154	95.8118	90.4693	0	97.354	0	0	0	0	0	0	0	0	0	0	0	0	0	0	0	0	0	0	0	0	0	0	0	0	0	0	0	0	0
2-052-05_S4_C2	0	0	0	0	0	0	0	0	0	0	0	0	0	0	0	0	95.993	92.614	0	0	0	0	0	0	0	0	0	0	0	0	0	0	0	0	0	0	0	0	0	0	0	0	0	0	0	0	0	0	0
2-156-04_S3_C3	100	100	99.803	99.527	99.889	99.571	99.849	100	100	99.907	99.457	99.929	100	99.831	99.971	99.843	98.532	94.109	100	100	100	99.755	98.236	0	98.501	0	0	0	0	0	0	0	0	0	0	0	0	0	0	0	0	0	0	0	0	0	99.652	99.884	100
2-177-06_S4_C3	100	99.932	99.803	99.527	99.945	99.571	99.899	100	100	99.907	99.457	99.929	100	99.831	99.941	99.843	95.598	93.1033	0	100	100	100	97.6963	100	99.2887	0	0	0	0	0	0	0	0	0	0	0	80.426	89.345	90.495	0	0	0	0	0	0	86.868	99.797	99.784	99.758
2-222-05_S1_C1	0	0	0	0	0	0	0	0	0	0	0	0	0	0	0	0	95.1573	91.1577	0	0	0	0	98.325	0	98.589	0	0	0	0	0	0	0	0	0	0	0	0	0	0	0	0	0	0	0	0	0	99.864	0	100
2-316-03_S4_C2	90.717	91.819	0	89.151	87.909	87.138	83.526	0	87.248	87.407	85.086	86.413	0	0	84.011	86.917	95.596	90.0549	0	97.354	0	0	97.619	0	99.824	0	0	0	0	0	0	0	0	0	0	0	0	0	0	0	0	0	0	0	0	0	0	0	0
2-460-02_S3_C1	90.295	92.224	0	89.623	88.359	88.639	85.238	0	88.591	87.697	85.851	86.058	0	81.468	84.615	87.367	95.6337	89.7559	0	97.002	0	0	98.191	100	98.404	0	0	0	0	0	0	0	0	0	0	0	0	0	0	0	0	0	0	0	0	0	0	0	0
2-460-02_S4_C2	100	99.932	99.803	99.527	99.834	99.571	99.899	99.573	100	99.907	99.457	99.929	100	99.831	99.971	99.922	97.3163	93.9653	99.234	100	99.913	100	97.985	0	100	0	0	0	0	0	0	0	0	0	0	0	0	0	0	0	0	0	0	0	0	0	0	0	0
2-474-04_S3_C3	89.873	92.36	0	89.151	88.487	88.746	85.137	0	88.926	87.327	85.66	85.846	0	80.734	84.523	87.446	95.56	90.0286	0	0	0	0	0	0	0	0	0	0	0	0	0	0	0	0	0	0	0	0	0	0	0	0	0	0	0	0	0	0	0
2009EL-2050	100	100	99.803	99.527	99.945	99.571	99.899	100	100	99.907	99.457	99.929	100	99.831	99.941	99.843	96.3484	94.8275	98.084	100	100	100	98.6473	100	98.7357	0	0	0	0	0	0	0	0	0	0	0	80.567	89.381	90.629	0	0	0	0	0	0	86.868	99.797	99.838	99.758
2009EL-2071	100	100	99.803	99.527	99.945	99.571	99.899	100	100	99.907	99.457	99.929	100	99.831	99.941	99.843	96.611	95.862	98.084	100	100	100	98.148	100	98.9417	0	0	0	0	0	0	0	0	0	0	0	80.567	89.381	90.629	0	0	0	0	0	0	86.868	99.797	99.838	99.758
2011C-3493	100	100	99.803	99.527	99.945	99.571	99.899	100	100	99.907	99.457	99.929	100	99.831	99.941	99.843	97.4945	94.8275	98.084	100	100	100	98.53	100	98.471	0	0	0	0	0	0	0	0	0	0	0	80.567	89.381	90.629	0	0	0	0	0	0	86.868	99.797	99.838	99.758
2018	100	100	99.803	99.527	99.945	99.571	99.899	100	100	99.907	99.457	99.929	100	99.831	99.941	99.843	0	100	0	100	100	100	100	100	97.795	0	0	0	0	0	0	0	0	0	0	0	81.418	88.816	90.763	0	0	0	0	0	0	99.858	99.593	100	100
2120	90.717	91.819	0	0	87.854	87.138	83.577	0	87.248	87.5	85.468	86.194	0	0	83.981	86.838	0	0	0	97.178	0	0	0	0	0	0	0	0	0	0	0	0	0	0	0	0	0	0	90.361	0	0	0	0	0	0	0	0	0	0
2137	100	99.932	100	99.527	99.834	99.678	99.899	100	100	99.907	99.638	99.929	100	100	99.941	99.882	96.864	96.297	100	100	99.913	99.755	0	100	0	0	0	0	0	0	0	0	0	0	0	0	81.412	88.325	90.763	0	0	0	0	0	0	100	99.797	99.838	100
221J8	0	0	0	0	0	0	0	0	0	0	0	0	0	0	0	0	95.7293	92.433	0	0	0	0	0	0	0	0	0	0	0	0	0	0	0	0	0	0	81.124	87.568	89.692	0	0	0	0	0	0	94.767	99.526	98.001	99.034
226	100	100	99.803	99.527	99.945	99.571	99.899	100	100	99.907	99.457	99.929	100	99.831	99.941	99.804	94.966	89.655	0	100	100	100	100	100	97.795	0	0	0	0	0	0	0	0	0	0	0	81.412	88.771	90.495	0	0	0	0	0	0	100	99.797	100	100
227D8	0	0	0	0	0	0	0	0	0	0	0	0	0	0	0	0	0	0	0	0	0	0	99.725	0	97.711	0	0	0	0	0	0	0	0	0	0	0	81.412	0	0	0	0	0	0	0	0	0	97.561	97.731	96.135
2302	100	100	100	99.764	100	100	100	100	100	100	99.819	100	99.683	100	100	100	98.1	96.983	100	100	100	100	0	100	0	0	0	0	0	0	0	0	0	0	0	0	0	0	0	0	0	0	0	0	0	0	0	0	0
2315	100	100	99.803	99.527	99.889	99.571	99.849	99.573	100	99.907	99.457	99.929	100	99.831	99.971	99.922	99.827	94.251	99.234	99.824	99.913	100	0	100	0	0	0	0	0	0	0	0	0	0	0	0	81.412	89.348	90.629	0	0	0	0	0	0	86.938	97.561	97.785	95.894
2319	100	100	99.803	99.527	99.945	99.571	99.849	100	100	99.907	99.457	99.929	100	99.831	99.941	99.922	98.258	96.4505	100	100	100	100	100	100	97.795	0	0	0	0	0	0	0	0	0	0	0	0	0	0	0	0	0	0	0	0	0	0	0	0
2332	100	100	100	99.764	100	100	100	100	100	100	99.819	100	99.683	100	99.971	100	0	94.8275	100	100	99.913	100	0	0	0	0	0	0	0	0	0	0	0	0	0	0	0	0	0	0	0	0	0	0	0	0	0	0	0
2357	100	100	99.606	99.527	99.945	99.678	99.849	100	100	99.907	99.638	99.929	100	99.662	99.971	99.922	98.9635	97.1723	100	100	100	100	0	100	0	0	0	0	0	0	0	0	0	0	0	0	81.412	89.312	90.495	0	0	0	0	0	0	86.914	97.561	97.731	96.135
2370	100	100	99.803	99.527	99.945	99.571	99.849	100	100	99.907	99.457	99.929	100	99.831	99.941	99.922	98.258	96.4505	100	100	100	100	100	100	97.795	0	0	0	0	0	0	0	0	0	0	0	0	0	0	0	0	0	0	0	0	0	0	0	0
2570	100	100	100	99.764	100	100	100	100	100	100	99.819	100	99.683	100	100	100	0	100	100	100	100	100	99.912	100	97.884	0	0	0	0	0	0	0	0	0	0	0	0	90.332	90.361	0	0	0	0	0	0	0	0	0	0
2655	90.717	91.819	0	0	87.854	87.138	83.577	0	87.248	87.5	85.468	86.194	0	0	83.981	86.838	0	0	0	97.178	0	0	0	0	0	0	0	0	0	0	0	0	0	0	0	0	0	0	90.361	0	0	0	0	0	0	0	0	0	0
266917_2	0	0	0	0	0	0	0	0	0	0	0	0	0	0	0	0	95.701	89.3267	0	0	0	0	0	0	0	0	0	0	0	0	0	0	0	0	0	0	81.124	0	89.692	0	0	0	0	0	0	94.767	99.593	97.947	99.034
2704	0	0	0	0	0	0	0	0	0	0	0	0	0	0	0	0	95.993	92.614	0	0	0	0	0	0	0	0	0	92.921	98.459	98.413	96.094	96.479	98.19	98.917	97.143	97.327	95.948	91.587	94.489	98.129	97.676	95.467	93.125	98.441	99.603	0	0	0	0
2705	0	0	0	0	0	0	0	0	0	0	0	0	0	0	0	0	95.993	92.614	0	0	0	0	0	0	0	0	0	92.921	98.459	98.413	96.094	96.479	98.19	98.917	97.143	97.327	95.948	91.587	94.489	98.129	97.676	95.467	93.125	98.441	99.603	0	0	0	0
2715	100	100	99.803	99.527	99.889	99.571	99.849	99.573	100	99.907	99.457	99.929	100	99.831	99.971	99.922	99.827	100	99.234	99.824	99.913	100	0	100	0	0	0	0	0	0	0	0	0	0	0	0	81.412	89.348	90.629	0	0	0	0	0	0	86.938	97.561	97.785	95.894
29	100	100	99.803	99.527	99.889	99.571	99.849	99.573	100	99.907	99.457	99.929	100	99.831	99.971	99.922	99.827	94.251	99.234	99.824	99.913	100	0	100	0	0	0	0	0	0	0	0	0	0	0	0	81.412	89.348	90.629	0	0	0	0	0	0	86.938	97.561	97.785	95.894
2908	100	100	99.606	99.527	99.945	99.678	99.849	100	100	99.907	99.638	99.929	100	99.662	99.971	99.922	98.9635	97.1723	100	100	100	100	99.72	100	97.664	0	0	0	0	0	0	0	0	0	0	0	81.412	89.312	90.495	0	0	0	0	0	0	86.914	97.561	97.731	96.135
2919	90.717	91.819	0	0	87.854	87.138	83.577	0	87.248	87.5	85.468	86.194	0	0	83.952	86.838	0	0	0	97.178	0	0	0	0	0	0	0	0	0	0	0	0	0	0	0	0	0	0	90.361	0	0	0	0	0	0	0	0	0	0
293	100	100	100	99.764	100	100	100	100	100	100	99.819	100	99.683	100	100	99.961	97.1933	93.6063	100	97.8835	100	100	99.074	100	98.1925	0	0	92.921	98.459	98.413	96.094	96.714	98.19	98.84	97.143	97.327	95.817	91.624	94.489	98.06	97.704	95.467	93.125	98.441	99.603	0	0	0	0
3-020-07_S4_C2	100	100	99.803	99.291	99.945	99.678	99.899	100	100	99.907	99.638	99.929	100	99.662	99.971	99.922	97.0105	94.9712	100	100	100	100	100	100	97.795	0	0	0	0	0	0	0	0	0	0	0	0	0	0	0	0	0	0	0	0	0	0	0	0
3-475-03_S1_C2	99.79	100	99.803	99.527	99.889	99.571	99.849	99.573	99.667	99.907	99.457	99.929	100	99.831	99.971	99.922	96.791	92.9573	99.234	100	99.913	100	97.972	0	99.824	0	0	0	0	0	0	0	0	0	0	0	81.412	89.275	90.629	0	0	0	0	0	0	86.938	97.493	97.785	95.894
30	100	100	99.606	99.527	99.945	99.678	99.849	100	100	99.907	99.638	99.929	100	99.662	99.971	99.922	98.9635	90.6205	100	100	100	100	0	100	0	0	0	0	0	0	0	0	0	0	0	0	81.412	89.312	90.495	0	0	0	0	0	0	86.914	97.561	97.731	96.135
3007	100	100	99.803	99.527	99.889	99.571	99.849	99.573	100	99.907	99.457	99.929	100	99.831	99.971	99.922	99.827	100	99.234	99.824	99.913	100	0	100	0	0	0	0	0	0	0	0	0	0	0	0	81.412	89.348	90.629	0	0	0	0	0	0	86.938	97.561	97.785	95.894
3010	100	100	99.803	99.527	99.889	99.571	99.849	99.573	100	99.907	99.457	99.929	100	99.831	99.971	99.922	99.827	100	99.234	99.824	99.913	100	0	100	0	0	0	0	0	0	0	0	0	0	0	0	81.412	89.348	90.629	0	0	0	0	0	0	86.938	97.561	97.785	95.894
3011	100	100	99.803	99.527	99.889	99.571	99.849	99.573	100	99.907	99.457	99.929	100	99.831	99.971	99.922	99.827	94.251	99.234	99.824	99.913	100	0	100	0	0	0	0	0	0	0	0	0	0	0	0	81.412	89.348	90.629	0	0	0	0	0	0	86.938	97.561	97.785	95.894
3079	100	100	99.606	99.527	99.945	99.678	99.849	100	100	99.907	99.638	99.929	100	99.662	99.971	99.922	98.9635	97.1723	100	100	100	100	0	100	0	0	0	0	0	0	0	0	0	0	0	0	81.412	89.312	90.495	0	0	0	0	0	0	86.914	97.561	97.731	96.135
3080	100	100	99.606	99.527	99.945	99.678	99.849	100	100	99.907	99.638	99.929	100	99.662	99.971	99.922	98.9635	95.2212	100	100	100	100	0	100	0	0	0	0	0	0	0	0	0	0	0	0	81.412	89.312	90.495	0	0	0	0	0	0	86.914	97.561	97.731	96.135
3108	100	100	99.606	99.527	99.945	99.678	99.849	100	100	99.907	99.638	99.929	100	99.662	99.971	99.922	98.9635	97.1723	100	100	100	100	0	100	0	0	0	0	0	0	0	0	0	0	0	0	81.412	89.312	90.495	0	0	0	0	0	0	86.914	97.561	97.731	96.135
3146	100	100	99.803	99.527	99.945	99.571	99.899	100	100	99.907	99.457	99.929	100	99.831	99.941	99.804	94.966	89.655	0	100	100	100	100	100	97.795	0	0	0	0	0	0	0	0	0	0	0	81.412	88.771	90.495	0	0	0	0	0	0	100	99.797	100	100
3147	100	99.932	100	99.527	99.834	99.678	99.899	100	100	99.907	99.638	99.929	100	100	99.941	99.882	96.864	96.298	100	100	99.913	99.755	0	100	0	0	0	0	0	0	0	0	0	0	0	0	81.412	88.325	90.763	0	0	0	0	0	0	100	99.797	99.838	100
3150	100	100	99.606	99.527	99.945	99.678	99.849	100	100	99.907	99.638	99.929	100	99.662	99.971	99.922	98.9635	97.1723	100	100	100	100	99.673	100	97.277	0	0	0	0	0	0	0	0	0	0	0	81.412	89.312	90.495	0	0	0	0	0	0	86.914	97.561	97.731	96.135
317	90.717	91.819	0	0	87.854	87.138	83.577	0	87.248	87.5	85.468	86.194	0	0	83.981	86.838	0	0	0	97.178	0	0	0	0	0	0	0	0	0	0	0	0	0	0	0	0	0	0	90.361	0	0	0	0	0	0	0	0	0	0
3191	100	100	100	99.764	100	100	100	100	100	100	99.819	100	99.683	100	100	100	100	100	100	100	100	100	0	100	0	0	0	0	0	0	0	0	0	0	0	0	0	90.332	90.361	0	0	0	0	0	0	0	0	0	0
326	90.717	91.819	0	0	87.854	87.138	83.577	0	87.248	87.5	85.468	86.194	0	0	83.981	86.838	0	0	0	97.178	0	0	0	0	0	0	0	0	0	0	0	0	0	0	0	0	0	0	90.361	0	0	0	0	0	0	0	0	0	0
3268	100	100	99.803	99.527	99.889	99.571	99.849	99.573	100	99.907	99.457	99.929	100	99.831	99.971	99.922	99.827	94.251	99.234	99.824	99.913	100	0	100	0	0	0	0	0	0	0	0	0	0	0	0	81.412	89.348	90.629	0	0	0	0	0	0	86.938	97.561	97.785	95.894
3269	100	100	100	99.764	100	100	100	100	100	100	99.819	100	99.683	100	100	100	0	100	100	100	100	100	0	100	0	0	0	0	0	0	0	0	0	0	0	0	0	90.332	90.361	0	0	0	0	0	0	0	0	0	0
328	100	100	99.803	99.527	99.889	99.571	99.849	99.573	100	99.907	99.457	99.929	100	99.831	99.971	99.922	99.827	94.251	99.234	99.824	99.913	100	0	100	0	0	0	0	0	0	0	0	0	0	0	0	81.412	89.348	90.629	0	0	0	0	0	0	86.938	97.561	97.785	95.894
3352	100	100	100	99.764	100	100	100	100	100	100	100	100	100	100	100	100	97.9275	93.9893	100	100	100	100	100	100	97.764	0	0	0	0	0	0	0	0	0	0	0	0	90.291	90.361	0	0	0	0	0	0	0	0	0	0
3410	100	100	100	99.764	100	100	100	100	100	100	99.819	100	99.683	100	99.971	100	100	92.9117	100	100	100	100	99.912	100	97.884	0	0	0	0	0	0	0	0	0	0	0	0	90.332	90.228	0	0	0	0	0	0	0	0	0	0
3426	100	100	99.803	99.527	99.945	99.571	99.899	100	100	99.907	99.457	99.929	100	99.831	99.941	99.804	94.966	91.1345	0	100	100	100	100	100	97.795	0	0	0	0	0	0	0	0	0	0	0	81.412	88.771	90.495	0	0	0	0	0	0	100	99.797	100	100
3470	100	100	100	99.764	100	100	100	100	100	100	99.638	100	100	100	100	100	96.864	92.9972	100	100	99.913	99.755	0	100	0	0	0	0	0	0	0	0	0	0	0	0	80.709	88.564	90.495	0	0	0	0	0	0	99.929	99.932	99.946	100
3511	100	100	99.606	99.527	99.945	99.678	99.849	100	100	99.907	99.638	99.929	100	99.662	99.971	99.922	98.9635	91.873	100	100	100	100	0	100	0	0	0	0	0	0	0	0	0	0	0	0	81.412	89.312	90.495	0	0	0	0	0	0	86.914	97.561	97.731	96.135
3596	100	100	99.803	99.527	99.889	99.571	99.849	99.573	100	99.907	99.457	99.929	100	99.831	99.971	99.922	99.827	94.251	99.234	99.824	99.913	100	0	100	0	0	0	0	0	0	0	0	0	0	0	0	81.412	89.348	90.629	0	0	0	0	0	0	86.938	97.561	97.785	95.894
3645	100	100	100	99.764	100	100	100	100	100	100	100	100	100	100	99.971	100	97.2575	94.895	100	100	100	100	98.8975	100	98.8975	0	0	0	0	0	0	0	0	0	0	0	0	0	0	0	0	0	0	0	0	0	0	0	0
3675	100	100	100	99.764	100	100	100	100	100	100	99.819	100	99.683	100	99.971	100	100	100	100	100	100	100	0	100	0	0	0	0	0	0	0	0	0	0	0	0	0	90.332	90.228	0	0	0	0	0	0	0	0	0	0
3778	100	100	100	99.764	100	100	100	100	100	100	99.819	100	99.683	100	100	100	0	94.5403	100	100	100	100	99.824	100	97.795	0	0	0	0	0	0	0	0	0	0	0	0	90.332	90.361	0	0	0	0	0	0	0	0	0	0
381-3	90.506	91.684	0	89.387	87.909	87.031	83.526	0	87.248	87.407	85.277	86.34	0	0	84.011	86.798	95.289	88.793	0	97.178	0	0	0	0	0	0	0	0	0	0	0	0	0	0	0	0	0	0	0	0	0	0	0	0	0	0	0	0	0
3848	0	0	0	0	0	0	0	0	0	0	0	0	0	0	0	0	95.9235	90.847	0	0	0	0	0	0	0	0	0	0	0	0	0	0	0	0	0	0	0	0	0	0	0	0	0	0	0	0	0	0	0
3850	0	0	0	0	0	0	0	0	0	0	0	0	0	0	0	0	95.9235	90.847	0	0	0	0	0	0	0	0	0	0	0	0	0	0	0	0	0	0	0	0	0	0	0	0	0	0	0	0	0	0	0
3888	100	100	99.803	99.527	99.889	99.571	99.849	99.573	100	99.907	99.457	99.929	100	99.831	99.971	99.922	99.827	94.251	99.234	99.824	99.913	100	0	100	0	0	0	0	0	0	0	0	0	0	0	0	81.412	89.348	90.629	0	0	0	0	0	0	86.938	97.561	97.785	95.894
391	100	100	100	99.764	100	100	100	100	100	100	99.819	100	99.683	100	100	100	98.1	96.983	100	100	100	100	0	100	0	0	0	0	0	0	0	0	0	0	0	0	0	0	0	0	0	0	0	0	0	0	0	0	0
3940	100	100	100	99.764	100	100	100	100	100	100	99.819	100	99.683	100	100	100	100	96.983	100	100	100	100	98.986	100	98.1045	0	0	92.981	98.459	98.413	96.094	96.479	98.19	98.84	97.143	97.327	95.817	91.624	94.489	98.06	97.704	95.467	93.125	98.441	99.603	0	0	0	0
3951	90.295	92.224	0	89.623	88.359	88.639	85.187	0	88.591	87.789	85.851	86.058	0	81.284	84.615	87.367	97.891	0	0	97.178	0	0	0	100	0	0	0	0	0	0	0	0	0	0	0	0	0	0	0	0	0	0	0	0	0	99.858	0	0	0
401368	100	100	100	99.764	100	100	99.95	100	100	100	99.819	100	100	99.831	100	100	98.772	0	100	100	99.827	99.755	97.751	100	99.956	0	0	0	0	0	0	0	0	0	0	0	0	0	0	0	0	0	0	0	0	0	0	0	0
4025	100	100	99.803	99.527	99.945	99.571	99.849	100	100	99.907	99.457	99.929	100	99.831	99.941	99.922	98.345	96.4505	100	100	100	100	0	100	0	0	0	0	0	0	0	0	0	0	0	0	0	0	0	0	0	0	0	0	0	0	0	0	0
4199	100	100	100	99.764	100	100	100	100	100	100	99.638	100	100	100	99.971	100	0	100	100	100	99.913	99.755	0	100	0	0	0	0	0	0	0	0	0	0	0	0	0	0	0	0	0	0	0	0	0	0	0	0	0
4202	100	100	99.606	99.527	99.945	99.678	99.849	100	100	99.907	99.638	99.929	100	99.662	99.971	99.922	98.9635	91.873	100	100	100	100	0	100	0	0	0	0	0	0	0	0	0	0	0	0	81.412	89.312	90.495	0	0	0	0	0	0	86.914	97.561	97.731	96.135
4208	100	100	100	99.764	100	100	100	100	100	100	99.819	100	99.683	100	100	100	0	0	0	0	0	0	0	100	0	0	0	0	0	0	0	0	0	0	0	0	0	90.332	90.361	0	0	0	0	0	0	0	0	0	0
4235	100	100	99.606	99.527	99.945	99.678	99.849	100	100	99.907	99.638	99.929	100	99.662	99.971	99.922	98.9635	97.1723	100	100	100	100	0	100	0	0	0	0	0	0	0	0	0	0	0	0	81.412	89.312	90.495	0	0	0	0	0	0	86.914	97.561	97.731	96.135
4237	100	100	99.803	99.527	99.889	99.571	99.849	99.573	100	99.907	99.457	99.929	100	99.831	99.971	99.922	99.827	94.251	99.234	99.824	99.913	100	0	100	0	0	0	0	0	0	0	0	0	0	0	0	81.412	89.348	90.629	0	0	0	0	0	0	86.938	97.561	97.785	95.894
4336	100	100	100	99.764	100	100	100	100	100	100	100	100	100	100	100	100	95.855	95.619	100	100	100	100	0	0	0	0	0	0	0	0	0	0	0	0	0	0	0	90.291	90.361	0	0	0	0	0	0	0	0	0	0
4346	100	100	99.606	99.527	99.945	99.678	99.849	100	100	99.907	99.638	99.929	100	99.662	99.971	99.922	98.7905	90.6205	100	100	100	100	0	100	0	0	0	0	0	0	0	0	0	0	0	0	81.412	89.312	90.495	0	0	0	0	0	0	86.914	97.561	97.731	96.135
4471	100	100	99.803	99.527	99.945	99.571	99.899	100	100	99.907	99.457	99.929	100	99.831	99.941	99.804	96.644	91.1345	0	100	100	100	100	100	97.795	0	0	0	0	0	0	0	0	0	0	0	81.412	88.771	90.495	0	0	0	0	0	0	100	99.797	100	100
45	100	100	100	99.764	100	100	100	100	100	100	99.819	100	99.683	100	100	100	0	100	100	100	100	100	0	100	0	0	0	0	0	0	0	0	0	0	0	0	0	90.332	90.361	0	0	0	0	0	0	0	0	0	0
4510	0	0	0	0	0	0	0	0	0	0	0	0	0	0	0	0	0	90.6205	0	0	0	0	98.5315	0	98.78	0	0	0	0	0	0	0	0	0	0	0	81.412	89.312	90.495	0	0	0	0	0	0	86.914	97.561	97.731	96.135
4519	100	100	100	99.764	100	100	100	100	100	100	99.638	100	100	100	99.97	100	0	93.446	100	100	99.913	99.755	99.805	100	97.368	0	0	0	0	0	0	0	0	0	0	0	0	0	0	0	0	0	0	0	0	0	0	0	0
4522	0	0	0	0	0	0	0	0	0	0	0	0	0	0	0	0	0	90.6205	0	0	0	0	98.6495	0	98.578	0	0	0	0	0	0	0	0	0	0	0	81.412	89.312	90.495	0	0	0	0	0	0	86.914	97.561	97.731	96.135
4558	100	100	99.803	99.527	99.889	99.571	99.849	99.573	100	99.907	99.457	99.929	100	99.831	99.971	99.922	99.827	94.251	99.234	99.824	99.913	100	0	100	0	0	0	0	0	0	0	0	0	0	0	0	81.412	89.348	90.629	0	0	0	0	0	0	86.938	97.561	97.785	95.894
4563	100	100	100	99.764	100	100	100	100	100	100	100	100	100	100	100	100	97.9275	95.619	100	100	100	100	0	0	0	0	0	0	0	0	0	0	0	0	0	0	0	90.291	90.361	0	0	0	0	0	0	0	0	0	0
4658	100	100	99.803	99.527	99.889	99.571	99.849	99.573	100	99.907	99.457	99.929	100	99.831	99.971	99.922	99.827	94.251	99.234	99.824	99.913	100	0	100	0	0	0	0	0	0	0	0	0	0	0	0	81.412	89.348	90.629	0	0	0	0	0	0	86.938	97.561	97.785	95.894
4660	100	100	99.803	99.527	99.889	99.571	99.849	99.573	100	99.907	99.457	99.929	100	99.831	99.971	99.922	99.827	100	99.234	99.824	99.913	100	0	100	0	0	0	0	0	0	0	0	0	0	0	0	81.412	89.348	90.629	0	0	0	0	0	0	86.938	97.561	97.785	95.894
4721	100	100	100	99.764	100	100	100	100	100	100	100	100	100	100	100	100	97.9275	95.619	100	100	100	100	98.8975	0	98.8975	0	0	0	0	0	0	0	0	0	0	0	0	90.291	90.361	0	0	0	0	0	0	0	0	0	0
4742	100	100	100	99.764	100	100	100	100	100	100	100	100	100	100	100	100	95.855	96.6955	100	100	100	100	98.8975	0	98.8975	0	0	0	0	0	0	0	0	0	0	0	0	90.291	90.361	0	0	0	0	0	0	0	0	0	0
4745	100	100	100	99.764	100	100	100	100	100	100	99.819	100	99.683	100	100	100	0	100	100	100	100	100	0	100	0	0	0	0	0	0	0	0	0	0	0	0	0	90.332	90.361	0	0	0	0	0	0	0	0	0	0
4749	100	100	99.803	99.527	99.945	99.571	99.849	100	100	99.907	99.457	99.929	100	99.831	99.941	99.922	98.345	96.4505	100	100	100	100	0	100	0	0	0	0	0	0	0	0	0	0	0	0	0	0	0	0	0	0	0	0	0	0	0	0	0
4960	100	100	99.606	99.527	99.945	99.678	99.849	100	100	99.907	99.638	99.929	100	99.662	99.971	99.922	98.9635	97.1723	100	100	100	100	0	100	0	0	0	0	0	0	0	0	0	0	0	0	81.412	89.312	90.495	0	0	0	0	0	0	86.914	97.561	97.731	96.135
4964	100	100	99.606	99.527	99.945	99.678	99.849	100	100	99.907	99.638	99.929	100	99.662	99.971	99.922	98.9635	97.1723	100	100	100	100	97.662	100	99.575	0	0	0	0	0	0	0	0	0	0	0	81.412	89.312	90.495	0	0	0	0	0	0	86.914	97.561	97.731	96.135
4965	100	100	99.606	99.527	99.945	99.678	99.849	100	100	99.907	99.638	99.929	100	99.662	99.971	99.922	98.9635	91.873	100	100	100	100	0	100	0	0	0	0	0	0	0	0	0	0	0	0	81.412	89.312	90.495	0	0	0	0	0	0	86.914	97.561	97.731	96.135
4968	100	100	99.803	99.527	99.889	99.571	99.849	99.573	100	99.907	99.457	99.929	100	99.831	99.971	99.922	99.827	94.251	99.234	99.824	99.913	100	0	100	0	0	0	0	0	0	0	0	0	0	0	0	81.412	89.348	90.629	0	0	0	0	0	0	86.938	97.561	97.785	95.894
4995	100	100	99.803	99.527	99.945	99.571	99.899	100	100	99.907	99.457	99.929	100	99.831	99.912	99.922	98.312	96.4505	100	100	100	100	99.912	100	97.707	0	0	92.921	98.459	98.413	96.094	96.714	98.19	98.917	97.143	97.327	95.948	91.624	94.489	98.129	97.676	95.467	93.125	98.441	99.405	0	0	0	0
5-366-08_S3_C1	0	0	0	0	0	0	0	0	0	0	0	0	0	0	0	0	95.4432	91.329	0	0	0	0	0	0	0	0	0	92.977	98.459	98.413	96.094	96.714	98.19	98.917	97.333	97.327	95.948	91.624	94.489	98.129	97.704	95.467	93.125	98.441	99.405	0	0	0	0
501	100	100	99.803	99.527	99.945	99.571	99.899	100	100	99.814	99.457	99.929	100	99.831	99.912	99.922	97.493	94.8275	100	100	100	100	99.824	100	97.619	0	0	92.921	98.459	98.413	96.094	96.714	98.19	98.917	97.143	97.327	95.948	91.624	94.489	98.129	97.676	95.467	93.125	98.441	99.405	0	0	0	0
5038	100	100	99.803	99.527	99.889	99.571	99.849	99.573	100	99.907	99.457	99.929	100	99.831	99.971	99.922	99.827	94.251	99.234	99.824	99.913	100	0	100	0	0	0	0	0	0	0	0	0	0	0	0	81.412	89.348	90.629	0	0	0	0	0	0	86.938	97.561	97.785	95.894
5050	100	100	99.606	99.527	99.945	99.678	99.849	100	100	99.907	99.638	99.929	100	99.662	99.971	99.922	98.9635	97.1723	100	100	100	100	0	100	0	0	0	0	0	0	0	0	0	0	0	0	81.412	89.312	90.495	0	0	0	0	0	0	86.914	97.561	97.731	96.135
5052	100	100	100	99.764	100	100	100	100	100	100	100	100	100	100	100	100	95.855	100	100	100	100	100	100	0	97.795	0	0	0	0	0	0	0	0	0	0	0	0	90.291	90.361	0	0	0	0	0	0	0	0	0	0
5053	100	100	99.803	99.527	99.945	99.571	99.899	100	100	99.907	99.457	99.929	100	99.831	99.912	99.922	98.312	100	100	100	100	100	99.912	100	97.707	0	0	92.921	98.459	98.413	96.094	96.714	98.19	98.917	97.143	97.327	95.948	91.624	94.489	98.129	97.676	95.467	93.125	98.441	99.405	0	0	0	0
5125	90.295	92.224	0	89.623	88.359	88.639	85.187	0	88.591	87.789	85.851	86.058	0	81.284	84.615	87.327	97.755	0	0	97.178	0	0	0	100	0	0	0	0	0	0	0	0	0	0	0	0	0	0	0	0	0	0	0	0	0	99.858	0	0	0
5169	100	100	99.803	99.527	99.945	99.571	99.899	100	100	99.907	99.457	99.929	100	99.831	99.941	99.804	95.855	89.655	0	100	100	100	100	100	97.795	0	0	0	0	0	0	0	0	0	0	0	81.412	88.771	90.495	0	0	0	0	0	0	100	99.797	100	100
5183	100	100	100	99.764	100	100	100	100	100	100	99.638	100	99.683	100	100	100	98.1	96.983	100	100	100	100	0	100	0	0	0	0	0	0	0	0	0	0	0	0	0	0	0	0	0	0	0	0	0	0	0	0	0
5187	100	100	99.803	99.527	99.889	99.571	99.849	99.573	100	99.907	99.457	99.929	100	99.831	99.971	99.922	97.7525	94.8275	99.234	100	99.913	100	0	100	0	0	0	0	0	0	0	0	0	0	0	0	81.412	89.385	90.629	0	0	0	0	0	0	86.938	97.493	97.785	95.894
5191	100	100	100	99.764	100	100	100	100	100	100	100	100	100	100	100	100	97.179	95.619	100	100	100	100	100	0	97.795	0	0	0	0	0	0	0	0	0	0	0	0	90.291	90.361	0	0	0	0	0	0	0	0	0	0
5241	100	100	100	99.764	100	100	100	100	100	100	99.819	100	99.683	100	100	100	96.373	94.182	100	100	100	100	0	100	0	0	0	0	0	0	0	0	0	0	0	0	0	0	0	0	0	0	0	0	0	0	0	0	0
5274	100	100	99.803	99.527	99.889	99.571	99.849	99.573	100	99.907	99.457	99.929	100	99.831	99.971	99.922	99.827	94.251	99.234	99.824	99.913	100	0	100	0	0	0	0	0	0	0	0	0	0	0	0	81.412	89.348	90.629	0	0	0	0	0	0	86.938	97.561	97.785	95.894
5276	100	100	99.606	99.527	99.945	99.678	99.849	100	100	99.907	99.638	99.929	100	99.662	99.971	99.922	98.9635	95.2212	100	100	100	100	0	100	0	0	0	0	0	0	0	0	0	0	0	0	81.412	89.312	90.495	0	0	0	0	0	0	86.914	97.561	97.731	96.135
5277	100	100	99.606	99.527	99.945	99.678	99.849	100	100	99.907	99.638	99.929	100	99.662	99.971	99.922	98.9635	90.6205	100	100	100	100	0	100	0	0	0	0	0	0	0	0	0	0	0	0	81.412	89.312	90.495	0	0	0	0	0	0	86.914	97.561	97.731	96.135
5303	100	100	100	99.764	100	100	100	100	100	100	100	100	100	100	100	100	100	94.8275	100	100	100	100	97.795	0	100	0	0	0	0	0	0	0	0	0	0	0	0	0	0	0	0	0	0	0	0	0	0	0	0
5307	100	100	100	99.764	100	100	100	100	100	100	99.819	100	99.683	100	100	100	0	100	100	100	100	100	99.647	100	98.148	0	0	0	0	0	0	0	0	0	0	0	0	90.332	90.361	0	0	0	0	0	0	0	0	0	0
5313	100	100	99.803	99.527	99.945	99.571	99.899	100	100	99.907	99.457	99.929	100	99.831	99.912	99.922	98.327	96.4505	100	100	100	100	0	0	0	0	0	92.921	98.459	98.413	96.094	96.714	98.19	98.917	97.143	97.253	95.948	91.624	94.489	98.129	97.676	95.467	93.125	98.441	99.405	0	0	0	0
5322	100	100	99.803	99.527	99.945	99.571	99.899	100	100	99.907	99.457	99.929	100	99.831	99.912	99.922	98.312	96.0225	100	100	100	100	0	0	0	0	0	92.921	98.459	98.413	96.094	96.714	98.19	98.917	97.143	97.253	95.948	91.624	94.489	98.129	97.676	95.467	93.125	98.441	99.405	0	0	0	0
5332	100	100	100	99.764	100	100	100	100	100	100	99.819	100	99.683	100	100	100	0	94.636	100	100	100	100	0	100	0	0	0	0	0	0	0	0	0	0	0	0	0	90.332	90.361	0	0	0	0	0	0	0	0	0	0
5358	100	100	99.803	99.527	99.889	99.571	99.849	99.573	100	99.907	99.457	99.929	100	99.831	99.971	99.922	99.827	94.251	99.234	99.824	99.913	100	0	100	0	0	0	0	0	0	0	0	0	0	0	0	81.412	89.348	90.629	0	0	0	0	0	0	86.938	97.561	97.785	95.894
5359	100	100	99.803	99.527	99.889	99.571	99.849	99.573	100	99.907	99.457	99.929	100	99.831	99.971	99.922	99.827	94.251	99.234	99.824	99.913	100	0	100	0	0	0	0	0	0	0	0	0	0	0	0	81.412	89.348	90.629	0	0	0	0	0	0	86.938	97.561	97.785	95.894
542093	0	0	0	0	0	0	0	0	0	0	0	0	0	0	0	0	95.5795	89.5115	0	0	0	0	0	0	0	0	0	0	0	0	0	0	0	0	0	0	0	90.511	90.228	0	0	0	0	0	0	0	0	0	0
5553	100	100	100	99.764	100	100	100	100	99.667	100	99.819	100	99.683	100	100	100	0	100	100	100	100	100	99.912	100	97.884	0	0	0	0	0	0	0	0	0	0	0	0	90.332	90.361	0	0	0	0	0	0	0	0	0	0
5556	100	100	100	99.764	100	100	100	100	100	100	99.819	100	99.683	100	100	100	0	100	100	100	100	100	99.912	100	97.884	0	0	0	0	0	0	0	0	0	0	0	0	90.332	90.361	0	0	0	0	0	0	0	0	0	0
55989	100	100	100	99.764	100	100	100	100	100	100	99.819	100	99.683	100	99.971	100	96.2672	92.2412	0	0	0	0	98.236	0	98.501	0	0	0	0	0	0	0	0	0	0	0	80.567	89.381	90.629	0	0	0	0	0	0	86.868	99.797	99.838	99.758
5737	100	100	99.803	99.527	99.945	99.571	99.899	100	100	99.907	99.457	99.929	100	99.831	99.912	99.922	98.312	96.4505	100	97.8835	100	100	0	100	0	0	0	92.921	98.459	98.413	96.094	96.714	98.19	98.917	97.143	97.327	95.948	91.624	94.489	98.129	97.676	95.467	93.125	98.441	99.405	0	0	0	0
5753	100	100	100	99.764	100	100	100	100	100	100	99.819	100	99.683	100	100	100	98.1	96.983	100	100	100	100	0	100	0	0	0	0	0	0	0	0	0	0	0	0	0	0	0	0	0	0	0	0	0	0	0	0	0
5858	100	100	99.803	99.527	99.889	99.571	99.849	99.573	100	99.907	99.457	99.929	100	99.831	99.971	99.922	96.927	100	99.234	99.824	99.913	100	0	100	0	0	0	0	0	0	0	0	0	0	0	0	81.412	89.348	90.629	0	0	0	0	0	0	86.938	97.561	97.785	95.894
6-175-07_S1_C2	0	0	0	0	0	0	0	0	0	0	0	0	0	0	0	0	95.6985	93.32	0	0	0	0	0	0	0	0	0	0	0	0	0	0	0	0	0	0	80.98	0	89.692	0	0	0	0	0	0	94.625	99.593	98.001	99.034
623214	0	0	0	0	0	0	0	0	0	0	0	0	0	0	0	0	95.5245	91.3794	0	0	0	0	0	0	0	0	0	0	0	0	0	0	0	0	0	0	81.124	0	89.692	0	0	0	0	0	0	94.767	99.593	98.001	99.034
7-233-03_S3_C1	0	0	0	0	0	0	0	0	0	0	0	0	0	0	84.211	87.154	95.5361	90.0855	0	97.354	0	0	0	0	0	0	0	0	0	0	0	0	0	0	0	0	0	0	0	0	0	0	0	0	0	0	0	0	0
7-233-03_S3_C3	0	0	0	0	0	0	0	0	0	0	0	0	0	0	0	0	95.6792	90.5776	0	0	0	0	0	0	0	0	0	0	0	0	0	0	0	0	0	0	0	0	0	0	0	0	0	0	0	0	0	0	0
71	100	100	100	99.764	100	100	100	100	100	100	99.819	100	99.683	100	100	100	0	97.1265	100	100	100	100	99.912	100	97.884	0	0	0	0	0	0	0	0	0	0	0	0	90.332	90.361	0	0	0	0	0	0	0	0	0	0
72	100	100	100	99.764	100	100	100	100	100	100	99.819	100	99.683	100	100	100	0	97.1265	100	100	100	100	99.824	100	97.795	0	0	0	0	0	0	0	0	0	0	0	0	90.332	90.361	0	0	0	0	0	0	0	0	0	0
76	100	100	99.803	99.527	99.889	99.571	99.899	99.573	100	99.907	99.457	99.929	100	99.831	99.971	99.922	97.7525	93.9653	99.234	100	99.913	100	0	100	0	0	0	0	0	0	0	0	0	0	0	0	81.412	89.348	90.629	0	0	0	0	0	0	86.938	97.561	97.785	95.894
788309	100	100	99.803	99.527	99.945	99.571	99.849	100	100	99.907	99.457	99.929	100	99.831	99.971	99.843	96.389	91.3083	100	100	100	99.755	98.236	0	98.501	100	99.618	95.016	97.11	97.421	99.933	98.588	98.952	98.995	96.762	96.808	96.209	92.696	92.204	94.525	94.416	95.403	96.042	98.441	99.603	0	0	0	0
983	100	100	99.803	99.527	99.889	99.571	99.849	99.573	100	99.907	99.457	99.929	100	99.831	99.971	99.922	99.827	94.251	99.234	99.824	99.913	100	0	100	0	0	0	0	0	0	0	0	0	0	0	0	81.412	89.348	90.629	0	0	0	0	0	0	86.938	97.561	97.785	95.894
999	90.717	91.819	0	0	87.854	87.138	83.577	0	87.248	87.5	85.468	86.194	0	0	83.981	86.838	0	0	0	97.178	0	0	0	0	0	0	0	0	0	0	0	0	0	0	0	0	0	0	90.361	0	0	0	0	0	0	0	0	0	0
AM22-15AC	90.717	91.819	0	89.387	87.909	87.138	83.627	0	87.248	87.5	84.895	86.194	0	0	84.12	86.877	94.0225	98.276	0	97.178	0	0	0	99.621	0	0	0	0	0	0	0	0	0	0	0	0	0	0	0	0	0	0	0	0	0	0	0	0	0
AM34-8	90.717	91.751	0	89.387	87.909	87.031	83.526	0	87.248	87.222	85.277	86.413	0	0	83.973	86.877	97.286	90.6117	0	97.002	0	0	97.795	0	100	0	0	0	0	0	0	0	0	0	0	0	0	0	0	0	0	0	0	0	0	0	99.729	0	99.517
B16EC0481	100	100	100	99.764	100	100	100	100	100	100	99.638	100	99.683	100	100	100	98.1	96.983	100	100	100	100	98.6477	100	98.795	0	0	0	0	0	0	0	0	0	0	0	0	0	0	0	0	0	0	0	0	0	0	0	0
B16EC0771	0	0	0	0	0	0	0	0	0	0	0	0	0	0	0	0	94.7145	92.0497	0	96.296	0	0	97.795	0	100	0	0	0	0	0	0	0	0	0	0	0	81.124	87.796	89.692	0	0	0	0	0	0	94.767	99.593	98.001	99.034
BEC1-S17-ESBL-09	100	100	99.803	99.527	99.945	99.571	99.849	100	100	99.907	99.457	99.929	100	99.831	99.971	99.843	96.0372	93.213	100	100	100	99.755	98.2067	0	98.4717	0	0	93.041	98.459	98.413	96.094	96.714	98.19	98.917	97.333	97.327	95.948	91.624	94.489	98.129	97.704	95.467	93.125	98.441	99.603	0	0	0	0
BR1220	100	100	100	99.764	100	100	100	100	100	100	100	100	100	100	100	100	96.2345	91.9869	100	100	100	100	98.765	100	99.03	0	0	0	0	0	0	0	0	0	0	0	0	90.291	90.361	0	0	0	0	0	0	0	0	0	0
C48-93	100	100	100	99.764	100	100	100	100	100	100	99.819	100	99.683	100	100	100	97.839	94.8275	100	100	100	100	99.613	100	97.969	0	0	0	0	0	0	0	0	0	0	0	0	90.332	90.361	0	0	0	0	0	0	0	0	0	0
CPCEC1	0	0	0	0	0	0	0	0	0	0	0	0	0	0	0	0	0	0	0	0	0	0	0	0	0	0	0	0	0	0	0	0	0	0	0	0	81.124	0	89.692	0	0	0	0	0	0	94.767	99.593	98.001	99.034
CS01	89.873	92.224	0	88.941	88.438	88.532	85	0	88.926	87.327	85.468	85.775	0	80.734	84.37	87.485	95.3028	92.4862	0	0	0	0	97.531	99.621	99.735	0	0	0	0	0	0	0	0	0	0	0	0	0	0	0	0	0	0	0	0	0	0	0	0
D8-1	100	100	99.803	99.527	99.945	99.571	99.899	100	100	99.907	99.457	99.929	100	99.831	99.941	99.843	96.2278	93.793	98.084	100	100	100	98.4125	100	99.03	0	0	0	0	0	0	0	0	0	0	0	80.567	89.381	90.495	0	0	0	0	0	0	86.868	99.797	99.838	99.758
DEC15A	100	100	99.606	99.291	99.945	99.678	99.849	99.786	100	99.907	99.638	99.929	100	99.662	99.971	99.922	98.9635	95.2385	100	100	100	100	99.1014	100	98.061	0	0	0	0	0	0	0	0	0	0	0	81.412	89.348	90.495	0	0	0	0	0	0	86.938	97.561	97.731	96.135
DEC6C	90.295	92.224	0	89.623	88.248	88.746	85.238	0	88.591	87.604	85.851	86.058	0	0	84.64	87.367	95.6618	89.6232	0	97.002	0	0	0	0	0	0	0	0	0	0	0	0	0	0	0	0	0	0	0	0	0	0	0	0	0	0	0	0	0
E-1246	0	0	0	0	0	0	0	0	0	0	0	0	0	0	0	0	95.2015	90.9253	0	0	0	0	0	0	0	0	0	0	0	0	0	0	0	0	0	0	81.124	0	89.692	0	0	0	0	0	0	94.767	99.593	98.001	99.034
E11V1A	90.717	91.954	0	89.387	87.965	86.924	83.526	0	87.248	87.5	84.895	86.56	0	0	84.211	87.115	0	0	0	97.178	0	0	98.236	0	98.501	0	0	0	0	0	0	0	0	0	0	0	0	0	0	0	0	0	0	0	0	0	0	0	0
E11V5A	100	100	100	99.764	100	100	100	100	100	100	99.819	100	99.683	100	100	100	97.544	94.8275	100	100	100	100	0	100	0	0	0	92.981	98.459	98.413	96.094	96.479	98.19	98.84	97.143	97.327	95.817	91.624	94.489	98.06	97.676	95.467	93.125	98.441	99.603	0	0	0	0
E13V1D	0	0	0	0	0	0	0	0	0	0	0	0	0	0	0	0	0	94.684	0	0	0	0	0	0	0	0	0	0	0	0	0	0	0	0	0	0	80.709	88.637	90.495	0	0	0	0	0	0	99.788	99.932	99.946	100
E13V1E	100	100	99.803	99.527	99.945	99.571	99.899	100	100	99.907	99.275	99.929	100	99.831	99.941	99.843	97.7405	94.8275	98.084	100	100	100	0	100	0	0	0	0	0	0	0	0	0	0	0	0	80.567	89.381	90.629	0	0	0	0	0	0	86.868	99.797	99.838	99.758
E14V1D	100	100	100	100	100	100	100	100	100	100	100	100	100	100	100	100	97.6955	94.8335	100	100	100	100	0	100	0	0	0	92.921	98.459	98.413	96.094	96.714	98.19	98.917	97.333	97.327	95.948	91.624	94.355	98.129	97.704	95.467	93.125	98.441	99.603	0	0	0	0
E16V1A	100	99.932	100	99.527	99.889	99.678	99.899	100	100	99.814	99.638	99.929	100	100	99.941	99.922	97.082	93.8043	100	100	99.827	99.755	0	100	0	0	0	0	0	0	0	0	0	0	0	0	0	0	0	0	0	0	0	0	0	0	0	0	0
E17V1A	100	99.932	100	99.527	99.889	99.678	99.899	100	100	99.814	99.638	99.929	100	100	99.941	99.922	96.236	93.8043	100	100	99.827	99.755	0	100	0	0	0	0	0	0	0	0	0	0	0	0	0	0	0	0	0	0	0	0	0	0	0	0	0
E18V1A	100	100	99.606	99.527	99.945	99.678	99.899	100	100	99.907	99.638	99.858	99.683	99.662	99.971	99.922	99.482	94.684	100	100	100	100	0	100	0	0	0	0	0	0	0	0	0	0	0	0	0	90.153	0	0	0	0	0	0	0	0	0	0	0
E19V1A	100	100	100	100	100	100	100	100	100	100	100	100	100	100	100	100	97.6955	94.8335	100	100	100	100	0	100	0	0	0	92.921	98.459	98.413	96.094	96.714	98.19	98.917	97.333	97.327	95.948	91.624	94.355	98.129	97.704	95.467	93.125	98.441	99.603	0	0	0	0
E24V5C	100	100	99.606	99.527	99.945	99.678	99.899	100	100	99.907	99.638	99.858	99.683	99.662	99.971	99.922	98.1	94.8275	100	100	100	100	0	100	0	0	0	0	0	0	0	0	0	0	0	0	0	90.153	0	0	0	0	0	0	0	0	0	0	0
E25V1B	100	100	100	99.764	100	100	100	100	100	100	100	100	100	100	100	100	97.9275	96.733	100	100	100	100	98.352	100	99.634	0	0	0	0	0	0	0	0	0	0	0	0	90.332	90.361	0	0	0	0	0	0	0	0	0	0
E2V1A	100	100	99.606	99.527	99.889	99.571	99.849	100	100	99.907	99.457	99.929	100	99.831	99.971	99.804	97.4417	96.839	100	100	100	99.755	98.148	0	98.413	0	0	0	0	0	0	0	0	0	0	0	81.412	89.036	90.361	0	0	0	0	0	0	99.929	99.797	99.946	99.758
E30V1A	0	0	0	0	0	0	0	0	0	0	0	0	0	0	0	0	95.088	93.966	0	0	0	0	0	0	0	0	0	0	0	0	0	0	0	0	0	0	81.412	88.784	90.763	0	0	0	0	0	0	100	99.864	99.892	100
E31V1B	100	99.932	100	99.527	99.834	99.678	99.899	99.786	100	99.907	99.638	99.929	100	100	99.971	99.882	92.746	96.6955	100	100	99.827	99.755	99.912	100	97.707	0	0	0	0	0	0	0	0	0	0	0	81.135	88.601	90.495	0	0	0	0	0	0	99.858	99.729	99.622	99.758
E32V5A	100	100	99.803	99.527	99.945	99.571	99.899	100	100	99.907	99.457	99.929	100	99.831	99.941	99.843	98.5265	95.498	0	100	100	100	100	100	97.795	0	0	0	0	0	0	0	0	0	0	0	81.412	88.734	90.495	0	0	0	0	0	0	100	100	99.838	100
E36	0	0	0	0	0	0	0	0	0	0	0	0	0	0	0	0	95.682	91.5605	0	0	0	0	0	0	0	0	0	0	0	0	0	0	0	0	0	0	81.124	87.605	89.692	0	0	0	0	0	0	94.767	99.593	98.001	99.034
E3V1A	100	100	100	99.764	100	100	100	100	100	100	99.819	100	99.683	100	100	100	97.184	94.8275	100	100	100	100	0	100	0	0	0	92.981	98.459	98.413	96.094	96.479	98.19	98.84	97.143	97.327	95.817	91.624	94.489	98.06	97.676	95.467	93.125	98.441	99.603	0	0	0	0
E3V1B	100	100	99.606	99.527	99.889	99.571	99.849	100	100	99.907	99.457	99.929	100	99.831	99.971	99.804	97.4417	96.839	100	100	100	99.755	98.148	0	98.413	0	0	0	0	0	0	0	0	0	0	0	81.412	89.036	90.361	0	0	0	0	0	0	99.929	99.797	99.946	99.758
E3V1C	100	99.932	100	99.527	99.834	99.678	99.899	99.786	100	99.907	99.638	99.929	100	100	99.971	99.882	94.9847	93.8217	100	100	99.827	99.755	99.912	100	97.707	0	0	0	0	0	0	0	0	0	0	0	81.135	88.601	90.495	0	0	0	0	0	0	99.858	99.729	99.622	99.758
E42	100	100	99.803	99.527	99.945	99.571	99.899	100	100	99.907	99.457	99.929	100	99.831	99.912	99.922	99.409	96.0225	100	100	100	100	99.912	100	97.707	0	0	92.921	98.459	98.413	96.094	96.714	98.19	98.917	97.143	97.327	95.948	91.624	94.489	98.129	97.676	95.467	93.125	98.441	99.405	0	0	0	0
E7V1A	100	100	99.606	99.527	99.889	99.571	99.849	100	100	99.907	99.457	99.929	100	99.831	99.971	99.804	97.4417	96.839	100	100	100	99.755	98.148	0	98.413	0	0	0	0	0	0	0	0	0	0	0	81.412	89.036	90.361	0	0	0	0	0	0	99.929	99.797	99.946	99.758
E8V1A	100	100	99.606	99.527	99.945	99.678	99.899	100	100	99.907	99.638	99.929	100	99.662	99.971	99.922	95.088	93.495	100	100	100	100	0	100	0	0	0	0	0	0	0	0	0	0	0	0	0	0	0	0	0	0	0	0	0	0	99.864	0	100
EC-SC1140	0	0	0	0	0	0	0	0	0	0	0	0	0	0	0	0	95.4613	91.1996	0	0	0	0	0	0	0	0	0	0	0	0	0	0	0	0	0	0	81.124	87.605	89.692	0	0	0	0	0	0	94.767	99.593	98.001	99.034
EC092	100	100	100	99.764	99.889	100	100	100	100	100	99.819	100	100	100	100	100	96.8326	94.4193	100	100	99.913	99.755	0	100	0	0	0	0	0	0	0	0	0	0	0	0	80.709	88.637	90.495	0	0	0	0	0	0	99.929	99.932	99.892	100
ECM-1	89.873	92.36	0	89.151	88.487	88.746	85.137	0	88.926	87.327	85.66	85.846	0	80.734	84.523	87.485	95.678	94.5405	0	0	0	0	97.795	99.621	100	0	0	0	0	0	0	0	0	0	0	0	0	0	0	0	0	0	0	0	0	0	0	0	0
ESBL12	0	0	0	0	0	0	0	0	0	0	0	0	0	0	0	0	95.5255	92.529	0	0	0	0	0	0	0	0	0	0	0	0	0	0	0	0	0	0	81.124	87.605	89.692	0	0	0	0	0	0	94.767	99.593	98.001	99.034
Escherichia fergusonii	0	0	0	0	0	0	0	0	0	0	0	0	0	0	0	0	0	0	0	0	0	0	0	0	0	0	0	0	83.237	0	0	0	0	0	0	0	0	0	90.054	0	0	0	0	0	0	0	0	0	0
F16EC0617	0	0	0	0	0	0	0	0	0	0	0	0	0	0	0	0	94.7145	92.0497	0	96.296	0	0	97.795	0	100	0	0	0	0	0	0	0	0	0	0	0	81.124	87.796	89.692	0	0	0	0	0	0	94.767	99.593	98.001	99.034
FDAARGOS_348	100	100	99.803	99.527	99.945	99.571	99.899	100	100	99.907	99.457	99.929	100	99.831	99.941	99.843	96.386	94.8275	98.084	100	100	100	98.6473	100	98.7357	0	0	0	0	0	0	0	0	0	0	0	80.567	89.381	90.629	0	0	0	0	0	0	86.868	99.797	99.838	99.758
FDAARGOS_349	100	100	99.803	99.527	99.945	99.571	99.899	100	100	99.907	99.457	99.929	100	99.831	99.941	99.843	96.386	94.8275	98.084	100	100	100	98.6473	100	98.7357	0	0	0	0	0	0	0	0	0	0	0	80.567	89.381	90.629	0	0	0	0	0	0	86.868	99.797	99.838	99.758
FDAARGOS_401	100	100	99.803	99.527	99.945	99.571	99.899	100	100	99.907	99.457	99.929	100	99.831	99.941	99.843	96.386	94.8275	98.084	100	100	100	98.6473	100	98.7357	0	0	0	0	0	0	0	0	0	0	0	80.567	89.381	90.629	0	0	0	0	0	0	86.868	99.797	99.838	99.758
FDAARGOS_403	100	100	99.803	99.527	99.945	99.571	99.899	100	100	99.907	99.457	99.929	100	99.831	99.941	99.843	96.386	94.8275	98.084	100	100	100	98.6473	100	98.7357	0	0	0	0	0	0	0	0	0	0	0	80.567	89.381	90.629	0	0	0	0	0	0	86.868	99.797	99.838	99.758
FDAARGOS_772	100	100	99.803	99.527	99.945	99.571	99.899	100	100	99.907	99.457	99.929	100	99.831	99.941	99.843	96.386	94.8275	98.084	100	100	100	98.6473	100	98.7357	0	0	0	0	0	0	0	0	0	0	0	80.567	89.381	90.629	0	0	0	0	0	0	86.868	99.797	99.838	99.758
FHI102	100	99.932	99.803	99.527	99.945	99.571	99.899	100	100	99.907	99.457	99.929	100	99.831	99.941	99.843	97.839	96.839	98.084	100	100	100	98.8965	100	98.809	0	0	0	0	0	0	0	0	0	0	0	80.567	89.381	90.629	0	0	0	0	0	0	86.868	99.797	99.838	99.758
FORC_029	100	100	99.803	99.527	99.945	99.571	99.899	100	100	99.907	99.457	99.929	100	99.831	99.941	99.843	96.1033	93.1033	0	100	100	100	98.4125	100	99.03	0	0	0	0	0	0	0	0	0	0	0	80.567	89.381	90.629	0	0	0	0	0	0	86.868	99.797	99.838	99.758
FORC_043	100	100	99.803	99.527	99.945	99.571	99.899	100	100	99.907	99.457	99.929	100	99.831	99.941	99.843	96.0985	93.1033	0	100	100	100	98.4125	100	99.03	0	0	0	0	0	0	0	0	0	0	0	80.567	89.381	90.629	0	0	0	0	0	0	86.868	99.797	99.838	99.758
FORC_069	100	100	99.803	99.527	99.945	99.571	99.899	100	100	99.907	99.457	99.929	100	99.831	99.941	99.843	96.1033	93.1033	0	100	100	100	98.4125	100	99.03	0	0	0	0	0	0	0	0	0	0	0	80.567	89.381	90.629	0	0	0	0	0	0	86.868	99.797	99.838	99.758
FWSEC0009	100	100	99.803	99.527	99.945	99.571	99.899	100	100	99.907	99.457	99.929	100	99.831	99.941	99.843	96.386	94.8275	98.084	100	100	100	98.6473	100	98.7357	0	0	0	0	0	0	0	0	0	0	0	80.567	89.381	90.629	0	0	0	0	0	0	86.868	99.797	99.838	99.758
HUSEC2011	100	100	99.803	99.527	99.945	99.571	99.899	100	100	99.907	99.457	99.929	100	99.831	99.941	99.843	96.3514	94.8275	98.084	100	100	100	98.6473	100	98.7357	0	0	0	0	0	0	0	0	0	0	0	80.567	89.381	90.629	0	0	0	0	0	0	86.868	99.797	99.838	99.758
IS1	0	0	0	0	0	0	0	0	0	0	0	0	0	0	0	0	95.3828	91.7385	0	0	0	0	0	0	0	0	0	0	0	0	0	0	0	0	0	0	81.124	0	0	0	0	0	0	0	0	94.767	99.593	98.001	99.034
JE86-ST02	100	99.932	100	99.527	99.834	99.678	99.899	100	100	99.907	99.638	99.929	100	100	99.941	99.882	97.866	95.879	100	100	99.913	99.755	99.074	100	98.104	0	0	0	0	0	0	0	0	0	0	0	81.412	88.626	90.763	0	0	0	0	0	0	100	99.797	99.838	100
JE86-ST05	100	99.932	100	99.527	99.778	99.678	99.899	100	100	99.907	99.638	99.929	100	100	99.912	99.882	98.0932	97.796	100	100	99.913	99.755	99.074	100	98.104	0	0	0	0	0	0	0	0	0	0	0	81.412	88.626	90.763	0	0	0	0	0	0	100	99.797	99.838	100
K11V5	100	100	100	99.764	100	100	100	100	100	100	100	100	100	100	99.971	100	96.9098	94.9715	100	100	100	100	0	100	0	0	0	0	0	0	0	0	0	0	0	0	0	0	0	0	0	0	0	0	0	0	0	0	0
K13V4	100	100	99.803	99.291	99.945	99.678	99.899	100	100	99.907	99.638	99.929	100	99.662	99.971	99.922	96.493	93.1033	100	100	100	100	100	100	97.795	0	0	0	0	0	0	0	0	0	0	0	0	0	0	0	0	0	0	0	0	0	0	0	0
K1516	100	100	100	99.764	100	100	100	99.786	100	100	99.819	99.929	99.683	100	100	100	0	93.031	100	100	100	100	0	100	0	0	0	92.981	98.459	98.413	96.094	96.714	98.19	98.84	97.143	97.327	95.817	91.587	94.489	98.06	97.704	95.467	93.125	98.441	99.603	0	0	0	0
K18V1	100	99.932	100	99.764	99.889	100	100	100	100	100	99.819	100	100	100	100	100	97.1854	94.6663	100	100	99.913	99.755	0	95.833	0	0	0	0	0	0	0	0	0	0	0	0	80.709	88.637	90.495	0	0	0	0	0	0	99.929	99.932	99.946	100
K21V5	100	100	99.803	99.527	99.945	99.571	99.899	100	100	99.907	99.457	99.929	100	99.831	99.941	99.843	98.625	96.839	0	100	100	100	100	100	97.795	0	0	0	0	0	0	0	0	0	0	0	81.418	88.816	90.763	0	0	0	0	0	0	99.858	99.661	100	100
K22V1	0	0	0	0	0	0	0	0	0	0	0	0	0	0	0	0	95.72	91.4057	0	0	0	0	99.824	0	97.619	0	0	0	0	0	0	0	0	0	0	0	81.412	88.252	90.495	0	0	0	0	0	0	99.929	99.864	99.892	100
K24V1	100	100	100	99.764	100	100	99.95	100	100	100	99.819	100	99.683	100	100	99.961	97.6685	94.8275	100	100	100	100	0	0	0	0	0	0	0	0	0	0	0	0	0	0	0	0	0	0	0	0	0	0	0	0	0	0	0
K26V1	100	100	100	99.764	100	100	100	100	100	100	99.638	100	100	100	100	99.922	97.544	93.3418	100	100	99.913	99.755	0	100	0	0	0	0	0	0	0	0	0	0	0	0	0	0	0	0	0	0	0	0	0	0	0	0	0
K2V1	100	100	100	100	100	100	100	100	100	100	100	100	100	100	100	100	97.6955	94.8335	100	100	100	100	0	100	0	0	0	0	98.459	98.413	96.094	96.714	98.19	98.917	97.333	97.327	95.948	91.624	94.355	98.129	97.704	95.467	93.125	98.441	99.603	0	0	0	0
K31V1	90.084	92.36	0	89.151	88.543	88.746	85.245	0	88.926	87.234	85.468	85.775	0	80.804	84.523	87.604	95.5795	0	0	0	0	0	98.236	0	98.501	0	0	0	0	0	0	0	0	0	0	0	0	0	0	0	0	0	0	0	0	0	0	0	0
K38V1	100	99.932	100	99.527	99.834	99.678	99.899	100	100	99.907	99.638	99.929	100	100	99.971	99.882	97.751	94.253	100	100	99.913	99.755	0	100	0	0	0	0	0	0	0	0	0	0	0	0	81.135	88.601	90.495	0	0	0	0	0	0	99.858	99.797	99.568	99.758
K39V1	100	99.932	100	99.527	99.834	99.678	99.899	100	100	99.907	99.638	99.929	100	100	99.971	99.882	97.927	94.684	100	100	99.913	99.755	0	100	0	0	0	0	0	0	0	0	0	0	0	0	81.135	88.601	90.495	0	0	0	0	0	0	99.858	99.797	99.568	99.758
K40V1	100	100	99.803	99.527	99.945	99.571	99.849	100	100	99.907	99.457	99.929	100	99.831	99.971	99.843	100	94.109	100	100	100	99.755	0	0	0	0	0	0	0	0	0	0	0	0	0	0	81.412	89.036	90.361	0	0	0	0	0	0	99.929	99.797	99.838	99.758
K41V1	0	0	0	0	0	0	0	0	0	0	0	0	0	0	0	0	94.303	92.0497	0	0	0	0	0	0	0	0	0	0	0	0	0	0	0	0	0	0	80.851	88.637	90.495	0	0	0	0	0	0	0	99.797	98.703	100
K44V1	100	100	100	99.764	99.889	100	100	100	100	100	99.819	100	100	100	100	100	96.4135	94.6663	100	100	99.913	99.755	0	100	0	0	0	0	0	0	0	0	0	0	0	0	80.709	88.674	90.495	0	0	0	0	0	0	99.929	99.932	99.892	100
K45V1	100	100	100	99.764	99.889	100	100	100	100	100	99.819	100	100	100	100	100	96.4135	94.5717	100	100	99.913	99.755	0	100	0	0	0	0	0	0	0	0	0	0	0	0	80.709	88.674	90.495	0	0	0	0	0	0	99.929	99.932	99.892	100
K4V4	100	100	100	99.764	99.945	100	100	99.786	99.667	100	99.819	100	99.683	100	99.971	100	96.4697	93.458	100	100	100	100	0	0	0	0	0	0	0	0	0	0	0	0	0	0	0	0	0	0	0	0	0	0	0	0	0	0	0
K5V4	100	100	100	99.764	100	100	100	100	100	100	100	100	100	100	99.971	100	96.8942	93.0077	100	100	100	100	0	100	0	0	0	0	0	0	0	0	0	0	0	0	0	0	0	0	0	0	0	0	0	0	0	0	0
LB226692	100	100	99.803	99.527	99.945	99.571	99.899	100	100	99.907	99.457	99.929	100	99.831	99.941	99.843	96.2352	94.0886	98.084	100	100	100	98.6473	100	98.7357	0	0	0	0	0	0	0	0	0	0	0	80.567	89.381	90.629	0	0	0	0	0	0	86.868	99.797	99.838	99.758
MEX-11	100	100	100	99.764	99.945	100	100	100	100	100	100	100	100	100	99.971	100	97.7545	94.3737	100	100	100	100	98.5585	100	99.03	0	0	0	0	0	0	0	0	0	0	0	0	0	0	0	0	0	0	0	0	0	0	0	0
MEX-12	100	100	99.803	99.527	99.889	99.571	99.798	100	100	99.907	99.457	99.929	100	99.831	99.971	99.843	97.839	96.839	100	100	100	99.755	98.236	0	98.501	0	0	0	0	0	0	0	0	0	0	0	80.851	88.511	90.361	0	0	0	0	0	0	99.751	99.729	99.73	99.758
MEX-13	100	100	100	99.764	100	100	99.95	100	100	100	99.819	100	100	100	100	100	96.8677	91.8461	100	100	99.913	99.755	97.795	100	100	0	0	0	0	0	0	0	0	0	0	0	0	0	0	0	0	0	0	0	0	0	0	0	0
MEX-14	100	100	99.803	99.527	99.945	99.571	99.899	100	100	99.907	99.275	99.929	100	99.831	99.941	99.843	97.7405	94.8275	98.084	100	100	100	98.14	100	98.468	0	0	0	0	0	0	0	0	0	0	0	80.567	89.381	90.629	0	0	0	0	0	0	86.868	99.797	99.838	99.758
MEX-15	100	100	100	99.764	100	100	100	100	100	100	100	100	100	100	100	100	98.4285	94.8275	100	100	100	100	97.484	100	100	0	0	0	0	0	0	0	0	0	0	0	0	0	0	0	0	0	0	0	0	0	0	0	0
MEX-16	100	100	100	99.764	100	100	100	100	100	100	100	100	100	100	100	100	97.179	94.128	100	100	100	100	97.624	0	100	0	0	0	0	0	0	0	0	0	0	0	0	90.291	90.361	0	0	0	0	0	0	0	0	0	0
MEX-17	100	100	99.606	99.527	99.945	99.678	99.899	100	100	99.907	99.638	99.929	100	99.662	99.971	99.922	98.618	93.6513	100	100	100	100	98.8145	100	98.5825	0	0	0	0	0	0	0	0	0	0	0	81.412	89.348	90.495	0	0	0	0	0	0	86.938	97.493	97.731	96.135
MEX-18	0	0	0	0	0	0	0	0	0	0	0	0	0	0	0	0	97.446	89.368	0	0	0	0	0	0	0	0	0	0	0	0	0	0	0	0	0	0	0	0	0	0	0	0	0	0	0	0	0	0	0
MEX-19	0	0	0	0	0	0	0	0	0	0	0	0	0	0	0	0	94.6813	91.8563	0	0	0	0	0	0	0	0	0	0	0	0	0	0	0	0	0	0	81.124	0	89.692	0	0	0	0	0	0	94.767	99.593	98.001	99.034
MEX-20	100	100	100	99.764	99.945	100	100	100	100	100	99.819	100	99.683	100	100	100	97.3803	94.8275	100	100	100	100	99.912	100	97.884	0	0	92.981	98.459	98.413	96.094	96.479	98.19	98.84	97.143	97.327	95.817	91.624	94.489	98.06	97.676	95.4	93.125	98.441	99.603	0	0	0	0
NCCP15648	100	100	99.803	99.527	99.945	99.571	99.899	100	100	99.907	99.457	99.929	100	99.831	99.941	99.843	96.1697	93.1033	0	100	100	100	98.4125	100	99.03	0	0	0	0	0	0	0	0	0	0	0	80.567	89.381	90.629	0	0	0	0	0	0	86.868	99.797	99.838	99.758
NCTC11105	0	0	0	0	0	0	0	0	0	0	0	0	0	0	0	0	97.25	93.678	0	0	0	0	0	0	0	0	0	0	0	0	0	0	0	0	0	0	0	0	0	0	0	0	0	0	0	0	0	0	0
NCTC9035	90.717	92.157	0	89.623	88.611	88.853	85.137	0	88.926	87.327	85.468	85.987	0	80.734	84.318	87.327	95.6052	90.3482	0	97.531	0	0	97.532	0	99.736	0	0	0	0	0	0	0	0	0	0	0	0	0	0	0	0	0	0	0	0	0	0	0	0
NCTC9062	89.873	92.36	0	89.151	88.487	88.746	85.137	0	88.926	87.327	85.66	85.846	0	80.734	84.552	87.485	96.1936	90.313	0	0	0	0	0	0	0	0	0	0	0	0	0	0	0	0	0	0	0	0	0	0	0	0	0	0	0	0	0	0	0
NCTC9097	89.873	92.292	0	89.151	88.543	88.853	85.187	0	88.926	87.327	85.468	85.846	0	80.734	84.582	87.525	96.4827	91.1092	0	0	0	0	97.158	100	99.789	0	0	0	0	0	0	0	0	0	0	0	80.993	88.633	90.495	0	0	0	0	0	0	99.929	99.797	99.668	100
NMBU_W0518	0	0	0	0	0	0	0	0	0	0	0	0	0	0	0	0	95.222	90.3326	0	0	0	0	0	0	0	0	0	0	0	0	0	0	0	0	0	0	81.124	0	89.692	0	0	0	0	0	0	94.767	99.593	98.001	99.034
NMBU_W12E19	90.506	92.36	0	89.623	88.636	88.532	85.238	0	88.591	87.512	86.042	86.058	0	80.734	84.449	87.367	95.7754	90.272	0	97.531	0	0	99.2065	0	98.192	0	0	0	0	0	0	0	0	0	0	0	0	0	0	0	0	0	0	0	0	0	99.729	0	99.517
P0073V1	100	100	100	99.764	100	100	100	100	100	100	99.819	100	99.683	100	100	100	100	97.1265	100	100	100	100	0	100	0	0	0	0	0	0	0	0	0	0	0	0	0	90.332	90.361	0	0	0	0	0	0	0	0	0	0
P109V1	100	100	99.803	99.527	99.889	99.571	99.849	99.573	100	99.907	99.457	99.929	100	99.831	99.971	99.922	97.7525	94.8275	99.234	100	99.913	100	0	100	0	0	0	0	0	0	0	0	0	0	0	0	81.412	89.385	90.629	0	0	0	0	0	0	86.938	97.561	97.785	95.894
P415V1	100	100	100	99.764	100	100	100	100	100	100	99.819	100	99.683	100	100	100	98.1	95.3067	100	100	100	100	0	100	0	0	0	0	0	0	0	0	0	0	0	0	0	0	0	0	0	0	0	0	0	0	0	0	0
P433V1	100	100	99.803	99.527	99.945	99.571	99.849	100	100	99.907	99.457	99.929	100	99.831	99.941	99.922	98.258	96.0225	100	100	100	100	100	100	97.795	0	0	0	0	0	0	0	0	0	0	0	0	0	0	0	0	0	0	0	0	0	0	0	0
P677V1	100	100	99.803	99.527	99.889	99.571	99.849	99.573	100	99.907	99.457	99.929	100	99.831	99.971	99.922	97.7525	94.8275	99.234	100	99.913	100	0	100	0	0	0	0	0	0	0	0	0	0	0	0	81.412	89.385	90.629	0	0	0	0	0	0	86.938	97.561	97.785	95.894
RH-045-CS	0	0	0	0	0	0	0	0	0	0	0	0	0	0	0	0	0	93.966	0	0	0	0	99.824	0	97.619	0	0	0	0	0	0	0	0	0	0	0	81.124	0	0	0	0	0	0	0	0	94.767	99.593	97.947	99.034
RHBSTW-00014	100	100	99.803	99.527	99.889	99.571	99.849	99.573	100	99.907	99.457	99.929	100	99.831	99.971	99.922	97.0047	93.1033	99.234	99.824	99.913	100	0	100	0	0	0	0	0	0	0	0	0	0	0	0	81.412	89.348	90.629	0	0	0	0	0	0	86.938	97.561	97.785	95.894
RHBSTW-00317	100	100	99.803	99.527	99.889	99.571	99.849	99.573	100	99.907	99.457	99.929	100	99.831	99.971	99.922	97.0047	93.1033	99.234	99.824	99.913	100	0	100	0	0	0	0	0	0	0	0	0	0	0	0	81.412	89.348	90.629	0	0	0	0	0	0	86.938	97.561	97.785	95.894
RHBSTW-00320	100	100	99.803	99.527	99.889	99.571	99.849	99.573	100	99.907	99.457	99.929	100	99.831	99.971	99.922	97.0047	93.1033	99.234	99.824	99.913	100	0	100	0	0	0	0	0	0	0	0	0	0	0	0	81.412	89.348	90.629	0	0	0	0	0	0	86.938	97.561	97.785	95.894
RHBSTW-00321	100	100	99.803	99.527	99.945	99.571	99.899	100	100	99.907	99.457	99.929	100	99.831	99.941	99.804	96.0228	89.924	0	100	100	100	100	100	97.795	0	0	0	0	0	0	0	0	0	0	0	81.412	88.771	90.495	0	0	0	0	0	0	100	99.797	100	100
RHBSTW-00622	100	100	99.803	99.527	99.889	99.571	99.849	99.573	100	99.907	99.457	99.929	100	99.831	99.971	99.922	97.0047	93.1033	99.234	99.824	99.913	100	0	100	0	0	0	0	0	0	0	0	0	0	0	0	81.412	89.348	90.629	0	0	0	0	0	0	86.938	97.561	97.785	95.894
RHBSTW-00670	0	0	0	0	0	0	0	0	0	0	0	0	0	0	0	0	95.2454	91.7385	0	0	0	0	98.236	0	98.501	0	0	0	0	0	0	0	0	0	0	0	0	0	0	0	0	0	0	0	0	0	0	0	0
RM-055-MS	0	0	0	0	0	0	0	0	0	0	0	0	0	0	0	0	95.2322	93.966	0	0	0	0	0	0	0	0	0	92.921	98.459	98.413	96.094	96.714	98.19	98.917	97.333	0	95.948	0	0	98.06	0	95.467	93.125	98.441	99.603	0	0	0	0
RM-055-WU	0	0	0	0	0	0	0	0	0	0	0	0	0	0	0	0	95.2722	93.966	0	0	0	0	0	0	0	0	0	92.921	98.459	98.413	96.094	96.714	98.19	98.917	97.333	0	95.948	0	94.966	98.06	0	0	93.125	98.441	99.603	0	0	0	0
RM-096-CS	0	0	0	0	0	0	0	0	0	0	0	0	0	0	0	0	0	0	0	0	0	0	0	0	0	0	0	0	0	0	0	0	0	0	0	0	81.124	0	0	0	0	0	0	0	0	0	99.593	98.001	99.034
RM-096-MS	0	0	0	0	0	0	0	0	0	0	0	0	0	0	0	0	0	0	0	0	0	0	0	0	0	0	0	0	0	0	0	0	0	0	0	0	81.124	0	0	0	0	0	0	0	0	0	99.593	98.001	0
RM-103-WU	0	0	0	0	0	0	0	0	0	0	0	0	0	0	0	0	95.304	93.966	0	0	0	0	98.236	0	98.501	0	0	0	98.459	98.413	96.094	96.714	98.19	0	0	0	95.948	0	0	0	0	0	93.125	98.441	99.603	0	0	0	0
RM8376	100	100	99.803	99.527	99.945	99.571	99.899	100	100	99.907	99.457	99.929	100	99.831	99.941	99.843	96.386	94.8275	98.084	100	100	100	98.6473	100	98.7357	0	0	0	0	0	0	0	0	0	0	0	80.567	89.381	90.629	0	0	0	0	0	0	86.868	99.797	99.838	99.758
SCU-318	0	0	0	0	0	0	0	0	0	0	0	0	0	0	0	0	0	0	0	0	0	0	0	0	0	0	0	92.921	98.459	98.413	0	0	0	0	0	0	0	0	0	0	0	95.467	93.125	98.051	99.405	0	0	0	0
Shigella boydii	0	0	0	0	0	0	0	0	0	0	0	0	0	0	0	0	95.4791	89.6317	0	0	0	0	0	0	0	0	0	0	0	0	0	0	0	0	0	0	0	0	0	0	0	0	0	0	0	0	0	0	0
Shigella dysenteriae	0	0	0	0	0	0	0	0	0	0	0	0	0	0	0	0	95.2935	89.4105	0	0	0	0	0	0	0	0	0	0	0	0	0	0	0	0	0	0	0	0	0	0	0	0	0	0	0	0	0	0	0
Shigella flexneri	0	0	0	0	0	0	0	0	0	0	0	0	0	0	0	0	94.9733	89.9797	0	0	0	0	0	0	0	0	0	0	0	0	0	0	0	0	0	0	0	0	0	0	0	0	0	0	0	0	0	0	0
Shigella sonnei	0	0	0	0	0	0	0	0	0	0	0	0	0	0	0	0	95.6937	91.1331	0	0	0	0	0	100	0	0	0	0	0	0	0	0	0	0	0	0	80.851	88.233	90.495	0	0	0	0	0	0	99.788	99.526	99.676	100
TUM1881	0	0	0	0	0	0	0	0	0	0	0	0	0	0	0	0	95.509	89.5115	0	0	0	0	98.325	0	98.589	0	0	0	0	0	0	0	0	0	0	0	0	0	0	0	0	0	0	0	0	0	0	0	0
TUM9812	0	0	0	0	0	0	0	0	0	0	0	0	0	0	0	0	97.2184	90.0573	0	0	0	0	0	0	0	0	0	0	0	0	0	0	0	0	0	0	0	0	90.495	0	0	0	0	0	0	99.788	99.729	0	100
TY-2482	100	100	99.803	99.527	99.945	99.571	99.899	100	100	99.907	99.457	99.929	100	99.831	99.941	99.843	0	0	98.084	100	100	100	0	100	0	0	0	0	0	0	0	0	0	0	0	0	80.567	89.381	90.629	0	0	0	0	0	0	86.868	99.797	99.838	99.758
UPEC-46	90.717	91.819	0	89.387	87.909	87.138	83.627	0	87.248	87.5	84.895	86.267	0	0	84.09	86.838	95.5452	89.6963	0	97.178	0	0	0	0	0	0	0	0	0	0	0	0	0	0	0	0	0	0	0	0	0	0	0	0	0	0	0	0	0
URMC_194	0	0	0	0	0	0	0	0	0	0	0	0	0	0	0	0	94.957	0	0	0	0	0	0	0	0	0	0	0	0	0	0	0	0	0	0	0	81.124	0	89.692	0	0	0	0	0	0	94.767	99.593	97.947	99.034
WP2-W18-ESBL-10	0	0	0	0	0	0	0	0	0	0	0	0	0	0	0	0	0	0	0	0	0	0	0	0	0	0	0	0	0	0	0	0	0	0	0	0	81.124	0	89.692	0	0	0	0	0	0	94.696	99.593	98.001	99.034
WP7-S17-ESBL-04	89.662	91.886	0	89.151	88.297	86.71	83.308	0	87.248	87.13	85.468	86.55	0	0	84.127	87.129	97.237	93.6397	0	97.707	0	0	0	0	0	0	0	0	0	0	0	0	0	0	0	0	80.851	88.621	90.361	0	0	0	0	0	0	99.788	99.661	99.892	99.758
WP8-S18-ESBL-07	0	0	0	0	0	0	0	0	0	0	0	0	0	0	0	0	95.8355	89.655	0	0	0	0	0	0	0	0	0	92.921	98.459	98.413	96.094	96.714	98.19	98.917	97.333	97.253	95.948	91.587	94.489	98.06	97.647	95.467	93.125	98.441	99.603	0	0	0	0
[truncated: 14 more columns]
