# Supplementary material for: Genomic Dissection of an Enteroaggregative Escherichia coli Strain Isolated from Bacteremia Reveals Insights into Its Hybrid Pathogenic Potential
Source: Int J Mol Sci. 2024 Aug 26;25(17):9238. doi: 10.3390/ijms25179238 (PMC11394720; doi:10.3390/ijms25179238)
Supplement: Supplementary file 1 [file ijms-25-09238-s001.zip › Table S5.xlsx]

## Sheet: Planilha1
Table S5. Genome features for 34 E. coli reference strains, four Shigella spp., one E. fergusonii and EC092 strain used to perform the first phylogenetic analysis
Assembly accession	Strain	Isolation country	Host	Pathotype	Phylogroupa	SeroType b
GCA_000332755.1	APEC078	ND	Turkey	ExPEC/APEC	C	O78:H9
GCA_000219515.3	PCN033	China	Pig	ExPEC/APEC	D	O11:H15
GCA_000014845.1	APEC01	Pakistan	Human	ExPEC/APEC	B2	O1:H7
GCA_000026345.1	IAI39	ND	ND	ExPEC/UPEC	F	O7:H45
GCA_000013265.1	UTI89	India	Human	ExPEC/UPEC	B2	O18:H7
GCA_000148365.1	ABU83972	ND	Human	ExPEC/UPEC	B2	O25:H1
GCA_000013305.1	536	ND	Human	ExPEC/UPEC	B2	O6:H31
GCA_000026325.2	UMN026	ND	ND	ExPEC/UPEC	D	O17/O44:H18
GCA_000007445.1	CFT073	USA	Human	ExPEC/UPEC	B2	O6:H1
GCA_000026285.2	S88	ND	ND	ExPEC/NMEC	B2	O45:H7
GCA_000025745.1	IHE3034	Finland	ND	ExPEC/NMEC	B2	O18:H7
GCA_000227625.1	CE10	USA	Human	ExPEC/NMEC	F	O7:H45
GCA_000019645.1	SMS-3-5	ND	ND	Environmental	F	O153:H34
GCA_000019385.1	ATCC8739	ND	ND	Non-pathogenic	A	O146:H20
GCA_000005845.2	MG1655	ND	ND	Non-pathogenic	A	O16:H48
GCA_000210475.1	ETECH10407	ND	ND	ETEC	A	O78:H11
GCA_000212715.2	UMNK88	USA	Pig	ETEC	A	O149:H10
GCA_000017745.1	E24377A	ND	ND	ETEC	B1	O?:H28
GCA_000006665.1	EDL933	ND	ND	EHEC	E	O157:H7
GCA_000008865.2	Sakai	Japan	Human	STEC	E	O157:H7
GCA_000025165.1	CB9615	Germany	Human	EPEC	E	O55:H7
GCA_000026545.1	E2348-69	United Kingdom	Human	EPEC	B2	O127:H6
GCA_000245515.1	RM12579	USA	Human	EPEC	E	O55:H7
GCA_000167895.3	B171	ND	ND	EPEC	B1	O111:H2
GCA_000284495.1	LF82	ND	Human	AIEC	B2	O83:H1
GCA_002024105.1	EPEC 32/73	United Kingdom	Human	EPEC		O126:H2
GCA_000027125.1	042	Peru	Human	EAEC	D	O44/H18
GCA_000026245.1	55989	ND	ND	EAEC	B1	O104:H4
GCA_000168095.1	101-1	Japan	ND	EAEC	A	O5:H10
GCF_000354335.2	BCE034_MS-14	Bangladesh	Human	EAEC	B1	O78:H12
GCA_000217695.2	TY-2482	Germany	Human	STEC/EAEC	B1	O104:H4
GCA_013694115.1	17-2	Chile	Human	EAEC	A	O3:H2
GCA_018390445.1	UPEC-46	Brazil	Human	ExPEC/EAEC	A	O166:H12
GCA_013359045.1	MEX-11	Mexico	Human	EAEC	A	O86:H2
GCA_000012025.1	Shigella boydii Sb227	China	ND	Shigella	N.A.	N.A.
GCA_000012005.1	Shigella dysenteriae Sd197	China	ND	Shigella	N.A.	N.A.
GCA_000006925.2	Shigella flexneri 2a str. 301	China	ND	Shigella	N.A.	N.A.
GCA_000092525.1	Shigella sonnei Ss046	China	ND	Shigella	N.A.	N.A.
GCA_000026225	Escherichia fergusonii ATCC 35469	ND	Human	Outgroup	N.A.	N.A.
GCA_024199065.1	EC092	Brazil	Human	ExPEC/EAEC	B1	O165:H4
Notes
All information about isolation country, host, pathotype were obtained by the assembly accession number of the correspondent strain in GenBank database, available at http://www.ncbi.nlm.nih.gov/assembly.
Abbreviations: ND, no determinated; N.A., not applicable; APEC, Avian pathogenic E. coli; NMEC, Neonatal meningitis-causing E. coli; UPEC, Uropathogenic E. coli; EAEC, enteroaggregative E. coli; EPEC, enteropathogenic E. coli; ExPEC, extraintestinal pathogenic E. coli; ETEC, enterotoxigenic E. coli; STEC, Shiga toxin-producing E. coli.
a,b The web-based databases ClermonTyping and SeroType, using the ‘SerotypeFinder’, were used to determine in silico the E. coli phylogroups and sequence typing, respectively.
