# Supplementary material for: Genomic Dissection of an Enteroaggregative Escherichia coli Strain Isolated from Bacteremia Reveals Insights into Its Hybrid Pathogenic Potential
Source: Int J Mol Sci. 2024 Aug 26;25(17):9238. doi: 10.3390/ijms25179238 (PMC11394720; doi:10.3390/ijms25179238)
Supplement: Supplementary file 1 [file ijms-25-09238-s001.zip › Table S6.xlsx]

## Sheet: Planilha1
Table S6. Genome features for 270 enteroaggregative E. coli strains, four Shigella spp., one E. fergusonii and EC092 strain used to perform the second phylogenetic analysis
Assembly accession	Strain	Isolation country	Size	Phylogroupa	Pathotype	SeroType b	Sequence type STc	Isolation source	Host
GCA_013074365.1	K26V1	Kenya	5,143,096	A	EAEC	O33:H19	10	Stool	Homo sapiens
GCA_013074345.1	K31V1	Kenya	5,016,091	A	EAEC	NT:H5	6280	Stool	Homo sapiens
GCA_013074305.1	K38V1	Kenya	5,219,770	B1	EAEC	NT:H10	6259	Stool	Homo sapiens
GCA_013074285.1	K39V1	Kenya	5,216,997	B1	EAEC	NT:H10	6259	Stool	Homo sapiens
GCA_013074275.1	K40V1	Kenya	4,987,837	B1	EAEC	O39:H49	2178	Stool	Homo sapiens
GCA_013074265.1	K41V1	Kenya	4,907,086	B1	EAEC	O128ac:H12	1326	Stool	Homo sapiens
GCA_013074245.1	K44V1	Kenya	5,357,988	B1	EAEC	O61:H4	248	Stool	Homo sapiens
GCA_013074195.1	E16V1A	Egypt	4,998,580	A	EAEC	O33:H32	10	Stool	Homo sapiens
GCA_013074185.1	E17V1A	Egypt	5,081,427	A	EAEC	O33:H32	10	Stool	Homo sapiens
GCA_013074175.1	E14V1D	Egypt	5,304,490	D	EAEC	O44:H18	414	Stool	Homo sapiens
GCA_013074165.1	K45V1	Kenya	5,338,062	B1	EAEC	O61:H4	248	Stool	Homo sapiens
GCA_013074145.1	E18V1A	Egypt	4,888,277	A	EAEC	O130:H26	1178	Stool	Homo sapiens
GCA_013074075.1	E25V1B	Egypt	5,158,843	A	EAEC	O99:H10	34	Stool	Homo sapiens
GCA_013074105.1	E19V1A	Egypt	5,301,479	D	EAEC	O44:H18	414	Stool	Homo sapiens
GCA_013074065.1	E24V5C	Egypt	4,938,881	A	EAEC	O130:H26	1178	Stool	Homo sapiens
GCA_013074045.1	E31V1B	Egypt	5,223,637	B1	EAEC	NT:H10	6259	Stool	Homo sapiens
GCA_013074055.1	E30V1A	Egypt	5,110,683	B1	EAEC	O21:H27	295	Stool	Homo sapiens
GCA_013074015.1	K4V4	Kenya	4,865,355	A	EAEC	O21:H2	10	Stool	Homo sapiens
GCA_013073995.1	K2V1	Kenya	5,306,012	D	EAEC	O78:H2	414	Stool	Homo sapiens
GCA_013073985.1	E32V5A	Egypt	5,024,685	B1	EAEC	NT:H10	5474	Stool	Homo sapiens
GCA_013073955.1	K5V4	Kenya	4,995,951	A	EAEC	O21:H2	10	Stool	Homo sapiens
GCA_013073945.1	K11V5	Kenya	4,999,629	A	EAEC	O93:H8	5617	Stool	Homo sapiens
GCA_013073925.1	K13V4	Kenya	5,080,421	B1	EAEC	O175:H28	200	Stool	Homo sapiens
GCA_013073885.1	K21V5	Kenya	5,019,669	B1	EAEC	O59:H19	1136	Stool	Homo sapiens
GCA_013073895.1	K18V1	Kenya	5,311,448	B1	EAEC	O9:H21	155	Stool	Homo sapiens
GCA_013073865.1	K22V1	Kenya	5,264,468	B1	EAEC	O78:H2	10	Stool	Homo sapiens
GCA_013073845.1	K24V1	Kenya	4,856,044	A	EAEC	O175:H28	200	Stool	Homo sapiens
GCA_013073795.1	P109V1	Peru	5,245,155	B1	EAEC	0175:H27	200	Stool	Homo sapiens
GCA_013073785.1	P415V1	Peru	5,172,397	A	EAEC	O3:H12	10	Stool	Homo sapiens
GCA_013073765.1	P433V1	Peru	4,875,890	A	EAEC	O99:H4	10	Stool	Homo sapiens
GCA_013073745.1	P677V1	Peru	5,279,113	B1	EAEC	0175:H27	200	Stool	Homo sapiens
GCA_013073705.1	E3V1A	Egypt	5,399,739	D	EAEC	O130:H27	31	Stool	Homo sapiens
GCA_013073685.1	E2V1A	Egypt	5,226,352	B1	EAEC	O39:H49	2178	Stool	Homo sapiens
GCA_013073695.1	E3V1B	Egypt	5,219,500	B1	EAEC	O39:H49	2178	Stool	Homo sapiens
GCA_013073655.1	E3V1C	Egypt	5,116,941	B1	EAEC	NT:H10	6259	Stool	Homo sapiens
GCA_013073645.1	E7V1A	Egypt	5,223,426	B1	EAEC	O39:H49	2178	Stool	Homo sapiens
GCA_013073615.1	E8V1A	Egypt	5,463,498	B1	EAEC	O65:H12	841	Stool	Homo sapiens
GCA_013073565.1	E11V1A	Egypt	4,837,954	A	EAEC	NT:H19	159	Stool	Homo sapiens
GCA_013073555.1	E11V5A	Egypt	5,399,832	D	EAEC	O130:H27	31	Stool	Homo sapiens
GCA_013073545.1	E13V1D	Egypt	5,452,792	B1	EAEC	NT:H7	2707	Stool	Homo sapiens
GCA_013073485.1	P0073V1	Peru	5,115,800	A	EAEC	O92:H33	34	Stool	Homo sapiens
GCA_013073465.1	E13V1E	Egypt	5,295,669	B1	EAEC	0181:H4	678	Stool	Homo sapiens
GCA_000027125.1	042	Peru	5,355,323	D	EAEC	O44:H18	414	Stool	Homo sapiens
GCA_000026245.1	55989	Central African Republic	5,154,862	B1	EAEC	O104:H4	678	ND	ND
GCA_000168095.1	101-1	Japan	4,979,767	A	EAEC	O5:H10	5655	ND	ND
GCA_000217695.2	TY-2482	Germany	5,291,054	B1	EAEC/STEC	O104:H4	678	Stool	Homo sapiens
GCA_013694125.1	E36	Egypt	5,410,238	D	EAEC	O? H30	38	Stool	Homo sapiens
GCA_013694085.1	E42	Egypt	5,290,086	D	EAEC	O17:H18	1380	Stool	Homo sapiens
GCA_013359985.1	MEX-20	Mexico	5,407,389	D	EAEC	O130:H27	31	Stool	Homo sapiens
GCA_013359025.1	MEX-15	Mexico	4,967,674	A	EAEC	O114:H16	10	Stool	Homo sapiens
GCA_013359055.1	MEX-12	Mexico	5,214,392	A	EAEC	O65:H11	7025	Stool	Homo sapiens
GCA_013359045.1	MEX-11	Mexico	5,047,238	A	EAEC	O86:H2	10	Stool	Homo sapiens
GCA_013359035.1	MEX-14	Mexico	5,343,165	B1	EAEC	O181:H4	678	Stool	Homo sapiens
GCA_013359015.1	MEX-13	Mexico	5,149,404	A	EAEC	O86:H2	10	Stool	Homo sapiens
GCA_013358935.1	MEX-16	Mexico	5,051,059	A	EAEC	O99:H10	34	Stool	Homo sapiens
GCA_013358915.1	MEX-17	Mexico	5,179,932	B1	EAEC	O154:H21	40	Stool	Homo sapiens
GCA_013358955.1	MEX-19	Mexico	5,466,850	D	EAEC	O153:H30	38	Stool	Homo sapiens
GCA_013694115.1	17-2	Chile	5,185,170	A	EAEC	O3:H2	10	Stool	Homo sapiens
GCA_013358925.1	MEX-18	Mexico	4,931,014	A	EAEC	O8:H30	11720	Stool	Homo sapiens
GCA_000250495.2	DEC15A	ND	5,246,096	B1	EAEC	O111:H21	40	ND	ND
GCA_900536625.1	12-05829	Germany	5,561,979	B1	EAEC	O23:H8	26	Faecal	Homo sapiens
GCA_013282275.1	NMBU_W0518	Norway	5,548,921	D	EAEC	O86:H18	38	Water	Environmental
GCA_013282315.1	NMBU_W12E19	Norway	5,564,014	A	EAEC	O62:H32	1286	Water	Environmental
GCA_018390445.1	UPEC-46	Brazil	5,084,229	A	ExPEC/EAEC	O166:H12	10	Urine	Homo sapiens
GCA_000948005.1	381-3	Netherlands	4,971,965	A	EAEC	O126:H2	10	Stool	Homo sapiens
GCA_000687065.1	2-011-08_S3_C3	Tanzania	5,146,593	A	EAEC	ONT:H10	10	Stool	Homo sapiens
GCA_000713235.1	7-233-03_S3_C1	Tanzania	5,264,612	A	EAEC	ONT:H10	10	Stool	Homo sapiens
GCA_000713355.1	7-233-03_S3_C3	Tanzania	4,962,287	A	EAEC	ONT:H10	10	Stool	Homo sapiens
GCA_000700505.1	2-011-08_S3_C1	Tanzania	5,163,084	A	EAEC	ONT:H10	10	Stool	Homo sapiens
GCA_000513455.1	IS1	Austria	5,374,926	D	EAEC	?	38	ND	ND
GCA_000703865.1	1-392-07_S1_C1	Tanzania	5,422,993	D	EAEC	O86:H5	38	Stool	Homo sapiens
GCA_000711375.1	6-175-07_S1_C2	Tanzania	5,311,542	D	EAEC	O153:H2	38	Stool	Homo sapiens
GCA_000714335.1	5-366-08_S3_C1	Tanzania	5,331,786	D	EAEC	ONT:H18	2	Stool	Homo sapiens
GCA_000617985.2	K1516	USA	5,352,762	D	EAEC	O15:H18	31	ND	ND
GCA_000703385.1	2-052-05_S4_C2	Tanzania	5,287,681	B1	EAEC	O121:H7	1891	Stool	Homo sapiens
GCA_000627175.1	1-182-04_S4_C1	Tanzania	5,130,349	B1	EAEC	O182:H23	2186	Stool	Homo sapiens
GCA_000704805.1	3-020-07_S4_C2	Tanzania	5,260,643	B1	EAEC	O131:H8	5616	Stool	Homo sapiens
GCA_000713905.1	3-475-03_S1_C2	Tanzania	5,512,221	B1	EAEC	O127:H27	200	Stool	Homo sapiens
GCA_000703805.1	2-005-03_S3_C1	Tanzania	5,299,384	B1	EAEC	O81:H27	2178	Stool	Homo sapiens
GCA_000703565.1	2-177-06_S4_C3	Tanzania	5,570,846	B1	EAEC	O104:H4	678	Stool	Homo sapiens
GCA_000703965.1	2-222-05_S1_C1	Tanzania	4,965,006	B1	EAEC	O39:H12	5376	Stool	Homo sapiens
GCA_000740545.1	CS01	USA	5,313,804	A	EAEC	ONT:H30	?	Stool	Homo sapiens
GCA_000703745.1	2-156-04_S3_C3	Tanzania	5,239,835	A	EAEC	O80:H19	165	Stool	Homo sapiens
GCA_000704325.1	2-316-03_S4_C2	Tanzania	5,332,986	A	EAEC	ONT:H10	10	Stool	Homo sapiens
GCA_000350025.2	C48-93	Sweden	4,950,844	A	EAEC	ONT:H33	34	Stool	Homo sapiens
GCA_000704525.1	2-460-02_S4_C2	Tanzania	5,346,503	A	EAEC	O6:H10	43	Stool	Homo sapiens
GCA_000704665.1	2-474-04_S3_C3	Tanzania	5,448,064	A	EAEC	ONT:H10	43	Stool	Homo sapiens
GCA_000704465.1	2-460-02_S3_C1	Tanzania	5,475,690	A	EAEC	O111:H12	3281	Stool	Homo sapiens
GCA_004523405.1	401368	Kenya	5,083,928	A	EAEC	O151:H12	10	Stool	Homo sapiens
GCA_003471095.1	AM22-15AC	China	4,825,199	A	EAEC	ONT:H30	3075	Stool	Homo sapiens
GCA_003467875.1	AM34-8	China	4,872,199	A	EAEC	O10:H32	1286	Stool	Homo sapiens
GCA_000249635.2	DEC6C	ND	5,117,675	A	EAEC	0111:H12	10	ND	ND
GCA_003057355.1	ECM-1	Lebanon	5,288,414	A	EAEC	ONT:H30	2349	ND	Homo sapiens
GCA_900450155.1	NCTC9035	ND	5,010,767	A	EAEC	O35:H10	10	ND	ND
GCA_900449035.1	NCTC9062	ND	5,547,381	A	EAEC	O62:H30	34	ND	ND
GCA_900449495.1	NCTC9097	ND	5,383,286	B1	EAEC	O97:H-	5466	ND	ND
GCA_900635685.1	NCTC11105	United Kingdom	4,692,802	A	EAEC	O6:H16	3854	Missing	Missing
GCA_014157395.1	WP2-W18-ESBL-10	Japan	4,993,983	D	EAEC	O86:H18	38	wastewater	Environmental
GCA_004011015.1	E-1246	Sweden: Stockholm	5,560,834	D	EAEC	O99:H30	38	Missing	Homo sapiens
GCA_025996795.1	TUM1881	Japan	5,505,806	A	EAEC	O51:H10	1072	Missing	ND
GCA_014169775.1	WP8-S18-ESBL-07	Japan	5,125,148	D	EAEC	H18	2858	Wasterwater	Environmental
GCA_005014075.1	FWSEC0009	Germany	5,442,997	B1	EAEC	O104:H4	678	ND	Homo sapiens
GCA_014169475.1	WP7-S17-ESBL-04	Japan	4,964,366	A	EAEC	O184:H32	10	Wasterwater	Environmental
GCA_025997375.1	TUM9812	Japan	5,305,488	A	EAEC	O98:H4	746	ND	Animal
GCA_012071365.2	623214	United Kingdom	5,459,433	D	EAEC	O51:H30	38	ND	Homo sapiens
GCA_012934735.1	SCU-318	USA	5,019,349	D	EAEC	H18	106	rectal swab	Homo sapiens
GCA_008064975.1	D8-1	ND	5,321,317	B1	EAEC	O104:H4	678	Missing	Missing
GCA_006364695.1	FDAARGOS_772	USA	5,381,037	B1	EAEC	O104:H4	678	ND	ND
GCA_003491165.1	FORC_069	South Korea	5,267,223	B1	EAEC	O104:H4	678	Stool	Homo sapiens
GCA_003072445.1	LB226692	Germany	5,500,653	B1	EAEC	O104:H4	678	ND	Homo sapiens
GCA_002983645.1	FDAARGOS_349	Germany	5,501,145	B1	EAEC	O104:H4	678	Stool	Homo sapiens
GCA_002209105.2	FDAARGOS_348	USA	5,442,454	B1	EAEC	O104:H4	678	Stool	Homo sapiens
GCA_002946715.1	266917_2	United Kingdom	5,887,450	D	EAEC	O51:H30	38	Stool	Homo sapiens
GCA_002214745.2	FORC_043	South Korea	5,321,865	B1	EAEC	O104:H4	678	Stool	Homo sapiens
GCA_002393365.1	FDAARGOS_403	USA	5,475,414	B1	EAEC	O104:H4	678	Missing	Homo sapiens
GCA_002393465.1	FDAARGOS_401	Georgia	5,387,375	B1	EAEC	O104:H4	678	Stool	Homo sapiens
GCA_003433275.1	NCCP15648	South Korea	5,588,834	B1	EAEC	O104:H4	678	Stool	ND
GCA_001886895.1	FORC_029	South Korea	5,267,283	B1	EAEC	O104:H4	678	Stool	ND
GCA_023277345.1	17-07187	Germany	5,375,655	B1	EAEC	O181:H4	678	Stool	Homo sapiens
GCA_022869985.1	RM8376	ND	5,378,459	B1	EAEC	O104:H4	678	Missing	Missing
GCA_022569415.1	BR1220	USA	5,262,058	A	EAEC	O99:H10	34	Stool	Missing
GCA_000936495.1	FHI102	Norway	5,357,370	B1	EAEC	O104:H4	678	Stool	Homo sapiens
GCA_021133095.1	B16EC0481	South Korea	5,239,813	A	EAEC	O3:H2	10	blood	Homo sapiens
GCA_000967155.1	HUSEC2011	Germany	5,443,340	B1	EAEC	O104:H4	678	ND	Homo sapiens
GCA_000299475.1	2009EL-2071	Georgia	5,389,708	B1	EAEC	O104:H4	678	Stool	Missing
GCA_000299455.1	2011C-3493	USA	5,437,407	B1	EAEC	O104:H4	678	Missing	Missing
GCA_000299255.1	2009EL-2050	Georgia	5,438,174	B1	EAEC	O104:H4	678	Stool	Homo sapiens
GCA_015509005.1	JE86-ST05	Japan	5,590,628	B1	EAEC	O86:H27	3570	ND	Homo sapiens
GCA_015508805.1	JE86-ST02	Japan	5,530,044	B1	EAEC	O86:H27	3570	ND	Homo sapiens
GCA_014217115.1	RM-103-WU	Bangladesh	6,289,064	D	EAEC	H18	8131	Water	Environmental
GCA_014217035.1	RM-096-MS	Bangladesh	7,052,108	D	EAEC	O153:H30	38	Stool	Homo sapiens
GCA_014217015.1	RM-096-CS	Bangladesh	6,654,931	D	EAEC	O153:H30	38	Stool	Homo sapiens
GCA_014216875.1	RM-055-WU	Bangladesh	6,324,716	D	EAEC	H18	394	water	Homo sapiens
GCA_014216835.1	RM-055-MS	Bangladesh	6,416,645	D	EAEC	H18	394	Stool	Homo sapiens
GCA_014216695.1	RH-045-CS	Bangladesh	7,622,298	D	EAEC	O153:H30	315	Stool	Homo sapiens
GCA_013797825.1	RHBSTW-00014	United Kingdom	5,437,419	B1	EAEC	O126:H27	200	Wastewater influent sample	Environmental
GCA_013752075.1	RHBSTW-00321	United Kingdom	5,430,154	B1	EAEC	O55:H21	4213	Wastewater influent sample	Environmental
GCA_013745955.1	RHBSTW-00670	United Kingdom	5,128,301	B1	EAEC	O21:H12	1196	Wastewater influent sample	Environmental
GCA_013742135.1	RHBSTW-00317	United Kingdom	5,483,946	B1	EAEC	O126:H27	200	Wastewater influent sample	Environmental
GCA_013741855.1	RHBSTW-00320	United Kingdom	5,485,495	B1	EAEC	O126:H27	200	Wastewater influent sample	Environmental
GCA_013704445.1	RHBSTW-00622	United Kingdom	5,441,511	B1	EAEC	O126:H27	200	Wastewater influent sample	Environmental
GCA_014169915.1	BEC1-S17-ESBL-09	Japan	5,335,413	D	EAEC	O176:H34	130	Missing	Environmental
GCA_024199065.1	EC092	Brazil	5,335,514	B1	EAEC	O165:H4	278	Blood	Homo sapiens
GCA_004567835.1	URMC_194	USA	5,405,778	D	EAEC	H30	38	Urine	Homo sapiens
GCA_017584325.1	EC-SC1140	Germany	5,458,071	D	EAEC	O50:H30	38	Missing	Homo sapiens
GCA_014862505.1	227D8	France	5,535,301	A	EAEC	O101:H9	10	ND	Homo sapiens
GCA_014862665.1	221J8	France	5,551,615	D	EAEC	H30	38	ND	Homo sapiens
GCA_025398285.1	CPCEC1	Cameroon	5,220,013	D	EAEC	O3:H30	38	Water	Environmental
GCA_020907585.1	ESBL12	Switzerland	5,489,893	D	EAEC	O153:H30	38	Urine	Homo sapiens
GCA_026699725.1	1306	Spain	5,484,561	B1	EAEC	O126:H27	200	Stool	Homo sapiens
GCA_026698405.1	3268	Spain	5,375,253	B1	EAEC	O126:H27	200	Stool	Homo sapiens
GCA_026699785.1	328	Spain	5,409,498	B1	EAEC	O126:H27	200	Stool	Homo sapiens
GCA_026697645.1	3596	Spain	5,346,156	B1	EAEC	O126:H27	200	Stool	Homo sapiens
GCA_026697285.1	4237	Spain	5,377,000	B1	EAEC	O126:H27	200	Stool	Homo sapiens
GCA_026697905.1	4658	Spain	5,328,973	B1	EAEC	O126:H27	200	Stool	Homo sapiens
GCA_026697945.1	4968	Spain	5,340,079	B1	EAEC	O126:H27	200	Stool	Homo sapiens
GCA_026698185.1	5274	Spain	5,401,231	B1	EAEC	O126:H27	200	Stool	Homo sapiens
GCA_026698585.1	5358	Spain	5,340,089	B1	EAEC	O126:H27	200	Stool	Homo sapiens
GCA_026697745.1	5359	Spain	5,353,639	B1	EAEC	O126:H27	200	Stool	Homo sapiens
GCA_026698445.1	983	Spain	5,387,173	B1	EAEC	O126:H27	200	Stool	Homo sapiens
GCA_026696725.1	127	Spain	4,862,170	A	EAEC	O99:H4	10	Stool	Homo sapiens
GCA_026696845.1	1468	Spain	4,963,419	A	EAEC	O3:H2	10	Stool	Homo sapiens
GCA_026699745.1	1594	Spain	5,028,042	A	EAEC	ONT:H33	34	Stool	Homo sapiens
GCA_026696885.1	1600	Spain	5,119,415	A	EAEC	ONT:H33	34	Stool	Homo sapiens
GCA_026696905.1	1706	Spain	4,974,918	A	EAEC	O92:H33	34	Stool	Homo sapiens
GCA_026698545.1	1931	Spain	5,178,920	A	ETEC	O128:H10	10	Stool	Homo sapiens
GCA_026696945.1	2018	Spain	5,039,493	B1	EAEC	O9:H21	155	Stool	Homo sapiens
GCA_026696965.1	2137	Spain	5,077,291	B1	EPEC	O86:H27	3570	Stool	Homo sapiens
GCA_026696925.1	226	Spain	5,090,441	B1	EAEC	O55:H21	4213	Stool	Homo sapiens
GCA_026696985.1	2302	Spain	5,007,394	A	EAEC	O3:H2	10	Stool	Homo sapiens
GCA_026697045.1	2357	Spain	5,170,102	B1	EAEC	O111:H21	40	Stool	Homo sapiens
GCA_026700145.1	2370	Spain	4,786,466	A	EAEC	O99:H4	10	Stool	Homo sapiens
GCA_026697005.1	2570	Spain	5,002,849	A	EPEC	O92:H33	34	Stool	Homo sapiens
GCA_026697025.1	2655	Spain	5,150,766	A	EAEC	ONT:H33	34	Stool	Homo sapiens
GCA_026697065.1	2705	Spain	5,159,198	D	EAEC	O44:H18	2959	Stool	Homo sapiens
GCA_026697605.1	2715	Spain	5,283,145	B1	EPEC	O126:H27	200	Stool	Homo sapiens
GCA_026697085.1	2908	Spain	5,089,160	B1	EAEC	O111:H21	40	Stool	Homo sapiens
GCA_026697105.1	2919	Spain	5,094,528	A	EAEC	ONT:H33	34	Stool	Homo sapiens
GCA_026697125.1	293	Spain	5,435,577	D	EAEC	O15:H18	31	Stool	Homo sapiens
GCA_026699805.1	3007	Spain	5,367,186	B1	EAEC	O126:H27	200	Stool	Homo sapiens
GCA_026697625.1	3010	Spain	5,292,817	B1	EAEC	O126:H27	200	Stool	Homo sapiens
GCA_026697165.1	3011	Spain	5,361,962	B1	EAEC	O126:H27	200	Stool	Homo sapiens
GCA_026697145.1	3079	Spain	5,097,737	B1	EPEC	O111:H21	40	Stool	Homo sapiens
GCA_026697185.1	3080	Spain	5,263,754	B1	EAEC	O111:H21	40	Stool	Homo sapiens
GCA_026697205.1	3146	Spain	5,083,239	B1	EAEC	O55:H21	4213	Stool	Homo sapiens
GCA_026697245.1	3147	Spain	5,177,199	B1	EPEC	O86:H27	3570	Stool	Homo sapiens
GCA_026697225.1	3150	Spain	5,121,187	B1	EAEC	O111:H21	40	Stool	Homo sapiens
GCA_026697265.1	317	Spain	5,050,872	A	EAEC	ONT:H33	34	Stool	Homo sapiens
GCA_026697305.1	3191	Spain	4,925,191	A	EAEC	O92:H33	34	Stool	Homo sapiens
GCA_026699845.1	326	Spain	5,042,005	A	EAEC	ONT:H33	34	Stool	Homo sapiens
GCA_026697325.1	3269	Spain	4,942,419	A	EAEC	O92:H33	34	Stool	Homo sapiens
GCA_026697345.1	3426	Spain	5,167,486	B1	EAEC	O55:H21	4213	Stool	Homo sapiens
GCA_026697365.1	3470	Spain	5,109,828	B1	EPEC	O91:H25	278	Stool	Homo sapiens
GCA_026698605.1	3511	Spain	5,121,131	B1	EAEC	O111:H21	40	Stool	Homo sapiens
GCA_026697385.1	3645	Spain	4,971,414	A	EAEC	O21:H2	10	Stool	Homo sapiens
GCA_026699825.1	3675	Spain	4,878,516	A	EAEC	O92:H33	34	Stool	Homo sapiens
GCA_026697425.1	3848	Spain	4,940,430	B1	STEC	O121:H7	1891	Stool	Homo sapiens
GCA_026697405.1	3850	Spain	4,940,598	B1	EAEC	O121:H7	1891	Stool	Homo sapiens
GCA_026697865.1	3888	Spain	5,379,682	B1	EAEC	O126:H27	200	Stool	Homo sapiens
GCA_026698745.1	391	Spain	4,966,522	A	EAEC	O3:H2	10	Stool	Homo sapiens
GCA_027255655.1	3951	Spain	5,352,774	A	EPEC	O117:H32	10	Stool	Homo sapiens
GCA_026697965.1	4025	Spain	4,762,949	A	EAEC	O99:H4	10	Stool	Homo sapiens
GCA_027255675.1	4199	Spain	5,149,483	A	EAEC	O131:H19	10	Stool	Homo sapiens
GCA_026697925.1	4202	Spain	5,202,483	B1	EAEC	O111:H21	40	Stool	Homo sapiens
GCA_026698805.1	4208	Spain	4,968,444	A	EAEC	O92:H33	34	Stool	Homo sapiens
GCA_026698765.1	4235	Spain	5,129,133	B1	EAEC	O111:H21	40	Stool	Homo sapiens
GCA_026698785.1	4336	Spain	4,973,359	A	EAEC	O99:H10	34	Stool	Homo sapiens
GCA_026698825.1	4346	Spain	5,137,087	B1	EAEC	O111:H21	40	Stool	Homo sapiens
GCA_026698845.1	4510	Spain	5,046,857	B1	EAEC	O111:H21	40	Stool	Homo sapiens
GCA_026697985.1	4519	Spain	5,114,072	A	EPEC	O131:H19	10	Stool	Homo sapiens
GCA_026698865.1	4522	Spain	5,047,160	B1	EAEC	O111:H21	40	Stool	Homo sapiens
GCA_026698025.1	4558	Spain	5,332,974	B1	EAEC	O126:H27	200	Stool	Homo sapiens
GCA_026698005.1	4563	Spain	5,086,308	A	EAEC	O99:H10	34	Stool	Homo sapiens
GCA_026699865.1	4660	Spain	5,358,740	B1	EAEC	O126:H27	200	Stool	Homo sapiens
GCA_027255635.1	4721	Spain	4,984,354	A	EAEC	O99:H10	34	Stool	Homo sapiens
GCA_027255705.1	4742	Spain	4,946,398	A	EAEC	O99:H10	34	Stool	Homo sapiens
GCA_026698045.1	4745	Spain	4,992,741	A	EAEC	O92:H33	34	Stool	Homo sapiens
GCA_026698085.1	4749	Spain	4,800,302	A	ETEC	O99:H4	10	Stool	Homo sapiens
GCA_026698165.1	4960	Spain	5,096,143	B1	EAEC	O111:H21	40	Stool	Homo sapiens
GCA_027255695.1	4964	Spain	5,172,272	B1	EAEC	O111:H21	40	Stool	Homo sapiens
GCA_026698125.1	4965	Spain	5,150,532	B1	EAEC	O111:H21	40	Stool	Homo sapiens
GCA_026698135.1	4995	Spain	5,383,921	D	EAEC	O44:H18	1380	Stool	Homo sapiens
GCA_026698105.1	501	Spain	5,304,298	D	EAEC	O44:H18	1380	Stool	Homo sapiens
GCA_026700265.1	5038	Spain	5,317,526	B1	EAEC	O126:H27	200	Stool	Homo sapiens
GCA_026698225.1	5052	Spain	5,177,900	A	EAEC	O99:H10	34	Stool	Homo sapiens
GCA_026698205.1	5053	Spain	5,303,182	D	EPEC	O44:H18	1380	Stool	Homo sapiens
GCA_026697665.1	5125	Spain	5,190,360	A	EAEC	O117:H32	10	Stool	Homo sapiens
GCA_026697685.1	5169	Spain	5,199,587	B1	EAEC	O55:H21	4213	Stool	Homo sapiens
GCA_026697465.1	5183	Spain	5,078,821	A	EAEC	O153:H2	10	Stool	Homo sapiens
GCA_026697705.1	5187	Spain	5,314,194	B1	EAEC	O175:H27	200	Stool	Homo sapiens
GCA_026698625.1	5191	Spain	5,090,455	A	EAEC	O99:H10	34	Stool	Homo sapiens
GCA_026697505.1	5241	Spain	5,010,118	A	STEC	O3:H2	10	Stool	Homo sapiens
GCA_026698645.1	5276	Spain	5,235,978	B1	EPEC	O111:H21	40	Stool	Homo sapiens
GCA_026698665.1	5277	Spain	5,250,578	B1	EPEC	O111:H21	40	Stool	Homo sapiens
GCA_026700225.1	5303	Spain	4,971,635	A	EPEC	O114:H16	10	Stool	Homo sapiens
GCA_026697485.1	5307	Spain	4,973,560	A	EAEC	O92:H33	34	Stool	Homo sapiens
GCA_026698685.1	5313	Spain	5,198,531	D	EAEC	O44:H18	1380	Stool	Homo sapiens
GCA_026698705.1	5322	Spain	5,172,846	D	EAEC	O44:H18	1380	Stool	Homo sapiens
GCA_026698725.1	5553	Spain	5,182,085	A	EAEC	O92:H33	34	Stool	Homo sapiens
GCA_026697725.1	5556	Spain	4,976,381	A	EAEC	O92:H33	34	Stool	Homo sapiens
GCA_026697785.1	5737	Spain	5,316,760	D	EAEC	O44:H18	1380	Stool	Homo sapiens
GCA_026697765.1	5753	Spain	5,136,858	A	EAEC	O3:H2	10	Stool	Homo sapiens
GCA_026700185.1	5858	Spain	5,287,636	B1	EAEC	O126:H27	200	Stool	Homo sapiens
GCA_026697805.1	999	Spain	4,970,943	A	EAEC	ONT:H33	34	Stool	Homo sapiens
GCA_026697825.1	116	Spain	5,110,712	B1	EAEC	O111:H21	40	Stool	Homo sapiens
GCA_026699885.1	2315	Spain	5,376,871	B1	STEC	O126:H27	200	Stool	Homo sapiens
GCA_026697885.1	2704	Spain	5,198,594	D	EAEC	O44:H18	2959	Stool	Homo sapiens
GCA_026697845.1	29	Spain	5,358,722	B1	EAEC	O126:H27	200	Stool	Homo sapiens
GCA_026700125.1	30	Spain	5,223,967	B1	EAEC	O111:H21	40	Stool	Homo sapiens
GCA_026699765.1	3108	Spain	5,110,962	B1	EAEC	O111:H21	40	Stool	Homo sapiens
GCA_026697565.1	3352	Spain	5,058,611	A	STEC	O99:H10	34	Stool	Homo sapiens
GCA_026698485.1	3410	Spain	4,915,015	A	EAEC	O92:H33	34	Stool	Homo sapiens
GCA_026700165.1	3940	Spain	5,331,411	D	EPEC	O130:H27	31	Stool	Homo sapiens
GCA_026698465.1	4471	Spain	5,084,156	B1	EAEC	O55:H21	4213	Stool	Homo sapiens
GCA_026696705.1	45	Spain	5,097,772	A	EAEC	O92:H33	34	Stool	Homo sapiens
GCA_026696745.1	5050	Spain	5,120,973	B1	EPEC	O111:H21	40	Stool	Homo sapiens
GCA_026698505.1	5332	Spain	5,009,682	A	EPEC	O92:H33	34	Stool	Homo sapiens
GCA_026698565.1	72	Spain	5,138,565	A	EAEC	O92:H33	34	Stool	Homo sapiens
GCA_026696765.1	106	Spain	4,751,519	A	EAEC	O99:H4	10	Stool	Homo sapiens
GCA_026698525.1	114	Spain	5,214,112	B1	EAEC	O111:H21	40	Stool	Homo sapiens
GCA_026696805.1	119	Spain	5,027,026	A	EAEC	O86:H2	10	Stool	Homo sapiens
GCA_026696785.1	71	Spain	4,969,777	A	EAEC	O92:H33	34	Stool	Homo sapiens
GCA_026697525.1	2120	Spain	5,077,023	A	EPEC	ONT:H33	34	Stool	Homo sapiens
GCA_026697585.1	2319	Spain	4,792,625	A	EAEC	O99:H4	10	Stool	Homo sapiens
GCA_026696825.1	2332	Spain	4,880,241	A	EAEC	O78:H10	10	Stool	Homo sapiens
GCA_026696865.1	3778	Spain	5,093,776	A	EAEC	O92:H33	34	Stool	Homo sapiens
GCA_026700805.1	76	Spain	5,281,463	B1	EAEC	O175:H28	200	Stool	Homo sapiens
GCA_019552665.2	542093	United Kingdom	5,321,404	A	EAEC	H21	227	ND	Homo sapiens
GCA_019478765.2	788309	United Kingdom	5,371,980	D	EAEC	H31	3032	ND	Homo sapiens
GCA_021130595.1	F16EC0617	South Korea	5,624,827	D	EAEC	O86:H18	38	Blood	Homo sapiens
GCA_021132955.1	B16EC0771	South Korea	5,470,774	D	EAEC	O86:H18	38	Blood	Homo sapiens
GCA_000012025.1	Shigella_boydii	ND	ND	N.A.	Shigella	N.A.	N.A.	N.A.	N.A.
GCA_000012005.1	Shigella_dysenteriae	ND	ND	N.A.	Shigella	N.A.	N.A.	N.A.	N.A.
GCA_000006925.2	Shigella_flexneri	ND	ND	N.A.	Shigella	N.A.	N.A.	N.A.	N.A.
GCA_000092525.1	Shigella_sonnei	ND	ND	N.A.	Shigella	N.A.	N.A.	N.A.	N.A.
GCA_000026225	Escherichia_fergusonii	ND	ND	N.A.	Outgroup	N.A.	N.A.	N.A.	N.A.
Notes
All information about isolation country, size, pathotype, isolation source, host were obtained by the assembly accession number of the correspondent strain in GenBank database, available at http://www.ncbi.nlm.nih.gov/assembly.
Abbreviations: ND, no determinated; N.A., not applicable; ST, sequence typing; EAEC, enteroaggregative E. coli; ExPEC, extraintestinal pathogenic E. coli; ETEC, enterotoxigenic E. coli; STEC, Shiga toxin-producing E. coli.
a,b, c The web-based databases ClermonTyping; SeroType, using the ‘SerotypeFinder’ and ST, using ‘Multi Locus Sequence Typing ‘ , were used to determine in silico the E. coli phylogroups, SeroType and Sequence Typing, respectively.
