# Supplementary material for: Genomic Dissection of an Enteroaggregative Escherichia coli Strain Isolated from Bacteremia Reveals Insights into Its Hybrid Pathogenic Potential
Source: Int J Mol Sci. 2024 Aug 26;25(17):9238. doi: 10.3390/ijms25179238 (PMC11394720; doi:10.3390/ijms25179238)
Supplement: Supplementary file 1 [file ijms-25-09238-s001.zip › Table S7.xlsx]

## Sheet: Tabela_genesInteresse
Table S7. Presence or absence of virulence genes in 270 EAEC genomes
Strain	aafA	aafB	aafC	aafD	aaiA	aaiB	aaiC	aaiD	aaiE	aaiF	aaiG	aaiH	aaiI	aaiJ	aaiK	aaiL	aaiM	aaiN	aaiO	aaiP	aaiQ	aaiR	aaiS	aaiT	aaiU	aaiV	aaiW	aaiX	aaiY	aap	aar	aatA	aatB	aatC	aatD	aatP	afaA	afaB	afaC	afaD	afaE	afpA	afpA2	afpB	afpC	afpD	afpE	afpF	afpG
042	100	100	100	100	100	100	100	100	100	100	100	100	100	100	100	100	100	100	100	100	96.5802	91.264	100	100	100	100	98.8975	100	98.8975	100	100	100	100	100	100	100	0	0	81.009	0	0	0	0	0	0	0	0	0	0
1-182-04_S4_C1	0	0	0	0	0	0	0	0	0	0	0	0	0	0	0	0	0	0	0	0	96.004	90.85	0	0	0	0	0	0	0	95.726	0	95.242	96.244	95.873	92.352	94.607	0	0	0	0	0	0	0	0	0	0	0	0	0
1-392-07_S1_C1	0	0	0	0	0	0	0	0	0	0	0	0	0	0	0	0	0	0	0	0	95.6655	0	0	0	0	0	0	0	0	98.006	98.942	97.498	98.122	97.778	97.778	97.171	0	0	0	0	0	0	0	0	0	0	0	0	0
101-1	0	0	0	0	0	0	0	0	0	0	0	0	0	0	0	0	0	0	0	0	95.2965	89.368	0	95.767	0	0	97.619	0	99.824	96.581	0	0	0	0	0	0	0	0	0	0	0	0	0	0	0	0	0	0	0
106	0	0	0	0	100	100	99.803	99.527	99.945	99.571	99.849	100	100	99.907	99.457	99.929	100	99.831	99.941	99.922	96.516	96.4505	100	100	100	100	100	100	97.795	96.011	0	95.242	96.244	95.873	92.352	94.607	0	0	0	0	0	0	0	0	0	0	0	0	0
114	0	0	0	0	100	100	99.606	99.527	99.945	99.678	99.849	100	100	99.907	99.638	99.929	100	99.662	99.971	99.922	98.9635	95.2212	100	100	100	100	0	100	0	98.006	98.942	0	97.653	98.095	0	97.347	0	0	0	0	0	0	0	0	0	0	0	0	0
116	0	0	0	0	100	100	99.606	99.527	99.945	99.678	99.849	100	100	99.907	99.638	99.929	100	99.662	99.971	99.922	98.9635	91.873	100	100	100	100	0	100	0	98.006	98.942	97.579	97.653	98.095	97.613	97.347	0	0	0	0	0	0	0	0	0	0	0	0	0
119	0	0	0	0	100	100	100	99.764	100	100	100	100	100	100	100	100	100	100	99.941	100	96.7532	92.9567	100	100	100	100	97.795	100	100	98.006	98.942	97.498	98.122	97.778	97.695	97.259	0	0	0	0	0	0	0	0	0	0	0	0	0
12-05829	0	0	0	0	90.717	92.157	0	89.623	88.5	88.746	85.187	0	88.591	87.512	85.468	85.987	0	80.734	84.406	87.367	96.5025	90.5175	0	97.531	0	0	0	0	0	92.023	0	93.14	92.512	92.698	90.461	92.573	0	0	0	0	0	0	97.109	96.768	97.837	98.787	98.685	98.671	98.818
127	0	0	0	0	100	100	99.803	99.527	99.945	99.571	99.849	100	100	99.907	99.457	99.929	100	99.831	99.941	99.922	98.345	96.4505	100	100	100	100	0	100	0	96.011	0	95.242	96.244	95.873	92.352	94.607	0	0	0	0	0	0	0	0	0	0	0	0	0
1306	92.259	99.467	99.326	99.32	100	100	99.803	99.527	99.889	99.571	99.849	99.573	100	99.907	99.457	99.929	100	99.831	99.971	99.922	99.827	99.713	99.234	99.824	99.913	100	0	100	0	99.43	98.958	98.87	99.531	99.683	99.177	98.939	0	0	80.887	0	0	0	0	0	0	0	0	0	0
1468	0	0	0	0	100	100	100	99.764	100	100	100	100	100	100	99.819	100	99.683	100	100	100	98.1	96.983	100	100	100	100	0	100	0	97.721	98.942	97.337	98.122	97.619	97.778	97.259	0	0	0	0	0	0	0	0	0	0	0	0	0
1594	0	0	0	0	90.717	91.819	0	0	87.854	87.138	83.577	0	87.248	87.5	85.468	86.194	0	0	83.981	86.838	0	0	0	97.178	0	0	0	0	0	92.614	0	93.14	93.136	92.381	91.036	92.042	0	0	0	0	0	89.246	99.485	99.519	99.92	99.872	99.906	99.898	98.818
1600	0	0	0	0	90.717	91.819	0	0	87.854	87.138	83.577	0	87.248	87.5	85.468	86.194	0	0	83.981	86.838	0	0	0	97.178	0	0	0	0	0	92.614	0	93.14	93.136	92.381	91.036	92.042	0	0	0	0	0	89.246	99.485	99.519	99.92	99.872	99.906	99.898	98.818
17-07187	0	0	0	0	100	100	99.803	99.527	99.945	99.571	99.899	100	100	99.907	99.275	99.929	100	99.831	99.941	99.843	96.3084	94.7797	98.084	100	100	100	98.4565	100	98.8752	98.006	98.942	97.417	98.122	98.092	97.366	97.436	0	0	0	0	0	0	0	0	0	0	0	0	0
17-2	0	0	0	0	100	100	100	99.764	100	99.893	99.95	100	100	100	99.819	100	100	100	99.971	99.961	96.5917	94.1501	100	100	100	100	98.413	0	98.501	98.006	98.942	97.337	98.122	97.619	97.778	97.259	0	0	0	0	0	0	0	0	0	0	0	0	0
1706	0	0	0	0	100	100	100	99.764	100	100	100	100	100	100	99.819	100	99.683	100	100	100	0	100	100	100	100	100	99.912	100	97.884	98.006	98.413	97.337	98.122	98.095	97.695	97.436	0	0	0	0	0	0	0	0	0	0	0	0	0
1931	0	0	0	0	90.506	91.684	0	88.915	87.798	86.817	83.367	0	87.248	87.315	85.468	86.56	0	0	84.211	87.154	0	89.4615	0	97.354	0	0	0	0	0	92.308	0	93.301	92.488	91.746	90.132	92.485	0	0	0	0	0	0	96.259	97.052	97.997	98.85	98.967	98.466	98.582
2-005-03_S3_C1	0	0	0	0	100	99.932	99.606	98.582	99.889	99.571	99.849	100	100	99.907	99.457	99.929	100	99.831	99.971	99.843	97.446	96.839	100	100	100	99.755	98.236	0	98.501	93.732	94.652	94.189	92.801	93.651	91.118	92.661	0	0	0	0	0	0	0	0	0	0	0	0	0
2-011-08_S3_C1	0	0	0	0	90.506	91.684	0	88.915	87.798	86.924	83.367	0	87.248	87.315	85.468	86.706	0	0	84.211	87.154	95.682	89.6155	0	97.354	0	0	0	0	0	92.308	0	93.462	92.488	91.746	90.049	92.485	0	0	0	0	0	0	96.259	97.112	98.077	98.85	98.873	98.466	98.582
2-011-08_S3_C3	0	0	0	0	90.506	91.684	0	88.915	87.798	86.924	83.367	0	87.248	87.315	85.468	86.706	0	0	84.211	87.154	95.8118	90.4693	0	97.354	0	0	0	0	0	92.308	0	93.462	92.488	91.746	90.049	92.485	0	0	0	0	0	0	96.259	97.112	98.077	98.85	98.873	98.466	98.349
2-052-05_S4_C2	0	0	0	0	0	0	0	0	0	0	0	0	0	0	0	0	0	0	0	0	95.993	92.614	0	0	0	0	0	0	0	96.296	0	95.081	96.244	96.19	92.105	94.872	0	0	0	0	0	0	0	0	0	0	0	0	0
2-156-04_S3_C3	0	0	0	0	100	100	99.803	99.527	99.889	99.571	99.849	100	100	99.907	99.457	99.929	100	99.831	99.971	99.843	98.532	94.109	100	100	100	99.755	98.236	0	98.501	94.017	94.652	94.189	93.114	93.651	91.201	92.573	0	0	0	0	0	0	0	0	0	0	0	0	0
2-177-06_S4_C3	0	0	0	0	100	99.932	99.803	99.527	99.945	99.571	99.899	100	100	99.907	99.457	99.929	100	99.831	99.941	99.843	95.598	93.1033	0	100	100	100	97.6963	100	99.2887	98.006	98.942	97.337	98.122	97.937	97.778	97.259	0	0	0	0	0	0	0	0	0	0	0	0	0
2-222-05_S1_C1	0	0	0	0	0	0	0	0	0	0	0	0	0	0	0	0	0	0	0	0	95.1573	91.1577	0	0	0	0	98.325	0	98.589	96.296	0	95.161	96.401	95.556	92.023	94.695	0	0	0	0	0	0	0	0	0	0	0	0	0
2-316-03_S4_C2	0	0	0	0	90.717	91.819	0	89.151	87.909	87.138	83.526	0	87.248	87.407	85.086	86.413	0	0	84.011	86.917	95.596	90.0549	0	97.354	0	0	97.619	0	99.824	92.614	0	92.978	92.98	92.222	91.118	92.131	0	0	0	0	0	91.186	99.313	99.639	99.439	99.617	99.624	99.387	100
2-460-02_S3_C1	0	0	0	0	90.295	92.224	0	89.623	88.359	88.639	85.238	0	88.591	87.697	85.851	86.058	0	81.468	84.615	87.367	95.6337	89.7559	0	97.002	0	0	98.191	100	98.404	92.023	0	93.705	92.668	92.698	90.543	92.219	0	0	0	0	0	0	96.939	97.353	97.756	98.659	98.685	98.569	98.818
2-460-02_S4_C2	92.469	99.467	99.287	99.32	100	99.932	99.803	99.527	99.834	99.571	99.899	99.573	100	99.907	99.457	99.929	100	99.831	99.971	99.922	97.3163	93.9653	99.234	100	99.913	100	97.985	0	100	99.43	96.2705	98.789	99.374	99.683	99.177	98.939	0	0	80.846	0	0	0	0	0	0	0	0	0	0
2-474-04_S3_C3	0	0	0	0	89.873	92.36	0	89.151	88.487	88.746	85.137	0	88.926	87.327	85.66	85.846	0	80.734	84.523	87.446	95.56	90.0286	0	0	0	0	0	0	0	92.308	0	93.543	92.512	92.698	90.049	92.661	0	0	0	0	0	0	96.769	97.353	97.676	98.531	98.685	97.955	98.582
2009EL-2050	0	0	0	0	100	100	99.803	99.527	99.945	99.571	99.899	100	100	99.907	99.457	99.929	100	99.831	99.941	99.843	96.3484	94.8275	98.084	100	100	100	98.6473	100	98.7357	98.006	98.942	97.417	98.122	98.092	97.366	97.436	0	0	0	0	0	0	0	0	0	0	0	0	0
2009EL-2071	0	0	0	0	100	100	99.803	99.527	99.945	99.571	99.899	100	100	99.907	99.457	99.929	100	99.831	99.941	99.843	96.611	95.862	98.084	100	100	100	98.148	100	98.9417	98.006	98.942	97.417	98.122	98.092	97.366	97.436	0	0	0	0	0	0	0	0	0	0	0	0	0
2011C-3493	0	0	0	0	100	100	99.803	99.527	99.945	99.571	99.899	100	100	99.907	99.457	99.929	100	99.831	99.941	99.843	97.4945	94.8275	98.084	100	100	100	98.53	100	98.471	98.006	98.78	97.417	98.122	98.092	97.366	97.436	0	0	0	0	0	0	0	0	0	0	0	0	0
2018	0	0	0	0	100	100	99.803	99.527	99.945	99.571	99.899	100	100	99.907	99.457	99.929	100	99.831	99.941	99.843	0	100	0	100	100	100	100	100	97.795	94.017	94.652	94.189	92.958	93.651	91.036	92.573	0	0	0	0	0	0	0	0	0	0	0	0	0
2120	0	0	0	0	90.717	91.819	0	0	87.854	87.138	83.577	0	87.248	87.5	85.468	86.194	0	0	83.981	86.838	0	0	0	97.178	0	0	0	0	0	92.614	0	93.14	93.136	92.381	91.036	92.042	0	0	0	0	0	89.246	99.485	99.519	99.92	99.872	99.906	99.898	98.818
2137	0	0	0	0	100	99.932	100	99.527	99.834	99.678	99.899	100	100	99.907	99.638	99.929	100	100	99.941	99.882	96.864	96.297	100	100	99.913	99.755	0	100	0	96.011	0	95.161	96.401	96.032	92.105	94.695	0	0	0	0	0	0	0	0	0	0	0	0	0
221J8	0	0	0	0	0	0	0	0	0	0	0	0	0	0	0	0	0	0	0	0	95.7293	92.433	0	0	0	0	0	0	0	97.721	98.942	97.498	98.122	97.619	97.695	97.259	0	0	0	0	0	0	0	0	0	0	0	0	0
226	0	0	0	0	100	100	99.803	99.527	99.945	99.571	99.899	100	100	99.907	99.457	99.929	100	99.831	99.941	99.804	94.966	89.655	0	100	100	100	100	100	97.795	96.296	0	95	96.244	96.19	92.105	94.872	0	0	0	0	0	0	0	0	0	0	0	0	0
227D8	0	0	0	0	0	0	0	0	0	0	0	0	0	0	0	0	0	0	0	0	0	0	0	0	0	0	99.725	0	97.711	0	0	0	0	0	0	0	0	0	0	0	0	0	0	0	0	0	0	0	0
2302	0	0	0	0	100	100	100	99.764	100	100	100	100	100	100	99.819	100	99.683	100	100	100	98.1	96.983	100	100	100	100	0	100	0	97.721	98.942	97.337	98.122	97.619	97.778	97.259	0	0	0	0	0	0	0	0	0	0	0	0	0
2315	92.259	99.467	99.326	99.32	100	100	99.803	99.527	99.889	99.571	99.849	99.573	100	99.907	99.457	99.929	100	99.831	99.971	99.922	99.827	94.251	99.234	99.824	99.913	100	0	100	0	99.43	96.003	98.87	99.531	99.683	99.177	98.939	0	0	80.887	0	0	0	0	0	0	0	0	0	0
2319	0	0	0	0	100	100	99.803	99.527	99.945	99.571	99.849	100	100	99.907	99.457	99.929	100	99.831	99.941	99.922	98.258	96.4505	100	100	100	100	100	100	97.795	96.011	0	95.242	96.244	95.873	92.352	94.607	0	0	0	0	0	0	0	0	0	0	0	0	0
2332	0	0	0	0	100	100	100	99.764	100	100	100	100	100	100	99.819	100	99.683	100	99.971	100	0	94.8275	100	100	99.913	100	0	0	0	93.732	94.652	94.189	92.801	93.651	91.118	92.661	0	0	0	0	0	0	0	0	0	0	0	0	0
2357	0	0	0	0	100	100	99.606	99.527	99.945	99.678	99.849	100	100	99.907	99.638	99.929	100	99.662	99.971	99.922	98.9635	97.1723	100	100	100	100	0	100	0	98.006	98.942	97.579	97.653	98.095	97.613	97.347	0	0	0	0	0	0	0	0	0	0	0	0	0
2370	0	0	0	0	100	100	99.803	99.527	99.945	99.571	99.849	100	100	99.907	99.457	99.929	100	99.831	99.941	99.922	98.258	96.4505	100	100	100	100	100	100	97.795	96.011	0	95.242	96.244	95.873	92.352	94.607	0	0	0	0	0	0	0	0	0	0	0	0	0
2570	0	0	0	0	100	100	100	99.764	100	100	100	100	100	100	99.819	100	99.683	100	100	100	0	100	100	100	100	100	99.912	100	97.884	98.006	98.413	97.337	98.122	98.095	97.695	97.436	0	0	0	0	0	0	0	0	0	0	0	0	0
2655	0	0	0	0	90.717	91.819	0	0	87.854	87.138	83.577	0	87.248	87.5	85.468	86.194	0	0	83.981	86.838	0	0	0	97.178	0	0	0	0	0	92.614	0	93.14	93.136	92.381	91.036	92.042	0	0	0	0	0	89.246	99.485	99.519	99.92	99.872	99.906	99.898	98.818
266917_2	0	0	0	0	0	0	0	0	0	0	0	0	0	0	0	0	0	0	0	0	95.701	89.3267	0	0	0	0	0	0	0	98.006	98.396	97.498	97.966	97.619	97.613	97.171	0	0	0	0	0	0	0	0	0	0	0	0	0
2704	0	0	0	0	0	0	0	0	0	0	0	0	0	0	0	0	0	0	0	0	95.993	92.614	0	0	0	0	0	0	0	96.296	0	95.081	96.244	96.19	92.105	94.872	0	0	0	0	0	0	0	0	0	0	0	0	0
2705	0	0	0	0	0	0	0	0	0	0	0	0	0	0	0	0	0	0	0	0	95.993	92.614	0	0	0	0	0	0	0	96.296	0	95.081	96.244	96.19	92.105	94.872	0	0	0	0	0	0	0	0	0	0	0	0	0
2715	92.259	99.467	99.326	99.32	100	100	99.803	99.527	99.889	99.571	99.849	99.573	100	99.907	99.457	99.929	100	99.831	99.971	99.922	99.827	100	99.234	99.824	99.913	100	0	100	0	99.43	96.003	98.87	99.531	99.683	99.177	98.939	0	0	80.887	0	0	0	0	0	0	0	0	0	0
29	92.259	99.467	99.326	99.32	100	100	99.803	99.527	99.889	99.571	99.849	99.573	100	99.907	99.457	99.929	100	99.831	99.971	99.922	99.827	94.251	99.234	99.824	99.913	100	0	100	0	99.43	98.958	98.87	99.531	99.683	99.177	98.939	0	0	80.887	0	0	0	0	0	0	0	0	0	0
2908	0	0	0	0	100	100	99.606	99.527	99.945	99.678	99.849	100	100	99.907	99.638	99.929	100	99.662	99.971	99.922	98.9635	97.1723	100	100	100	100	99.72	100	97.664	98.006	98.942	97.579	97.653	98.095	97.613	97.347	0	0	0	0	0	0	0	0	0	0	0	0	0
2919	0	0	0	0	90.717	91.819	0	0	87.854	87.138	83.577	0	87.248	87.5	85.468	86.194	0	0	83.952	86.838	0	0	0	97.178	0	0	0	0	0	92.614	0	93.059	93.136	92.381	91.036	92.042	0	0	0	0	0	89.246	99.485	99.519	99.92	99.872	99.906	99.898	98.818
293	0	0	0	0	100	100	100	99.764	100	100	100	100	100	100	99.819	100	99.683	100	100	99.961	97.1933	93.6063	100	97.8835	100	100	99.074	100	98.1925	98.006	98.396	97.498	98.122	97.937	97.778	97.259	0	0	0	0	0	0	0	0	0	0	0	0	0
3-020-07_S4_C2	0	0	0	0	100	100	99.803	99.291	99.945	99.678	99.899	100	100	99.907	99.638	99.929	100	99.662	99.971	99.922	97.0105	94.9712	100	100	100	100	100	100	97.795	98.006	98.942	97.498	98.122	97.937	97.695	97.259	0	0	0	0	0	0	0	0	0	0	0	0	0
3-475-03_S1_C2	92.469	98.8	99.326	99.32	99.79	100	99.803	99.527	99.889	99.571	99.849	99.573	99.667	99.907	99.457	99.929	100	99.831	99.971	99.922	96.791	92.9573	99.234	100	99.913	100	97.972	0	99.824	99.43	96.003	98.87	99.531	99.683	99.177	98.939	0	0	80.887	0	0	0	0	0	0	0	0	0	0
30	0	0	0	0	100	100	99.606	99.527	99.945	99.678	99.849	100	100	99.907	99.638	99.929	100	99.662	99.971	99.922	98.9635	90.6205	100	100	100	100	0	100	0	98.006	98.942	97.579	97.653	98.095	97.613	97.347	0	0	0	0	0	0	0	0	0	0	0	0	0
3007	92.259	99.467	99.326	99.32	100	100	99.803	99.527	99.889	99.571	99.849	99.573	100	99.907	99.457	99.929	100	99.831	99.971	99.922	99.827	100	99.234	99.824	99.913	100	0	100	0	99.43	96.003	98.87	99.531	99.683	99.177	98.939	0	0	80.887	0	0	0	0	0	0	0	0	0	0
3010	92.259	99.467	99.326	99.32	100	100	99.803	99.527	99.889	99.571	99.849	99.573	100	99.907	99.457	99.929	100	99.831	99.971	99.922	99.827	100	99.234	99.824	99.913	100	0	100	0	99.43	96.003	98.87	99.531	99.683	99.177	98.939	0	0	80.887	0	0	0	0	0	0	0	0	0	0
3011	92.259	99.467	99.326	99.32	100	100	99.803	99.527	99.889	99.571	99.849	99.573	100	99.907	99.457	99.929	100	99.831	99.971	99.922	99.827	94.251	99.234	99.824	99.913	100	0	100	0	99.43	96.003	98.87	99.531	99.683	99.177	98.939	0	0	80.887	0	0	0	0	0	0	0	0	0	0
3079	0	0	0	0	100	100	99.606	99.527	99.945	99.678	99.849	100	100	99.907	99.638	99.929	100	99.662	99.971	99.922	98.9635	97.1723	100	100	100	100	0	100	0	98.006	98.942	97.579	97.653	98.095	97.613	97.347	0	0	0	0	0	0	0	0	0	0	0	0	0
3080	0	0	0	0	100	100	99.606	99.527	99.945	99.678	99.849	100	100	99.907	99.638	99.929	100	99.662	99.971	99.922	98.9635	95.2212	100	100	100	100	0	100	0	98.006	98.942	97.579	97.653	98.095	97.613	97.347	0	0	0	0	0	0	0	0	0	0	0	0	0
3108	0	0	0	0	100	100	99.606	99.527	99.945	99.678	99.849	100	100	99.907	99.638	99.929	100	99.662	99.971	99.922	98.9635	97.1723	100	100	100	100	0	100	0	98.006	98.942	97.579	97.653	98.095	97.613	97.347	0	0	0	0	0	0	0	0	0	0	0	0	0
3146	0	0	0	0	100	100	99.803	99.527	99.945	99.571	99.899	100	100	99.907	99.457	99.929	100	99.831	99.941	99.804	94.966	89.655	0	100	100	100	100	100	97.795	96.296	0	95	96.244	96.19	92.105	94.872	0	0	0	0	0	0	0	0	0	0	0	0	0
3147	0	0	0	0	100	99.932	100	99.527	99.834	99.678	99.899	100	100	99.907	99.638	99.929	100	100	99.941	99.882	96.864	96.298	100	100	99.913	99.755	0	100	0	96.011	0	95.161	96.401	96.032	92.105	94.695	0	0	0	0	0	0	0	0	0	0	0	0	0
3150	0	0	0	0	100	100	99.606	99.527	99.945	99.678	99.849	100	100	99.907	99.638	99.929	100	99.662	99.971	99.922	98.9635	97.1723	100	100	100	100	99.673	100	97.277	98.006	98.942	97.579	97.653	98.095	97.613	97.347	0	0	0	0	0	0	0	0	0	0	0	0	0
317	0	0	0	0	90.717	91.819	0	0	87.854	87.138	83.577	0	87.248	87.5	85.468	86.194	0	0	83.981	86.838	0	0	0	97.178	0	0	0	0	0	92.614	0	93.14	93.136	92.381	91.036	92.042	0	0	0	0	0	89.246	99.485	99.519	99.92	99.872	99.906	99.898	98.818
3191	0	0	0	0	100	100	100	99.764	100	100	100	100	100	100	99.819	100	99.683	100	100	100	100	100	100	100	100	100	0	100	0	98.006	98.413	97.337	98.122	98.095	97.695	97.436	0	0	0	0	0	0	0	0	0	0	0	0	0
326	0	0	0	0	90.717	91.819	0	0	87.854	87.138	83.577	0	87.248	87.5	85.468	86.194	0	0	83.981	86.838	0	0	0	97.178	0	0	0	0	0	92.614	0	93.14	93.136	92.381	91.036	92.042	0	0	0	0	0	89.246	99.485	99.519	99.92	99.872	99.906	99.898	98.818
3268	92.259	99.467	99.326	99.32	100	100	99.803	99.527	99.889	99.571	99.849	99.573	100	99.907	99.457	99.929	100	99.831	99.971	99.922	99.827	94.251	99.234	99.824	99.913	100	0	100	0	99.43	96.003	98.87	99.531	99.683	99.177	98.939	0	0	80.887	0	0	0	0	0	0	0	0	0	0
3269	0	0	0	0	100	100	100	99.764	100	100	100	100	100	100	99.819	100	99.683	100	100	100	0	100	100	100	100	100	0	100	0	98.006	98.413	97.337	98.122	98.095	97.695	97.436	0	0	0	0	0	0	0	0	0	0	0	0	0
328	92.259	99.467	99.326	99.32	100	100	99.803	99.527	99.889	99.571	99.849	99.573	100	99.907	99.457	99.929	100	99.831	99.971	99.922	99.827	94.251	99.234	99.824	99.913	100	0	100	0	99.43	96.003	98.87	99.531	99.683	99.177	98.939	0	0	80.887	0	0	0	0	0	0	0	0	0	0
3352	0	0	0	0	100	100	100	99.764	100	100	100	100	100	100	100	100	100	100	100	100	97.9275	93.9893	100	100	100	100	100	100	97.764	98.006	98.413	97.579	97.966	98.095	97.613	97.436	0	0	0	0	0	0	0	0	0	0	0	0	0
3410	0	0	0	0	100	100	100	99.764	100	100	100	100	100	100	99.819	100	99.683	100	99.971	100	100	92.9117	100	100	100	100	99.912	100	97.884	98.006	98.413	97.337	98.122	98.095	97.695	97.436	0	0	0	0	0	0	0	0	0	0	0	0	0
3426	0	0	0	0	100	100	99.803	99.527	99.945	99.571	99.899	100	100	99.907	99.457	99.929	100	99.831	99.941	99.804	94.966	91.1345	0	100	100	100	100	100	97.795	96.296	0	95	96.244	96.19	92.105	94.872	0	0	0	0	0	0	0	0	0	0	0	0	0
3470	0	0	0	0	100	100	100	99.764	100	100	100	100	100	100	99.638	100	100	100	100	100	96.864	92.9972	100	100	99.913	99.755	0	100	0	96.011	0	95.323	96.244	95.873	92.27	94.607	0	0	0	0	0	0	0	0	0	0	0	0	0
3511	0	0	0	0	100	100	99.606	99.527	99.945	99.678	99.849	100	100	99.907	99.638	99.929	100	99.662	99.971	99.922	98.9635	91.873	100	100	100	100	0	100	0	98.006	98.942	97.579	97.653	98.095	97.613	97.347	0	0	0	0	0	0	0	0	0	0	0	0	0
3596	92.259	99.467	99.326	99.32	100	100	99.803	99.527	99.889	99.571	99.849	99.573	100	99.907	99.457	99.929	100	99.831	99.971	99.922	99.827	94.251	99.234	99.824	99.913	100	0	100	0	99.43	96.003	98.87	99.531	99.683	99.177	98.939	0	0	80.887	0	0	0	0	0	0	0	0	0	0
3645	0	0	0	0	100	100	100	99.764	100	100	100	100	100	100	100	100	100	100	99.971	100	97.2575	94.895	100	100	100	100	98.8975	100	98.8975	98.006	98.942	97.498	98.122	97.778	97.695	97.259	0	0	0	0	0	0	0	0	0	0	0	0	0
3675	0	0	0	0	100	100	100	99.764	100	100	100	100	100	100	99.819	100	99.683	100	99.971	100	100	100	100	100	100	100	0	100	0	98.006	98.413	97.337	98.122	98.095	97.695	97.436	0	0	0	0	0	0	0	0	0	0	0	0	0
3778	0	0	0	0	100	100	100	99.764	100	100	100	100	100	100	99.819	100	99.683	100	100	100	0	94.5403	100	100	100	100	99.824	100	97.795	98.006	98.413	97.337	98.122	98.095	97.695	97.436	0	0	0	0	0	0	0	0	0	0	0	0	0
381-3	0	0	0	0	90.506	91.684	0	89.387	87.909	87.031	83.526	0	87.248	87.407	85.277	86.34	0	0	84.011	86.798	95.289	88.793	0	97.178	0	0	0	0	0	92.614	0	93.059	93.136	92.222	90.789	92.219	0	0	0	0	0	92.045	99.141	99.819	99.519	99.745	99.624	99.693	99.764
3848	0	0	0	0	0	0	0	0	0	0	0	0	0	0	0	0	0	0	0	0	95.9235	90.847	0	0	0	0	0	0	0	96.296	0	95.081	96.244	96.19	92.105	94.872	0	0	0	0	0	0	0	0	0	0	0	0	0
3850	0	0	0	0	0	0	0	0	0	0	0	0	0	0	0	0	0	0	0	0	95.9235	90.847	0	0	0	0	0	0	0	96.296	0	95.081	96.244	96.19	92.105	94.872	0	0	0	0	0	0	0	0	0	0	0	0	0
3888	92.259	99.467	99.326	99.32	100	100	99.803	99.527	99.889	99.571	99.849	99.573	100	99.907	99.457	99.929	100	99.831	99.971	99.922	99.827	94.251	99.234	99.824	99.913	100	0	100	0	99.43	96.003	98.87	99.531	99.683	99.177	98.939	0	0	80.887	0	0	0	0	0	0	0	0	0	0
391	0	0	0	0	100	100	100	99.764	100	100	100	100	100	100	99.819	100	99.683	100	100	100	98.1	96.983	100	100	100	100	0	100	0	97.721	98.942	97.337	98.122	97.619	97.778	97.259	0	0	0	0	0	0	0	0	0	0	0	0	0
3940	0	0	0	0	100	100	100	99.764	100	100	100	100	100	100	99.819	100	99.683	100	100	100	100	96.983	100	100	100	100	98.986	100	98.1045	98.006	98.396	97.498	97.966	97.619	97.613	97.171	0	0	0	0	0	0	0	0	0	0	0	0	0
3951	0	0	0	0	90.295	92.224	0	89.623	88.359	88.639	85.187	0	88.591	87.789	85.851	86.058	0	81.284	84.615	87.367	97.891	0	0	97.178	0	0	0	100	0	92.023	0	93.705	92.668	92.698	90.543	92.308	0	0	0	0	0	0	97.109	97.353	97.756	98.659	98.779	98.773	98.818
401368	0	0	0	0	100	100	100	99.764	100	100	99.95	100	100	100	99.819	100	100	99.831	100	100	98.772	0	100	100	99.827	99.755	97.751	100	99.956	92.308	0	93.22	92.512	92.698	90.461	92.485	0	0	0	0	0	0	97.109	97.232	97.756	98.723	98.592	98.671	98.818
4025	0	0	0	0	100	100	99.803	99.527	99.945	99.571	99.849	100	100	99.907	99.457	99.929	100	99.831	99.941	99.922	98.345	96.4505	100	100	100	100	0	100	0	96.011	0	95.242	96.244	95.873	92.352	94.607	0	0	0	0	0	0	0	0	0	0	0	0	0
4199	0	0	0	0	100	100	100	99.764	100	100	100	100	100	100	99.638	100	100	100	99.971	100	0	100	100	100	99.913	99.755	0	100	0	98.006	98.942	97.498	98.122	97.937	97.695	97.259	0	0	0	0	0	0	0	0	0	0	0	0	0
4202	0	0	0	0	100	100	99.606	99.527	99.945	99.678	99.849	100	100	99.907	99.638	99.929	100	99.662	99.971	99.922	98.9635	91.873	100	100	100	100	0	100	0	98.006	98.942	97.579	97.653	98.095	97.613	97.347	0	0	0	0	0	0	0	0	0	0	0	0	0
4208	0	0	0	0	100	100	100	99.764	100	100	100	100	100	100	99.819	100	99.683	100	100	100	0	0	0	0	0	0	0	100	0	98.006	98.413	97.337	98.122	98.095	97.695	97.436	0	0	0	0	0	0	0	0	0	0	0	0	0
4235	0	0	0	0	100	100	99.606	99.527	99.945	99.678	99.849	100	100	99.907	99.638	99.929	100	99.662	99.971	99.922	98.9635	97.1723	100	100	100	100	0	100	0	98.006	98.942	97.579	97.653	98.095	97.613	97.347	0	0	0	0	0	0	0	0	0	0	0	0	0
4237	92.259	99.467	99.326	99.32	100	100	99.803	99.527	99.889	99.571	99.849	99.573	100	99.907	99.457	99.929	100	99.831	99.971	99.922	99.827	94.251	99.234	99.824	99.913	100	0	100	0	99.43	96.003	98.87	99.531	99.683	99.177	98.939	0	0	80.887	0	0	0	0	0	0	0	0	0	0
4336	0	0	0	0	100	100	100	99.764	100	100	100	100	100	100	100	100	100	100	100	100	95.855	95.619	100	100	100	100	0	0	0	98.006	98.413	97.417	98.122	97.937	97.778	97.171	0	0	0	0	0	0	0	0	0	0	0	0	0
4346	0	0	0	0	100	100	99.606	99.527	99.945	99.678	99.849	100	100	99.907	99.638	99.929	100	99.662	99.971	99.922	98.7905	90.6205	100	100	100	100	0	100	0	98.006	98.942	97.579	97.653	98.095	97.613	97.347	0	0	0	0	0	0	0	0	0	0	0	0	0
4471	0	0	0	0	100	100	99.803	99.527	99.945	99.571	99.899	100	100	99.907	99.457	99.929	100	99.831	99.941	99.804	96.644	91.1345	0	100	100	100	100	100	97.795	96.296	0	95	96.244	96.19	92.105	94.872	0	0	0	0	0	0	0	0	0	0	0	0	0
45	0	0	0	0	100	100	100	99.764	100	100	100	100	100	100	99.819	100	99.683	100	100	100	0	100	100	100	100	100	0	100	0	98.006	98.413	0	98.122	98.095	0	97.436	0	0	0	0	0	0	0	0	0	0	0	0	0
4510	0	0	0	0	0	0	0	0	0	0	0	0	0	0	0	0	0	0	0	0	0	90.6205	0	0	0	0	98.5315	0	98.78	98.006	98.942	97.579	97.653	98.095	97.613	97.347	0	0	0	0	0	0	0	0	0	0	0	0	0
4519	0	0	0	0	100	100	100	99.764	100	100	100	100	100	100	99.638	100	100	100	99.97	100	0	93.446	100	100	99.913	99.755	99.805	100	97.368	98.006	98.942	0	98.122	97.937	0	0	0	0	0	0	0	0	0	0	0	0	0	0	0
4522	0	0	0	0	0	0	0	0	0	0	0	0	0	0	0	0	0	0	0	0	0	90.6205	0	0	0	0	98.6495	0	98.578	98.006	98.942	97.579	97.653	98.095	97.613	97.347	0	0	0	0	0	0	0	0	0	0	0	0	0
4558	92.259	99.467	99.326	99.32	100	100	99.803	99.527	99.889	99.571	99.849	99.573	100	99.907	99.457	99.929	100	99.831	99.971	99.922	99.827	94.251	99.234	99.824	99.913	100	0	100	0	99.43	96.003	98.87	99.531	99.683	99.177	98.939	0	0	80.887	0	0	0	0	0	0	0	0	0	0
4563	0	0	0	0	100	100	100	99.764	100	100	100	100	100	100	100	100	100	100	100	100	97.9275	95.619	100	100	100	100	0	0	0	98.006	98.413	97.417	98.122	97.937	97.778	97.171	0	0	0	0	0	0	0	0	0	0	0	0	0
4658	92.259	99.467	99.326	99.32	100	100	99.803	99.527	99.889	99.571	99.849	99.573	100	99.907	99.457	99.929	100	99.831	99.971	99.922	99.827	94.251	99.234	99.824	99.913	100	0	100	0	99.43	96.003	98.87	99.531	99.683	99.177	98.939	0	0	80.887	0	0	0	0	0	0	0	0	0	0
4660	92.259	99.467	99.326	99.32	100	100	99.803	99.527	99.889	99.571	99.849	99.573	100	99.907	99.457	99.929	100	99.831	99.971	99.922	99.827	100	99.234	99.824	99.913	100	0	100	0	99.43	96.003	98.87	99.531	99.683	99.177	98.939	0	0	80.887	0	0	0	0	0	0	0	0	0	0
4721	0	0	0	0	100	100	100	99.764	100	100	100	100	100	100	100	100	100	100	100	100	97.9275	95.619	100	100	100	100	98.8975	0	98.8975	98.006	98.413	97.417	98.122	97.937	97.778	97.171	0	0	0	0	0	0	0	0	0	0	0	0	0
4742	0	0	0	0	100	100	100	99.764	100	100	100	100	100	100	100	100	100	100	100	100	95.855	96.6955	100	100	100	100	98.8975	0	98.8975	98.006	98.413	97.417	98.122	97.937	97.778	97.171	0	0	0	0	0	0	0	0	0	0	0	0	0
4745	0	0	0	0	100	100	100	99.764	100	100	100	100	100	100	99.819	100	99.683	100	100	100	0	100	100	100	100	100	0	100	0	98.006	98.413	97.337	98.122	98.095	97.695	97.436	0	0	0	0	0	0	0	0	0	0	0	0	0
4749	0	0	0	0	100	100	99.803	99.527	99.945	99.571	99.849	100	100	99.907	99.457	99.929	100	99.831	99.941	99.922	98.345	96.4505	100	100	100	100	0	100	0	96.011	0	95.242	96.244	95.873	92.352	94.607	0	0	0	0	0	0	0	0	0	0	0	0	0
4960	0	0	0	0	100	100	99.606	99.527	99.945	99.678	99.849	100	100	99.907	99.638	99.929	100	99.662	99.971	99.922	98.9635	97.1723	100	100	100	100	0	100	0	98.006	98.942	97.579	97.653	98.095	97.613	97.347	0	0	0	0	0	0	0	0	0	0	0	0	0
4964	0	0	0	0	100	100	99.606	99.527	99.945	99.678	99.849	100	100	99.907	99.638	99.929	100	99.662	99.971	99.922	98.9635	97.1723	100	100	100	100	97.662	100	99.575	98.006	98.942	97.579	97.653	98.095	97.613	97.347	0	0	0	0	0	0	0	0	0	0	0	0	0
4965	0	0	0	0	100	100	99.606	99.527	99.945	99.678	99.849	100	100	99.907	99.638	99.929	100	99.662	99.971	99.922	98.9635	91.873	100	100	100	100	0	100	0	98.006	98.942	97.579	97.653	98.095	97.613	97.347	0	0	0	0	0	0	0	0	0	0	0	0	0
4968	92.259	99.467	99.326	99.32	100	100	99.803	99.527	99.889	99.571	99.849	99.573	100	99.907	99.457	99.929	100	99.831	99.971	99.922	99.827	94.251	99.234	99.824	99.913	100	0	100	0	99.43	96.003	98.87	99.531	99.683	99.177	98.939	0	0	80.887	0	0	0	0	0	0	0	0	0	0
4995	0	0	0	0	100	100	99.803	99.527	99.945	99.571	99.899	100	100	99.907	99.457	99.929	100	99.831	99.912	99.922	98.312	96.4505	100	100	100	100	99.912	100	97.707	96.011	0	95.242	96.244	95.873	92.352	94.607	0	0	0	0	0	0	0	0	0	0	0	0	0
5-366-08_S3_C1	0	0	0	0	0	0	0	0	0	0	0	0	0	0	0	0	0	0	0	0	95.4432	91.329	0	0	0	0	0	0	0	98.006	98.396	97.417	97.809	97.937	97.778	97.259	0	0	0	0	0	0	0	0	0	0	0	0	0
501	0	0	0	0	100	100	99.803	99.527	99.945	99.571	99.899	100	100	99.814	99.457	99.929	100	99.831	99.912	99.922	97.493	94.8275	100	100	100	100	99.824	100	97.619	96.011	0	95.242	96.244	95.873	92.352	94.607	0	0	0	0	0	0	0	0	0	0	0	0	0
5038	92.259	99.467	99.326	99.32	100	100	99.803	99.527	99.889	99.571	99.849	99.573	100	99.907	99.457	99.929	100	99.831	99.971	99.922	99.827	94.251	99.234	99.824	99.913	100	0	100	0	99.43	96.003	98.87	99.531	99.683	99.177	98.939	0	0	80.887	0	0	0	0	0	0	0	0	0	0
5050	0	0	0	0	100	100	99.606	99.527	99.945	99.678	99.849	100	100	99.907	99.638	99.929	100	99.662	99.971	99.922	98.9635	97.1723	100	100	100	100	0	100	0	98.006	98.942	97.579	97.653	98.095	97.613	97.347	0	0	0	0	0	0	0	0	0	0	0	0	0
5052	0	0	0	0	100	100	100	99.764	100	100	100	100	100	100	100	100	100	100	100	100	95.855	100	100	100	100	100	100	0	97.795	98.006	98.413	97.417	98.122	97.937	97.778	97.171	0	0	0	0	0	0	0	0	0	0	0	0	0
5053	0	0	0	0	100	100	99.803	99.527	99.945	99.571	99.899	100	100	99.907	99.457	99.929	100	99.831	99.912	99.922	98.312	100	100	100	100	100	99.912	100	97.707	96.011	0	95.242	96.244	95.873	92.352	94.607	0	0	0	0	0	0	0	0	0	0	0	0	0
5125	0	0	0	0	90.295	92.224	0	89.623	88.359	88.639	85.187	0	88.591	87.789	85.851	86.058	0	81.284	84.615	87.327	97.755	0	0	97.178	0	0	0	100	0	92.023	0	93.705	92.668	92.698	90.543	92.308	0	0	0	0	0	0	97.109	97.353	97.756	98.659	98.779	98.773	98.818
5169	0	0	0	0	100	100	99.803	99.527	99.945	99.571	99.899	100	100	99.907	99.457	99.929	100	99.831	99.941	99.804	95.855	89.655	0	100	100	100	100	100	97.795	96.296	0	95	96.244	96.19	92.105	94.872	0	0	0	0	0	0	0	0	0	0	0	0	0
5183	0	0	81.334	0	100	100	100	99.764	100	100	100	100	100	100	99.638	100	99.683	100	100	100	98.1	96.983	100	100	100	100	0	100	0	97.721	98.942	97.337	98.122	97.619	97.778	97.259	100	99.866	99.11	99.55	0	0	0	0	0	0	0	0	0
5187	92.259	99.467	99.326	99.32	100	100	99.803	99.527	99.889	99.571	99.849	99.573	100	99.907	99.457	99.929	100	99.831	99.971	99.922	97.7525	94.8275	99.234	100	99.913	100	0	100	0	99.43	96.003	98.87	99.531	99.683	99.177	98.939	0	0	80.887	0	0	0	0	0	0	0	0	0	0
5191	0	0	0	0	100	100	100	99.764	100	100	100	100	100	100	100	100	100	100	100	100	97.179	95.619	100	100	100	100	100	0	97.795	98.006	98.413	97.417	98.122	97.937	97.778	97.171	0	0	0	0	0	0	0	0	0	0	0	0	0
5241	0	0	0	0	100	100	100	99.764	100	100	100	100	100	100	99.819	100	99.683	100	100	100	96.373	94.182	100	100	100	100	0	100	0	98.006	98.413	97.337	98.122	98.095	97.695	97.436	0	0	0	0	0	0	0	0	0	0	0	0	0
5274	92.259	99.467	99.326	99.32	100	100	99.803	99.527	99.889	99.571	99.849	99.573	100	99.907	99.457	99.929	100	99.831	99.971	99.922	99.827	94.251	99.234	99.824	99.913	100	0	100	0	99.43	96.003	98.87	99.531	99.683	99.177	98.939	0	0	80.887	0	0	0	0	0	0	0	0	0	0
5276	0	0	0	0	100	100	99.606	99.527	99.945	99.678	99.849	100	100	99.907	99.638	99.929	100	99.662	99.971	99.922	98.9635	95.2212	100	100	100	100	0	100	0	98.006	98.942	97.579	97.653	98.095	97.613	97.347	0	0	0	0	0	0	0	0	0	0	0	0	0
5277	0	0	0	0	100	100	99.606	99.527	99.945	99.678	99.849	100	100	99.907	99.638	99.929	100	99.662	99.971	99.922	98.9635	90.6205	100	100	100	100	0	100	0	98.006	98.942	97.579	97.653	98.095	97.613	97.347	0	0	0	0	0	0	0	0	0	0	0	0	0
5303	0	0	0	0	100	100	100	99.764	100	100	100	100	100	100	100	100	100	100	100	100	100	94.8275	100	100	100	100	97.795	0	100	97.721	98.942	97.337	98.122	97.619	97.778	97.259	0	0	0	0	0	0	0	0	0	0	0	0	0
5307	0	0	0	0	100	100	100	99.764	100	100	100	100	100	100	99.819	100	99.683	100	100	100	0	100	100	100	100	100	99.647	100	98.148	98.006	98.413	97.337	98.122	98.095	97.695	97.436	0	0	0	0	0	0	0	0	0	0	0	0	0
5313	0	0	0	0	100	100	99.803	99.527	99.945	99.571	99.899	100	100	99.907	99.457	99.929	100	99.831	99.912	99.922	98.327	96.4505	100	100	100	100	0	0	0	96.011	0	95.242	96.244	95.873	92.352	94.607	0	0	0	0	0	0	0	0	0	0	0	0	0
5322	0	0	0	0	100	100	99.803	99.527	99.945	99.571	99.899	100	100	99.907	99.457	99.929	100	99.831	99.912	99.922	98.312	96.0225	100	100	100	100	0	0	0	96.011	0	95.242	96.244	95.873	92.352	94.607	0	0	0	0	0	0	0	0	0	0	0	0	0
5332	0	0	0	0	100	100	100	99.764	100	100	100	100	100	100	99.819	100	99.683	100	100	100	0	94.636	100	100	100	100	0	100	0	98.006	98.413	97.337	98.122	98.095	97.695	97.436	0	0	0	0	0	0	0	0	0	0	0	0	0
5358	92.259	99.467	99.326	99.32	100	100	99.803	99.527	99.889	99.571	99.849	99.573	100	99.907	99.457	99.929	100	99.831	99.971	99.922	99.827	94.251	99.234	99.824	99.913	100	0	100	0	99.43	96.003	98.87	99.531	99.683	99.177	98.939	0	0	80.887	0	0	0	0	0	0	0	0	0	0
5359	92.259	99.467	99.326	99.32	100	100	99.803	99.527	99.889	99.571	99.849	99.573	100	99.907	99.457	99.929	100	99.831	99.971	99.922	99.827	94.251	99.234	99.824	99.913	100	0	100	0	99.43	96.003	98.87	99.531	99.683	99.177	98.939	0	0	80.887	0	0	0	0	0	0	0	0	0	0
542093	98.965	99.867	99.921	100	0	0	0	0	0	0	0	0	0	0	0	0	0	0	0	0	95.5795	89.5115	0	0	0	0	0	0	0	100	100	99.919	100	100	99.918	99.912	0	0	81.009	0	0	0	0	0	0	0	0	0	0
5553	0	0	0	0	100	100	100	99.764	100	100	100	100	99.667	100	99.819	100	99.683	100	100	100	0	100	100	100	100	100	99.912	100	97.884	98.006	98.413	97.337	98.122	98.095	97.695	97.436	0	0	0	0	0	0	0	0	0	0	0	0	0
5556	0	0	0	0	100	100	100	99.764	100	100	100	100	100	100	99.819	100	99.683	100	100	100	0	100	100	100	100	100	99.912	100	97.884	98.006	98.413	97.337	98.122	98.095	97.695	97.436	0	0	0	0	0	0	0	0	0	0	0	0	0
55989	0	0	0	0	100	100	100	99.764	100	100	100	100	100	100	99.819	100	99.683	100	99.971	100	96.2672	92.2412	0	0	0	0	98.236	0	98.501	0	0	0	0	0	0	0	0	0	0	0	0	0	0	0	0	0	0	0	0
5737	0	0	0	0	100	100	99.803	99.527	99.945	99.571	99.899	100	100	99.907	99.457	99.929	100	99.831	99.912	99.922	98.312	96.4505	100	97.8835	100	100	0	100	0	96.011	0	95.242	96.244	95.873	92.352	94.607	0	0	0	0	0	0	0	0	0	0	0	0	0
5753	0	0	81.253	0	100	100	100	99.764	100	100	100	100	100	100	99.819	100	99.683	100	100	100	98.1	96.983	100	100	100	100	0	100	0	97.721	98.942	97.337	98.122	97.619	97.778	97.259	99.673	99.866	99.264	99.775	99.588	0	0	0	0	0	0	0	0
5858	92.259	99.467	99.326	99.32	100	100	99.803	99.527	99.889	99.571	99.849	99.573	100	99.907	99.457	99.929	100	99.831	99.971	99.922	96.927	100	99.234	99.824	99.913	100	0	100	0	99.43	96.003	98.87	99.531	99.683	99.177	98.939	0	0	80.887	0	0	0	0	0	0	0	0	0	0
6-175-07_S1_C2	0	0	0	0	0	0	0	0	0	0	0	0	0	0	0	0	0	0	0	0	95.6985	93.32	0	0	0	0	0	0	0	98.006	98.942	97.498	98.122	97.778	97.778	97.171	0	0	0	0	0	0	0	0	0	0	0	0	0
623214	0	0	0	0	0	0	0	0	0	0	0	0	0	0	0	0	0	0	0	0	95.5245	91.3794	0	0	0	0	0	0	0	98.006	98.396	97.498	97.966	97.619	97.613	97.171	0	0	0	0	0	0	0	0	0	0	0	0	0
7-233-03_S3_C1	0	0	0	0	0	0	0	0	0	0	0	0	0	0	0	0	0	0	84.211	87.154	95.5361	90.0855	0	97.354	0	0	0	0	0	92.308	0	0	0	0	0	0	0	0	0	0	0	0	96.259	97.112	98.077	98.786	98.873	98.466	98.349
7-233-03_S3_C3	0	0	0	0	0	0	0	0	0	0	0	0	0	0	0	0	0	0	0	0	95.6792	90.5776	0	0	0	0	0	0	0	92.308	0	0	0	0	0	0	0	0	0	0	0	0	96.259	97.112	98.077	98.85	98.873	98.466	98.582
71	0	0	0	0	100	100	100	99.764	100	100	100	100	100	100	99.819	100	99.683	100	100	100	0	97.1265	100	100	100	100	99.912	100	97.884	98.006	98.413	97.337	98.122	98.095	97.695	97.436	0	0	0	0	0	0	0	0	0	0	0	0	0
72	0	0	0	0	100	100	100	99.764	100	100	100	100	100	100	99.819	100	99.683	100	100	100	0	97.1265	100	100	100	100	99.824	100	97.795	98.006	98.413	97.337	98.122	98.095	97.695	97.436	0	0	0	0	0	0	0	0	0	0	0	0	0
76	92.678	99.467	99.326	99.32	100	100	99.803	99.527	99.889	99.571	99.899	99.573	100	99.907	99.457	99.929	100	99.831	99.971	99.922	97.7525	93.9653	99.234	100	99.913	100	0	100	0	99.43	96.003	98.87	99.531	99.683	99.177	98.939	0	0	80.887	0	0	0	0	0	0	0	0	0	0
788309	0	0	0	0	100	100	99.803	99.527	99.945	99.571	99.849	100	100	99.907	99.457	99.929	100	99.831	99.971	99.843	96.389	91.3083	100	100	100	99.755	98.236	0	98.501	96.011	0	95.323	96.244	95.873	92.27	94.607	0	0	0	0	0	0	0	0	0	0	0	0	0
983	92.259	99.467	99.326	99.32	100	100	99.803	99.527	99.889	99.571	99.849	99.573	100	99.907	99.457	99.929	100	99.831	99.971	99.922	99.827	94.251	99.234	99.824	99.913	100	0	100	0	99.43	96.003	98.87	99.531	99.683	99.177	98.939	0	0	80.887	0	0	0	0	0	0	0	0	0	0
999	0	0	0	0	90.717	91.819	0	0	87.854	87.138	83.577	0	87.248	87.5	85.468	86.194	0	0	83.981	86.838	0	0	0	97.178	0	0	0	0	0	92.614	0	93.14	93.136	92.381	91.036	92.042	0	0	0	0	0	89.246	99.485	99.519	99.92	99.872	99.906	99.898	98.818
AM22-15AC	0	0	0	0	90.717	91.819	0	89.387	87.909	87.138	83.627	0	87.248	87.5	84.895	86.194	0	0	84.12	86.877	94.0225	98.276	0	97.178	0	0	0	99.621	0	92.33	0	93.059	92.98	92.381	90.872	92.219	0	0	0	0	0	99.187	99.828	99.94	100	99.872	100	99.898	100
AM34-8	0	0	0	0	90.717	91.751	0	89.387	87.909	87.031	83.526	0	87.248	87.222	85.277	86.413	0	0	83.973	86.877	97.286	90.6117	0	97.002	0	0	97.795	0	100	92.614	0	93.22	92.98	92.381	91.201	92.219	0	0	0	0	0	91.945	99.828	99.819	99.76	99.745	99.718	99.898	100
B16EC0481	0	0	0	0	100	100	100	99.764	100	100	100	100	100	100	99.638	100	99.683	100	100	100	98.1	96.983	100	100	100	100	98.6477	100	98.795	97.721	98.942	97.337	98.122	97.619	97.778	97.259	0	0	0	0	0	0	0	0	0	0	0	0	0
B16EC0771	0	0	81.131	0	0	0	0	0	0	0	0	0	0	0	0	0	0	0	0	0	94.7145	92.0497	0	96.296	0	0	97.795	0	100	97.151	0	0	0	0	0	0	99.02	98.658	98.993	93.946	0	0	0	0	0	0	0	0	0
BEC1-S17-ESBL-09	0	0	0	0	100	100	99.803	99.527	99.945	99.571	99.849	100	100	99.907	99.457	99.929	100	99.831	99.971	99.843	96.0372	93.213	100	100	100	99.755	98.2067	0	98.4717	98.006	98.93	97.498	97.809	98.095	97.778	97.171	0	0	0	0	0	0	0	0	0	0	0	0	0
BR1220	0	0	0	0	100	100	100	99.764	100	100	100	100	100	100	100	100	100	100	100	100	96.2345	91.9869	100	100	100	100	98.765	100	99.03	98.006	98.413	97.417	98.122	97.937	97.778	97.171	0	0	0	0	0	0	0	0	0	0	0	0	0
C48-93	0	0	0	0	100	100	100	99.764	100	100	100	100	100	100	99.819	100	99.683	100	100	100	97.839	94.8275	100	100	100	100	99.613	100	97.969	98.006	98.413	97.337	98.122	98.095	97.695	97.436	0	0	0	0	0	0	0	0	0	0	0	0	0
CPCEC1	0	0	0	0	0	0	0	0	0	0	0	0	0	0	0	0	0	0	0	0	0	0	0	0	0	0	0	0	0	98.006	98.396	97.5	97.966	97.937	97.615	97.173	0	0	0	0	0	0	0	0	0	0	0	0	0
CS01	0	0	0	0	89.873	92.224	0	88.941	88.438	88.532	85	0	88.926	87.327	85.468	85.775	0	80.734	84.37	87.485	95.3028	92.4862	0	0	0	0	97.531	99.621	99.735	92.023	0	93.543	92.356	92.698	89.984	92.661	0	0	0	0	0	0	96.599	97.294	97.52	98.467	98.592	98.16	98.349
D8-1	0	0	0	0	100	100	99.803	99.527	99.945	99.571	99.899	100	100	99.907	99.457	99.929	100	99.831	99.941	99.843	96.2278	93.793	98.084	100	100	100	98.4125	100	99.03	98.006	98.942	97.337	98.122	97.937	97.778	97.259	0	0	0	0	0	0	0	0	0	0	0	0	0
DEC15A	0	0	0	0	100	100	99.606	99.291	99.945	99.678	99.849	99.786	100	99.907	99.638	99.929	100	99.662	99.971	99.922	98.9635	95.2385	100	100	100	100	99.1014	100	98.061	98.006	98.942	97.579	97.653	98.095	97.613	97.347	0	0	0	0	0	0	0	0	0	0	0	0	0
DEC6C	0	0	0	0	90.295	92.224	0	89.623	88.248	88.746	85.238	0	88.591	87.604	85.851	86.058	0	0	84.64	87.367	95.6618	89.6232	0	97.002	0	0	0	0	0	92.308	0	93.705	92.2	92.857	90.461	92.219	0	0	0	0	0	0	97.109	97.172	97.596	98.723	98.779	98.773	98.818
E-1246	0	0	0	0	0	0	0	0	0	0	0	0	0	0	0	0	0	0	0	0	95.2015	90.9253	0	0	0	0	0	0	0	98.006	98.942	97.498	98.122	97.937	97.778	97.259	0	0	0	0	0	0	0	0	0	0	0	0	0
E11V1A	0	0	0	0	90.717	91.954	0	89.387	87.965	86.924	83.526	0	87.248	87.5	84.895	86.56	0	0	84.211	87.115	0	0	0	97.178	0	0	98.236	0	98.501	98.86	99.479	98.789	99.374	99.365	98.848	98.939	0	0	0	0	0	0	0	0	0	0	0	0	0
E11V5A	0	0	0	0	100	100	100	99.764	100	100	100	100	100	100	99.819	100	99.683	100	100	100	97.544	94.8275	100	100	100	100	0	100	0	93.732	94.652	94.189	92.801	93.651	91.118	92.661	0	0	0	0	0	0	0	0	0	0	0	0	0
E13V1D	92.259	99.333	99.326	99.32	0	0	0	0	0	0	0	0	0	0	0	0	0	0	0	0	0	94.684	0	0	0	0	0	0	0	99.43	95.7355	98.87	99.531	99.683	99.177	98.939	0	0	80.887	0	0	0	0	0	0	0	0	0	0
E13V1E	0	0	0	0	100	100	99.803	99.527	99.945	99.571	99.899	100	100	99.907	99.275	99.929	100	99.831	99.941	99.843	97.7405	94.8275	98.084	100	100	100	0	100	0	98.006	98.942	97.417	98.122	98.092	97.366	97.436	0	0	0	0	0	0	0	0	0	0	0	0	0
E14V1D	100	100	100	100	100	100	100	100	100	100	100	100	100	100	100	100	100	100	100	100	97.6955	94.8335	100	100	100	100	0	100	0	100	100	100	100	100	100	100	0	0	81.009	0	0	0	0	0	0	0	0	0	0
E16V1A	0	0	0	0	100	99.932	100	99.527	99.889	99.678	99.899	100	100	99.814	99.638	99.929	100	100	99.941	99.922	97.082	93.8043	100	100	99.827	99.755	0	100	0	96.011	0	95.242	96.244	95.873	92.352	94.607	0	0	0	0	0	0	0	0	0	0	0	0	0
E17V1A	0	0	0	0	100	99.932	100	99.527	99.889	99.678	99.899	100	100	99.814	99.638	99.929	100	100	99.941	99.922	96.236	93.8043	100	100	99.827	99.755	0	100	0	96.011	0	95.242	96.244	95.873	92.352	94.607	0	0	0	0	0	0	0	0	0	0	0	0	0
E18V1A	0	0	0	0	100	100	99.606	99.527	99.945	99.678	99.899	100	100	99.907	99.638	99.858	99.683	99.662	99.971	99.922	99.482	94.684	100	100	100	100	0	100	0	0	0	0	0	0	0	0	0	0	0	0	0	0	0	0	0	0	0	0	0
E19V1A	100	100	100	100	100	100	100	100	100	100	100	100	100	100	100	100	100	100	100	100	97.6955	94.8335	100	100	100	100	0	100	0	100	100	100	100	100	100	100	0	0	81.009	0	0	0	0	0	0	0	0	0	0
E24V5C	0	0	0	0	100	100	99.606	99.527	99.945	99.678	99.899	100	100	99.907	99.638	99.858	99.683	99.662	99.971	99.922	98.1	94.8275	100	100	100	100	0	100	0	0	0	0	0	0	0	0	0	0	0	0	0	0	0	0	0	0	0	0	0
E25V1B	0	0	0	0	100	100	100	99.764	100	100	100	100	100	100	100	100	100	100	100	100	97.9275	96.733	100	100	100	100	98.352	100	99.634	98.006	98.413	97.579	97.966	98.095	97.613	97.436	0	0	0	0	0	0	0	0	0	0	0	0	0
E2V1A	0	0	0	0	100	100	99.606	99.527	99.889	99.571	99.849	100	100	99.907	99.457	99.929	100	99.831	99.971	99.804	97.4417	96.839	100	100	100	99.755	98.148	0	98.413	93.732	94.652	94.189	92.801	93.651	91.118	92.661	0	0	0	0	0	0	0	0	0	0	0	0	0
E30V1A	0	0	0	0	0	0	0	0	0	0	0	0	0	0	0	0	0	0	0	0	95.088	93.966	0	0	0	0	0	0	0	97.721	98.913	97.498	98.122	97.778	97.695	97.259	0	0	0	0	0	0	0	0	0	0	0	0	0
E31V1B	0	0	0	0	100	99.932	100	99.527	99.834	99.678	99.899	99.786	100	99.907	99.638	99.929	100	100	99.971	99.882	92.746	96.6955	100	100	99.827	99.755	99.912	100	97.707	98.006	98.413	97.498	97.966	97.937	97.531	97.436	0	0	0	0	0	0	98.797	0	0	0	0	0	0
E32V5A	0	0	0	0	100	100	99.803	99.527	99.945	99.571	99.899	100	100	99.907	99.457	99.929	100	99.831	99.941	99.843	98.5265	95.498	0	100	100	100	100	100	97.795	94.017	94.652	94.189	93.114	93.81	91.036	92.573	0	0	0	0	0	0	0	0	0	0	0	0	0
E36	0	0	0	0	0	0	0	0	0	0	0	0	0	0	0	0	0	0	0	0	95.682	91.5605	0	0	0	0	0	0	0	98.006	98.942	97.498	98.122	97.937	97.778	97.259	0	0	0	0	0	0	0	0	0	0	0	0	0
E3V1A	0	0	0	0	100	100	100	99.764	100	100	100	100	100	100	99.819	100	99.683	100	100	100	97.184	94.8275	100	100	100	100	0	100	0	93.732	94.652	94.189	92.801	93.651	91.118	92.661	0	0	0	0	0	0	0	0	0	0	0	0	0
E3V1B	0	0	0	0	100	100	99.606	99.527	99.889	99.571	99.849	100	100	99.907	99.457	99.929	100	99.831	99.971	99.804	97.4417	96.839	100	100	100	99.755	98.148	0	98.413	93.732	94.652	94.189	92.801	93.651	91.118	92.661	0	0	0	0	0	0	0	0	0	0	0	0	0
E3V1C	0	0	0	0	100	99.932	100	99.527	99.834	99.678	99.899	99.786	100	99.907	99.638	99.929	100	100	99.971	99.882	94.9847	93.8217	100	100	99.827	99.755	99.912	100	97.707	98.006	98.413	97.498	97.966	97.937	97.531	97.436	0	0	0	0	0	0	0	0	0	0	0	0	0
E42	0	0	0	0	100	100	99.803	99.527	99.945	99.571	99.899	100	100	99.907	99.457	99.929	100	99.831	99.912	99.922	99.409	96.0225	100	100	100	100	99.912	100	97.707	96.011	0	95.242	96.244	95.873	92.352	94.607	0	0	0	0	0	0	0	0	0	0	0	0	0
E7V1A	0	0	0	0	100	100	99.606	99.527	99.889	99.571	99.849	100	100	99.907	99.457	99.929	100	99.831	99.971	99.804	97.4417	96.839	100	100	100	99.755	98.148	0	98.413	93.732	94.652	94.189	92.801	93.651	91.118	92.661	0	0	0	0	0	0	0	0	0	0	0	0	0
E8V1A	0	0	0	0	100	100	99.606	99.527	99.945	99.678	99.899	100	100	99.907	99.638	99.929	100	99.662	99.971	99.922	95.088	93.495	100	100	100	100	0	100	0	96.011	0	95.323	96.244	95.873	92.27	94.607	0	0	0	0	0	0	0	0	0	0	0	0	0
EC-SC1140	0	0	0	0	0	0	0	0	0	0	0	0	0	0	0	0	0	0	0	0	95.4613	91.1996	0	0	0	0	0	0	0	0	98.942	97.498	98.122	97.778	97.695	97.259	0	0	0	0	0	0	0	0	0	0	0	0	0
EC092	0	0	0	0	100	100	100	99.764	99.889	100	100	100	100	100	99.819	100	100	100	100	100	96.8326	94.4193	100	100	99.913	99.755	0	100	0	96.011	98.958	95.242	96.401	96.032	92.188	94.695	0	0	0	0	0	0	0	0	0	0	0	0	0
ECM-1	0	0	0	0	89.873	92.36	0	89.151	88.487	88.746	85.137	0	88.926	87.327	85.66	85.846	0	80.734	84.523	87.485	95.678	94.5405	0	0	0	0	97.795	99.621	100	92.308	0	93.543	92.512	92.698	90.132	92.661	0	0	0	0	0	0	96.769	97.413	97.676	98.531	98.685	97.955	98.582
ESBL12	0	0	0	0	0	0	0	0	0	0	0	0	0	0	0	0	0	0	0	0	95.5255	92.529	0	0	0	0	0	0	0	98.006	98.942	0	0	0	0	97.171	0	0	0	0	0	0	0	0	0	0	0	0	0
F16EC0617	0	0	81.131	0	0	0	0	0	0	0	0	0	0	0	0	0	0	0	0	0	94.7145	92.0497	0	96.296	0	0	97.795	0	100	97.151	0	0	0	0	0	0	99.02	98.658	98.993	93.946	0	0	0	0	0	0	0	0	0
FDAARGOS_348	0	0	0	0	100	100	99.803	99.527	99.945	99.571	99.899	100	100	99.907	99.457	99.929	100	99.831	99.941	99.843	96.386	94.8275	98.084	100	100	100	98.6473	100	98.7357	98.006	98.942	97.417	98.122	98.092	97.366	97.436	0	0	0	0	0	0	0	0	0	0	0	0	0
FDAARGOS_349	0	0	0	0	100	100	99.803	99.527	99.945	99.571	99.899	100	100	99.907	99.457	99.929	100	99.831	99.941	99.843	96.386	94.8275	98.084	100	100	100	98.6473	100	98.7357	98.006	98.942	97.417	98.122	98.092	97.366	97.436	0	0	0	0	0	0	0	0	0	0	0	0	0
FDAARGOS_401	0	0	0	0	100	100	99.803	99.527	99.945	99.571	99.899	100	100	99.907	99.457	99.929	100	99.831	99.941	99.843	96.386	94.8275	98.084	100	100	100	98.6473	100	98.7357	98.006	98.942	97.417	98.122	98.092	97.366	97.436	0	0	0	0	0	0	0	0	0	0	0	0	0
FDAARGOS_403	0	0	0	0	100	100	99.803	99.527	99.945	99.571	99.899	100	100	99.907	99.457	99.929	100	99.831	99.941	99.843	96.386	94.8275	98.084	100	100	100	98.6473	100	98.7357	98.006	98.942	97.417	98.122	98.092	97.366	97.436	0	0	0	0	0	0	0	0	0	0	0	0	0
FDAARGOS_772	0	0	0	0	100	100	99.803	99.527	99.945	99.571	99.899	100	100	99.907	99.457	99.929	100	99.831	99.941	99.843	96.386	94.8275	98.084	100	100	100	98.6473	100	98.7357	98.006	0	97.417	98.122	98.092	97.366	97.436	0	0	0	0	0	0	0	0	0	0	0	0	0
FHI102	0	0	0	0	100	99.932	99.803	99.527	99.945	99.571	99.899	100	100	99.907	99.457	99.929	100	99.831	99.941	99.843	97.839	96.839	98.084	100	100	100	98.8965	100	98.809	0	98.942	97.417	98.122	98.092	97.366	97.436	0	0	0	0	0	0	0	0	0	0	0	0	0
FORC_029	0	0	0	0	100	100	99.803	99.527	99.945	99.571	99.899	100	100	99.907	99.457	99.929	100	99.831	99.941	99.843	96.1033	93.1033	0	100	100	100	98.4125	100	99.03	98.006	98.942	97.337	98.122	97.937	97.778	97.259	0	0	0	0	0	0	0	0	0	0	0	0	0
FORC_043	0	0	0	0	100	100	99.803	99.527	99.945	99.571	99.899	100	100	99.907	99.457	99.929	100	99.831	99.941	99.843	96.0985	93.1033	0	100	100	100	98.4125	100	99.03	98.006	98.942	97.337	98.122	97.937	97.778	97.259	0	0	0	0	0	0	0	0	0	0	0	0	0
FORC_069	0	0	0	0	100	100	99.803	99.527	99.945	99.571	99.899	100	100	99.907	99.457	99.929	100	99.831	99.941	99.843	96.1033	93.1033	0	100	100	100	98.4125	100	99.03	98.006	98.942	97.337	98.122	97.778	97.531	97.259	0	0	0	0	0	0	0	0	0	0	0	0	0
FWSEC0009	0	0	0	0	100	100	99.803	99.527	99.945	99.571	99.899	100	100	99.907	99.457	99.929	100	99.831	99.941	99.843	96.386	94.8275	98.084	100	100	100	98.6473	100	98.7357	98.006	98.942	97.417	98.122	98.092	97.366	97.436	0	0	0	0	0	0	0	0	0	0	0	0	0
HUSEC2011	0	0	0	0	100	100	99.803	99.527	99.945	99.571	99.899	100	100	99.907	99.457	99.929	100	99.831	99.941	99.843	96.3514	94.8275	98.084	100	100	100	98.6473	100	98.7357	98.006	98.942	97.417	98.122	98.092	97.366	97.436	0	0	0	0	0	0	0	0	0	0	0	0	0
IS1	0	0	0	0	0	0	0	0	0	0	0	0	0	0	0	0	0	0	0	0	95.3828	91.7385	0	0	0	0	0	0	0	98.006	98.942	97.498	0	97.778	97.695	0	0	0	0	0	0	0	0	0	0	0	0	0	0
JE86-ST02	0	0	0	0	100	99.932	100	99.527	99.834	99.678	99.899	100	100	99.907	99.638	99.929	100	100	99.941	99.882	97.866	95.879	100	100	99.913	99.755	99.074	100	98.104	96.011	0	95.161	96.401	96.032	92.105	94.695	0	0	0	0	0	0	0	0	0	0	0	0	0
JE86-ST05	0	0	0	0	100	99.932	100	99.527	99.778	99.678	99.899	100	100	99.907	99.638	99.929	100	100	99.912	99.882	98.0932	97.796	100	100	99.913	99.755	99.074	100	98.104	96.011	0	95.161	96.401	96.032	92.105	94.695	0	0	0	0	0	0	0	0	0	0	0	0	0
K11V5	0	0	0	0	100	100	100	99.764	100	100	100	100	100	100	100	100	100	100	99.971	100	96.9098	94.9715	100	100	100	100	0	100	0	98.006	98.942	97.498	98.122	97.778	97.695	97.259	0	0	0	0	0	0	0	0	0	0	0	0	0
K13V4	0	0	0	0	100	100	99.803	99.291	99.945	99.678	99.899	100	100	99.907	99.638	99.929	100	99.662	99.971	99.922	96.493	93.1033	100	100	100	100	100	100	97.795	98.006	98.942	97.498	98.122	97.937	97.695	97.259	0	0	0	0	0	0	0	0	0	0	0	0	0
K1516	0	0	0	0	100	100	100	99.764	100	100	100	99.786	100	100	99.819	99.929	99.683	100	100	100	0	93.031	100	100	100	100	0	100	0	98.006	98.93	97.337	97.966	98.095	97.778	97.082	0	0	0	0	0	0	0	0	0	0	0	0	0
K18V1	0	0	0	0	100	99.932	100	99.764	99.889	100	100	100	100	100	99.819	100	100	100	100	100	97.1854	94.6663	100	100	99.913	99.755	0	95.833	0	96.011	98.958	95.242	96.401	95.873	92.105	94.695	0	0	0	0	0	0	0	0	0	0	0	0	0
K21V5	0	0	0	0	100	100	99.803	99.527	99.945	99.571	99.899	100	100	99.907	99.457	99.929	100	99.831	99.941	99.843	98.625	96.839	0	100	100	100	100	100	97.795	94.017	94.652	94.189	92.958	93.651	91.036	92.573	0	0	0	0	0	0	0	0	0	0	0	0	0
K22V1	0	0	0	0	0	0	0	0	0	0	0	0	0	0	0	0	0	0	0	0	95.72	91.4057	0	0	0	0	99.824	0	97.619	96.296	0	95.081	96.244	96.032	92.188	94.872	0	0	0	0	0	0	0	0	0	0	0	0	0
K24V1	0	0	0	0	100	100	100	99.764	100	100	99.95	100	100	100	99.819	100	99.683	100	100	99.961	97.6685	94.8275	100	100	100	100	0	0	0	97.721	98.942	97.498	98.122	97.778	97.695	97.259	0	0	0	0	0	0	0	0	0	0	0	0	0
K26V1	0	0	0	0	100	100	100	99.764	100	100	100	100	100	100	99.638	100	100	100	100	99.922	97.544	93.3418	100	100	99.913	99.755	0	100	0	96.011	0	95.242	96.244	95.873	92.352	94.607	0	0	0	0	0	0	0	0	0	0	0	0	0
K2V1	100	100	100	100	100	100	100	100	100	100	100	100	100	100	100	100	100	100	100	100	97.6955	94.8335	100	100	100	100	0	100	0	100	100	100	100	100	100	100	0	0	81.009	0	0	0	0	0	0	0	0	0	0
K31V1	0	0	0	0	90.084	92.36	0	89.151	88.543	88.746	85.245	0	88.926	87.234	85.468	85.775	0	80.804	84.523	87.604	95.5795	0	0	0	0	0	98.236	0	98.501	92.308	0	93.382	92.512	92.698	90.132	92.573	0	0	0	0	0	0	96.939	97.413	97.676	98.659	98.498	98.057	98.582
K38V1	0	0	0	0	100	99.932	100	99.527	99.834	99.678	99.899	100	100	99.907	99.638	99.929	100	100	99.971	99.882	97.751	94.253	100	100	99.913	99.755	0	100	0	97.721	98.413	97.498	97.966	97.937	97.531	97.436	0	0	0	0	0	0	0	0	0	0	0	0	0
K39V1	0	0	0	0	100	99.932	100	99.527	99.834	99.678	99.899	100	100	99.907	99.638	99.929	100	100	99.971	99.882	97.927	94.684	100	100	99.913	99.755	0	100	0	97.721	98.413	97.498	97.966	97.937	97.531	97.436	0	0	0	0	0	0	0	0	0	0	0	0	0
K40V1	0	0	0	0	100	100	99.803	99.527	99.945	99.571	99.849	100	100	99.907	99.457	99.929	100	99.831	99.971	99.843	100	94.109	100	100	100	99.755	0	0	0	93.732	94.652	94.189	92.801	93.651	91.036	92.661	0	0	0	0	0	0	0	0	0	0	0	0	0
K41V1	0	0	0	0	0	0	0	0	0	0	0	0	0	0	0	0	0	0	0	0	94.303	92.0497	0	0	0	0	0	0	0	96.296	0	95.161	96.401	95.556	92.352	94.695	0	0	0	0	0	0	0	0	0	0	0	0	0
K44V1	0	0	0	0	100	100	100	99.764	99.889	100	100	100	100	100	99.819	100	100	100	100	100	96.4135	94.6663	100	100	99.913	99.755	0	100	0	96.011	98.958	95.242	96.401	96.032	92.188	94.695	0	0	0	0	0	0	0	0	0	0	0	0	0
K45V1	0	0	0	0	100	100	100	99.764	99.889	100	100	100	100	100	99.819	100	100	100	100	100	96.4135	94.5717	100	100	99.913	99.755	0	100	0	96.011	98.958	95.242	96.401	96.032	92.188	94.695	0	0	0	0	0	0	0	0	0	0	0	0	0
K4V4	0	0	0	0	100	100	100	99.764	99.945	100	100	99.786	99.667	100	99.819	100	99.683	100	99.971	100	96.4697	93.458	100	100	100	100	0	0	0	98.006	98.942	97.498	98.122	98.095	97.531	97.347	0	0	0	0	0	0	0	0	0	0	0	0	0
K5V4	0	0	0	0	100	100	100	99.764	100	100	100	100	100	100	100	100	100	100	99.971	100	96.8942	93.0077	100	100	100	100	0	100	0	98.006	98.942	97.498	98.122	97.778	97.695	97.259	0	0	0	0	0	0	0	0	0	0	0	0	0
LB226692	0	0	0	0	100	100	99.803	99.527	99.945	99.571	99.899	100	100	99.907	99.457	99.929	100	99.831	99.941	99.843	96.2352	94.0886	98.084	100	100	100	98.6473	100	98.7357	98.006	98.942	97.417	98.122	97.701	97.366	97.436	0	0	0	0	0	0	0	0	0	0	0	0	0
MEX-11	0	0	0	0	100	100	100	99.764	99.945	100	100	100	100	100	100	100	100	100	99.971	100	97.7545	94.3737	100	100	100	100	98.5585	100	99.03	98.006	98.942	97.498	98.122	97.778	97.695	97.259	0	0	0	0	0	0	0	0	0	0	0	0	0
MEX-12	0	0	0	0	100	100	99.803	99.527	99.889	99.571	99.798	100	100	99.907	99.457	99.929	100	99.831	99.971	99.843	97.839	96.839	100	100	100	99.755	98.236	0	98.501	0	94.652	0	0	0	91.501	0	0	0	0	0	0	0	0	0	0	0	0	0	0
MEX-13	0	0	0	0	100	100	100	99.764	100	100	99.95	100	100	100	99.819	100	100	100	100	100	96.8677	91.8461	100	100	99.913	99.755	97.795	100	100	98.006	98.413	97.337	98.108	98.095	97.778	97.436	0	0	0	0	0	0	0	0	0	0	0	0	0
MEX-14	0	0	0	0	100	100	99.803	99.527	99.945	99.571	99.899	100	100	99.907	99.275	99.929	100	99.831	99.941	99.843	97.7405	94.8275	98.084	100	100	100	98.14	100	98.468	98.006	98.942	97.417	98.122	98.092	97.366	97.436	0	0	0	0	0	0	0	0	0	0	0	0	0
MEX-15	0	0	0	0	100	100	100	99.764	100	100	100	100	100	100	100	100	100	100	100	100	98.4285	94.8275	100	100	100	100	97.484	100	100	97.721	98.942	97.337	98.122	97.619	97.778	97.259	0	0	0	0	0	0	0	0	0	0	0	0	0
MEX-16	0	0	0	0	100	100	100	99.764	100	100	100	100	100	100	100	100	100	100	100	100	97.179	94.128	100	100	100	100	97.624	0	100	98.006	98.413	97.417	98.122	97.937	97.778	97.171	0	0	0	0	0	0	0	0	0	0	0	0	0
MEX-17	0	0	0	0	100	100	99.606	99.527	99.945	99.678	99.899	100	100	99.907	99.638	99.929	100	99.662	99.971	99.922	98.618	93.6513	100	100	100	100	98.8145	100	98.5825	98.006	98.942	97.579	97.653	98.095	97.613	97.347	0	0	0	0	0	0	0	0	0	0	0	0	0
MEX-18	0	0	0	0	0	0	0	0	0	0	0	0	0	0	0	0	0	0	0	0	97.446	89.368	0	0	0	0	0	0	0	98.006	98.942	97.417	97.966	97.937	97.778	97.259	0	0	0	0	0	0	0	0	0	0	0	0	0
MEX-19	0	0	0	0	0	0	0	0	0	0	0	0	0	0	0	0	0	0	0	0	94.6813	91.8563	0	0	0	0	0	0	0	98.006	98.396	97.498	97.966	97.619	97.613	97.171	0	0	0	0	0	0	0	0	0	0	0	0	0
MEX-20	0	0	0	0	100	100	100	99.764	99.945	100	100	100	100	100	99.819	100	99.683	100	100	100	97.3803	94.8275	100	100	100	100	99.912	100	97.884	93.732	94.652	94.189	92.801	93.651	91.118	92.661	0	0	0	0	0	0	0	0	0	0	0	0	0
NCCP15648	0	0	0	0	100	100	99.803	99.527	99.945	99.571	99.899	100	100	99.907	99.457	99.929	100	99.831	99.941	99.843	96.1697	93.1033	0	100	100	100	98.4125	100	99.03	98.006	98.942	97.337	98.122	97.937	97.778	97.259	0	0	0	0	0	0	0	0	0	0	0	0	0
NCTC11105	0	0	0	0	0	0	0	0	0	0	0	0	0	0	0	0	0	0	0	0	97.25	93.678	0	0	0	0	0	0	0	0	0	0	0	0	0	0	0	0	0	0	0	0	0	0	0	0	0	0	0
NCTC9035	0	0	0	0	90.717	92.157	0	89.623	88.611	88.853	85.137	0	88.926	87.327	85.468	85.987	0	80.734	84.318	87.327	95.6052	90.3482	0	97.531	0	0	97.532	0	99.736	92.308	0	93.462	92.512	92.381	90.625	92.485	0	0	0	0	0	0	97.109	97.292	97.997	98.723	98.592	98.364	98.818
NCTC9062	0	0	0	0	89.873	92.36	0	89.151	88.487	88.746	85.137	0	88.926	87.327	85.66	85.846	0	80.734	84.552	87.485	96.1936	90.313	0	0	0	0	0	0	0	92.308	0	93.4245	92.512	92.3995	90.099	92.3585	0	0	0	0	0	0	96.769	97.413	97.676	98.531	98.685	97.955	98.582
NCTC9097	0	0	0	0	89.873	92.292	0	89.151	88.543	88.853	85.187	0	88.926	87.327	85.468	85.846	0	80.734	84.582	87.525	96.4827	91.1092	0	0	0	0	97.158	100	99.789	92.308	0	93.543	92.512	92.698	90.132	92.661	0	0	0	0	0	0	96.769	97.413	97.676	98.531	98.685	98.16	98.582
NMBU_W0518	0	0	81.09	0	0	0	0	0	0	0	0	0	0	0	0	0	0	0	0	0	95.222	90.3326	0	0	0	0	0	0	0	0	0	0	0	0	0	0	99.673	98.792	98.955	93.946	0	0	0	0	0	0	0	0	0
NMBU_W12E19	0	0	0	0	90.506	92.36	0	89.623	88.636	88.532	85.238	0	88.591	87.512	86.042	86.058	0	80.734	84.449	87.367	95.7754	90.272	0	97.531	0	0	99.2065	0	98.192	92.023	0	93.14	92.512	93.429	90.789	92.75	0	0	0	0	0	0	96.913	96.649	97.917	98.787	99.249	98.466	98.345
P0073V1	0	0	0	0	100	100	100	99.764	100	100	100	100	100	100	99.819	100	99.683	100	100	100	100	97.1265	100	100	100	100	0	100	0	97.721	98.413	97.337	98.122	98.095	97.695	97.436	0	0	0	0	0	0	0	0	0	0	0	0	0
P109V1	92.259	99.467	99.326	99.32	100	100	99.803	99.527	99.889	99.571	99.849	99.573	100	99.907	99.457	99.929	100	99.831	99.971	99.922	97.7525	94.8275	99.234	100	99.913	100	0	100	0	99.43	96.003	98.87	99.531	99.683	99.177	98.939	0	0	80.887	0	0	0	0	0	0	0	0	0	0
P415V1	0	0	0	0	100	100	100	99.764	100	100	100	100	100	100	99.819	100	99.683	100	100	100	98.1	95.3067	100	100	100	100	0	100	0	97.721	98.942	97.498	98.122	97.778	97.695	97.259	0	0	0	0	0	0	0	0	0	0	0	0	0
P433V1	0	0	0	0	100	100	99.803	99.527	99.945	99.571	99.849	100	100	99.907	99.457	99.929	100	99.831	99.941	99.922	98.258	96.0225	100	100	100	100	100	100	97.795	96.011	0	95.242	96.244	95.873	92.352	94.607	0	0	0	0	0	0	0	0	0	0	0	0	0
P677V1	92.259	99.467	99.287	99.32	100	100	99.803	99.527	99.889	99.571	99.849	99.573	100	99.907	99.457	99.929	100	99.831	99.971	99.922	97.7525	94.8275	99.234	100	99.913	100	0	100	0	99.43	96.003	98.87	99.531	99.683	99.177	98.939	0	0	80.927	0	0	0	0	0	0	0	0	0	0
RH-045-CS	0	0	81.131	0	0	0	0	0	0	0	0	0	0	0	0	0	0	0	0	0	0	93.966	0	0	0	0	99.824	0	97.619	98.006	98.396	97.498	97.966	97.619	97.613	97.171	99.346	99.597	99.381	99.775	0	0	0	0	0	0	0	0	0
RHBSTW-00014	92.05	99.467	99.326	99.32	100	100	99.803	99.527	99.889	99.571	99.849	99.573	100	99.907	99.457	99.929	100	99.831	99.971	99.922	97.0047	93.1033	99.234	99.824	99.913	100	0	100	0	99.43	98.958	98.87	99.531	99.683	99.177	98.939	0	0	80.887	0	0	0	0	0	0	0	0	0	0
RHBSTW-00317	92.259	99.467	99.326	99.32	100	100	99.803	99.527	99.889	99.571	99.849	99.573	100	99.907	99.457	99.929	100	99.831	99.971	99.922	97.0047	93.1033	99.234	99.824	99.913	100	0	100	0	99.43	96.003	98.87	99.531	99.683	99.177	98.939	0	0	80.887	0	0	0	0	0	0	0	0	0	0
RHBSTW-00320	92.259	99.467	99.326	99.32	100	100	99.803	99.527	99.889	99.571	99.849	99.573	100	99.907	99.457	99.929	100	99.831	99.971	99.922	97.0047	93.1033	99.234	99.824	99.913	100	0	100	0	99.43	96.003	98.87	99.531	99.683	99.177	98.939	0	0	80.887	0	0	0	0	0	0	0	0	0	0
RHBSTW-00321	0	0	0	0	100	100	99.803	99.527	99.945	99.571	99.899	100	100	99.907	99.457	99.929	100	99.831	99.941	99.804	96.0228	89.924	0	100	100	100	100	100	97.795	96.296	0	95	96.244	96.19	92.105	94.872	0	0	0	0	0	0	0	0	0	0	0	0	0
RHBSTW-00622	92.05	99.467	99.326	99.32	100	100	99.803	99.527	99.889	99.571	99.849	99.573	100	99.907	99.457	99.929	100	99.831	99.971	99.922	97.0047	93.1033	99.234	99.824	99.913	100	0	100	0	99.43	96.003	98.87	99.531	99.683	99.177	98.939	0	0	80.887	0	0	0	0	0	0	0	0	0	0
RHBSTW-00670	0	0	0	0	0	0	0	0	0	0	0	0	0	0	0	0	0	0	0	0	95.2454	91.7385	0	0	0	0	98.236	0	98.501	98.006	98.396	97.579	97.966	97.937	97.695	97.259	0	0	0	0	0	0	0	0	0	0	0	0	0
RM-055-MS	0	0	0	0	0	0	0	0	0	0	0	0	0	0	0	0	0	0	0	0	95.2322	93.966	0	0	0	0	0	0	0	98.006	98.396	97.579	97.966	97.937	97.695	97.171	0	0	0	0	0	0	0	0	0	0	0	0	0
RM-055-WU	0	0	0	0	0	0	0	0	0	0	0	0	0	0	0	0	0	0	0	0	95.2722	93.966	0	0	0	0	0	0	0	98.006	98.396	97.579	97.966	97.937	97.695	97.171	0	0	0	0	0	0	0	0	0	0	0	0	0
RM-096-CS	0	0	0	0	0	0	0	0	0	0	0	0	0	0	0	0	0	0	0	0	0	0	0	0	0	0	0	0	0	98.006	98.396	97.498	98.122	97.937	97.778	97.171	0	0	0	0	0	0	0	0	0	0	0	0	0
RM-096-MS	0	0	0	0	0	0	0	0	0	0	0	0	0	0	0	0	0	0	0	0	0	0	0	0	0	0	0	0	0	98.006	98.942	97.498	98.122	97.937	97.778	97.259	0	0	0	0	0	0	0	0	0	0	0	0	0
RM-103-WU	0	0	0	0	0	0	0	0	0	0	0	0	0	0	0	0	0	0	0	0	95.304	93.966	0	0	0	0	98.236	0	98.501	98.006	98.396	97.579	97.966	97.937	97.695	97.259	0	0	0	0	0	0	0	0	0	0	0	0	0
RM8376	0	0	0	0	100	100	99.803	99.527	99.945	99.571	99.899	100	100	99.907	99.457	99.929	100	99.831	99.941	99.843	96.386	94.8275	98.084	100	100	100	98.6473	100	98.7357	98.006	98.942	97.417	98.122	98.092	97.366	97.436	0	0	0	0	0	0	0	0	0	0	0	0	0
SCU-318	0	0	0	0	0	0	0	0	0	0	0	0	0	0	0	0	0	0	0	0	0	0	0	0	0	0	0	0	0	98.006	98.942	96.228	97.812	97.147	96.321	97.082	0	0	0	0	0	0	0	0	0	0	0	0	0
Shigella_boydii	0	0	0	0	0	0	0	0	0	0	0	0	0	0	0	0	0	0	0	0	95.4791	89.6317	0	0	0	0	0	0	0	0	0	0	0	0	0	0	0	0	0	0	0	0	0	0	0	0	0	0	0
Shigella_dysenteriae	0	0	0	0	0	0	0	0	0	0	0	0	0	0	0	0	0	0	0	0	95.2935	89.4105	0	0	0	0	0	0	0	0	0	0	0	0	0	0	0	0	0	0	0	0	0	0	0	0	0	0	0
Shigella_flexneri	0	0	0	0	0	0	0	0	0	0	0	0	0	0	0	0	0	0	0	0	94.9733	89.9797	0	0	0	0	0	0	0	0	0	0	0	0	0	0	0	0	0	0	0	0	0	0	0	0	0	0	0
Shigella_sonnei	0	0	0	0	0	0	0	0	0	0	0	0	0	0	0	0	0	0	0	0	95.6937	91.1331	0	0	0	0	0	100	0	0	0	0	0	0	0	0	0	0	0	0	0	0	0	0	0	0	0	0	0
TUM1881	0	0	0	0	0	0	0	0	0	0	0	0	0	0	0	0	0	0	0	0	95.509	89.5115	0	0	0	0	98.325	0	98.589	0	0	0	0	0	0	0	0	0	0	0	0	0	0	0	0	0	0	0	0
TUM9812	0	0	0	0	0	0	0	0	0	0	0	0	0	0	0	0	0	0	0	0	97.2184	90.0573	0	0	0	0	0	0	0	0	0	0	0	0	0	0	0	0	0	0	0	0	0	0	0	0	0	0	0
TY-2482	0	0	0	0	100	100	99.803	99.527	99.945	99.571	99.899	100	100	99.907	99.457	99.929	100	99.831	99.941	99.843	0	0	98.084	100	100	100	0	100	0	98.006	98.942	97.417	98.122	98.092	97.366	97.436	0	0	0	0	0	0	0	0	0	0	0	0	0
UPEC-46	0	0	0	0	90.717	91.819	0	89.387	87.909	87.138	83.627	0	87.248	87.5	84.895	86.267	0	0	84.09	86.838	95.5452	89.6963	0	97.178	0	0	0	0	0	92.33	0	93.059	92.98	92.381	90.872	92.219	0	0	0	0	0	100	100	100	100	100	100	100	100
URMC_194	0	0	0	0	0	0	0	0	0	0	0	0	0	0	0	0	0	0	0	0	94.957	0	0	0	0	0	0	0	0	98.006	98.396	0	97.93	0	0	97.059	0	0	0	0	0	0	0	0	0	0	0	0	0
WP2-W18-ESBL-10	0	0	0	0	0	0	0	0	0	0	0	0	0	0	0	0	0	0	0	0	0	0	0	0	0	0	0	0	0	0	0	0	0	0	0	0	0	0	0	0	0	0	0	0	0	0	0	0	0
WP7-S17-ESBL-04	0	0	0	0	89.662	91.886	0	89.151	88.297	86.71	83.308	0	87.248	87.13	85.468	86.55	0	0	84.127	87.129	97.237	93.6397	0	97.707	0	0	0	0	0	0	0	0	0	0	0	0	0	0	0	0	0	0	0	0	0	0	0	0	0
WP8-S18-ESBL-07	0	0	0	0	0	0	0	0	0	0	0	0	0	0	0	0	0	0	0	0	95.8355	89.655	0	0	0	0	0	0	0	96.581	0	0	0	0	0	0	0	0	0	0	0	0	0	0	0	0	0	0	0
[truncated: 57 more columns]
