# Supplementary material for: Genomic Dissection of an Enteroaggregative Escherichia coli Strain Isolated from Bacteremia Reveals Insights into Its Hybrid Pathogenic Potential
Source: Int J Mol Sci. 2024 Aug 26;25(17):9238. doi: 10.3390/ijms25179238 (PMC11394720; doi:10.3390/ijms25179238)
Supplement: Supplementary file 1 [file ijms-25-09238-s001.zip › Table S8.xlsx]

## Sheet: Genes of interest
Supp. Table 8. Overview of the main virulence factors used to create the heatmap panel
Classification	Gene	Strain	Access
Fimbriae	aggA	17-2	NZ_JACEFV010000004.1
	aggB	17-2	NZ_JACEFV010000004.1
	aggC	17-2	NZ_JACEFV010000004.1
	aggD	17-2	NZ_JACEFV010000004.1
	aafA	042	FN554767.1
	aafB	042	FN554767.1
	aafC	042	FN554767.1
	aafD	042	FN554767.1
	agg3A	55989	AF411067.1
	agg3B	55989	AF411067.1
	agg3C	55989	AF411067.1
	agg3D	55989	AF411067.1
	agg4A	C1010-00	EU637023.1
	agg4B	C1010-00	EU637023.1
	agg4C	C1010-00	EU637023.1
	agg4D	C1010-00	EU637023.1
	agg5A	C338-14	KP202151.1
	afaA	135/12	AF325672.1
	afaB	135/12	AF325672.1
	afaC	135/12	AF325672.1
	afaD	135/12	AF325672.1
	afaE	135/12	AF325672.1
	afpA	UPEC-46	GCA_018390445.1
	afpA2	UPEC-46	GCA_018390445.1
	afpB	UPEC-46	GCA_018390445.1
	afpC	UPEC-46	GCA_018390445.1
	afpD	UPEC-46	GCA_018390445.1
	afpE	UPEC-46	GCA_018390445.1
	afpF	UPEC-46	GCA_018390445.1
	afpG	UPEC-46	GCA_018390445.1
	afpH	UPEC-46	GCA_018390445.1
	afpI	UPEC-46	GCA_018390445.1
	afpJ	UPEC-46	GCA_018390445.1
	afpK	UPEC-46	GCA_018390445.1
	afpL	UPEC-46	GCA_018390445.1
	afpP	UPEC-46	GCA_018390445.1
	afpU	UPEC-46	GCA_018390445.1
	afpR	UPEC-46	GCA_018390445.1
	sfaA	ABU83972	CP001671.1
	sfaB	ABU83972	CP001671.1
	sfaC	ABU83972	CP001671.1
	sfaD	ABU83972	CP001671.1
	sfaE	ABU83972	CP001671.1
	sfaF	ABU83972	CP001671.1
	sfaG	ABU83972	CP001671.1
	sfaH	ABU83972	CP001671.1
	sfaS	ABU83972	CP001671.1
	sfaX	ABU83972	CP001671.1
	sfaY	ABU83972	CP001671.1
	papA	UMN026	CU928163.2
	papB	UMN026	CU928163.2
	papC	UMN026	CU928163.2
	papD	UMN026	CU928163.2
	papF	UMN026	CU928163.2
	papG	UMN026	CU928163.2
	papH	UMN026	CU928163.2
	papI	UMN026	CU928163.2
	papJ	UMN026	CU928163.2
	papK	UMN026	CU928163.2
	yfcV	ABU83972	CP001671.1
Adesao invasion	aatA	042	NC_017627.1
	aatB	042	NC_017627.1
	aatC	042	NC_017627.1
	aatD	042	NC_017627.1
	aatP	042	NC_017627.1
	aap	042	NC_017627.1
	hra	042	NC_017627.1
Autotransporter	sigA	Shigella sonnei	CP000038.1
	pet	042	AF056581.1
	pic	042	FN554767.1
	sat	CFT073	AF289092.1
	sepA	Shigella flexneri	AF145205.1
	vat	Ec222	AY151282.1
	aaiA	042	FN554766.1
	aaiB	042	FN554766.1
	aaiC	042	FN554766.1
	aaiD	042	FN554766.1
	aaiE	042	FN554766.1
	aaiF	042	FN554766.1
	aaiG	042	FN554766.1
	aaiH	042	FN554766.1
	aaiI	042	FN554766.1
	aaiJ	042	FN554766.1
	aaiK	042	FN554766.1
	aaiL	042	FN554766.1
	aaiM	042	FN554766.1
	aaiN	042	FN554766.1
	aaiO	042	FN554766.1
	aaiP	042	FN554766.1
	aaiQ	042	FN554766.1
	aaiR	042	FN554766.1
	aaiS	042	FN554766.1
	aaiT	042	FN554766.1
	aaiU	042	FN554766.1
	aaiV	042	FN554766.1
	aaiW	042	FN554766.1
	aaiX	042	FN554766.1
	aaiY	042	FN554766.1
Iron Uptake	chuA	042	FN554766.1
	iutA	E110019	AAJW02000016.1
	iucD	E110019	AAJW02000016.1
Others	shf	042	NC_017627.1
	virk	042	NC_017627.1
	capU	042	NC_017627.1
	fyuA	NCTC11124	UGBN01000001.1
	cseA	ARG-3	AF145205.1
	eilA	042	WP_020233922
	kpsM	K2ab	MG736912.1
	ORF3	042	FN554767.1
	ORF4	042	FN554767.1
	aggR	042	FN554767.1
	air	042	FN554767.1
	astA	17-2	L11241.1
	aar	042	NC_017627.1
	set1a	042	AF097644.1
	set1B	042	AF097644.1

## Sheet: Fimbriae
Supp. Table 8. Overview of the main virulence factors used to create the heatmap panel
Gene	Strain	Access
sfaA	ABU83972	CP001671.1
sfaB	ABU83972	CP001671.1
sfaC	ABU83972	CP001671.1
sfaD	ABU83972	CP001671.1
sfaE	ABU83972	CP001671.1
sfaF	ABU83972	CP001671.1
sfaG	ABU83972	CP001671.1
sfaH	ABU83972	CP001671.1
sfaS	ABU83972	CP001671.1
sfaX	ABU83972	CP001671.1
sfaY	ABU83972	CP001671.1
papA	UMN026	CU928163.2
papB	UMN026	CU928163.2
papC	UMN026	CU928163.2
papD	UMN026	CU928163.2
papF	UMN026	CU928163.2
papG	UMN026	CU928163.2
papH	UMN026	CU928163.2
papI	UMN026	CU928163.2
papJ	UMN026	CU928163.2
papK	UMN026	CU928163.2
yraL	UTI89	CP000243.1
yraN	UTI89	CP000243.1
yraO	UTI89	CP000243.1
yraP	UTI89	CP000243.1
yraQ	UTI89	CP000243.1
yraR	UTI89	CP000243.1
yraK	MG1655	U00096.3
yraJ	MG1655	U00096.3
yraI	MG1655	U00096.3
yraH	MG1655	U00096.3
yfcO	MG1655	U00096.3
yfcP	MG1655	U00096.3
yfcQ	MG1655	U00096.3
yfcR	MG1655	U00096.3
yfcS	MG1655	U00096.3
yfcU	MG1655	U00096.3
yfcV	ABU83972	CP001671.1
yehA	MG1655	U00096.3
yehB	MG1655	U00096.3
yehC	MG1655	U00096.3
yehD	MG1655	U00096.3
yehE	MG1655	U00096.3
ybgO	MG1655	U00096.3
ybgP	MG1655	U00096.3
ybgQ	MG1655	U00096.3
yadC	MG1655	U00096.3
yadK	MG1655	U00096.3
yadL	MG1655	U00096.3
yadM	MG1655	U00096.3
yadN	MG1655	U00096.3
yadV	MG1655	U00096.3
htrE	MG1655	U00096.3
sfmA	MG1655	U00096.3
sfmC	MG1655	U00096.3
sfmD	MG1655	U00096.3
sfmH	MG1655	U00096.3
sfmF	MG1655	U00096.3
yhcA	MG1655	U00096.3
yhcD	MG1655	U00096.3
yhcE	MG1655	U00096.3
yhcF	MG1655	U00096.3
yhcG	MG1655	U00096.3
gltF	MG1655	U00096.3
focA	CFT073	AE014075.1
focC	CFT073	AE014075.1
focD	CFT073	AE014075.1
focF	CFT073	AE014075.1
focG	CFT073	AE014075.1
focH	CFT073	AE014075.1
focX	CFT073	AE014075.1
nfaA	827	AH004279.2
nfaE	827	AH004279.2
pixA	X2194	AJ307043.1
pixB	X2194	AJ307043.1
pixC	X2194	AJ307043.1
pixD	X2194	AJ307043.1
pixF	X2194	AJ307043.1
pixG	X2194	AJ307043.1
pixH	X2194	AJ307043.1
pixJ	X2194	AJ307043.1
fimA	UTI89	NC_007946.1
fimB	UTI89	NC_007946.1
fimC	UTI89	NC_007946.1
fimD	UTI89	NC_007946.1
fimE	UTI89	NC_007946.1
fimF	UTI89	NC_007946.1
fimG	UTI89	NC_007946.1
fimH	UTI89	NC_007946.1
fimI	UTI89	NC_007946.1
fanC	SMS-3-5	CP000970.1
fanD	SMS-3-5	CP000970.1
fanE	SMS-3-5	CP000970.1
fanF	SMS-3-5	CP000970.1
fanG	SMS-3-5	CP000970.1
fanH	SMS-3-5	CP000970.1
faeD	SE11	AP009243.1
faeE	SE11	AP009243.1
faeF	SE11	AP009243.1
faeG	SE11	AP009243.1
faeH	SE11	AP009243.1
faeI	SE11	AP009243.1
faeJ	SE11	AP009243.1
lpfA1_1	E2348/69	CAS11346.1
lpfA1_2	DEC11A	BAE48420
lpfA1-3	EDL933	AAG58695.1
lpfA1-4	ECOR65	BAE48421
lpfA1-5	ECOR42	BAE48423
lpfA2_1	EH41	AAL18161
lpfA2_2	EDL933	AAG58930
lpfA2_3	O44-20	BAE48399
eafA	ATCC9637	CP002185.1
eafB	ATCC9637	CP002185.1
eafC	ATCC9637	CP002185.1
eafD	ATCC9637	CP002185.1
draA	IH11128	AF329316.1
draB	IH11128	AF329316.1
draC	IH11128	AF329316.1
draD	IH11128	AF329316.1
draE	IH11128	AF329316.1
draP	IH11128	AF329316.1
dra2E	EC7372	U95163.1
daaC	C1845	EU010379.1
daaA	C1845	EU010379.1
daaF	C1845	EU010379.1
daaE	C1845	EU010379.1
daaD	C1845	EU010379.1
cswA	350C1	AY009096.1
cswB	350C1	AY009096.1
cswC	350C1	AY009096.1
cswD	350C1	AY009096.1
cswE	350C1	AY009096.1
cswF	350C1	AY009096.1
cswG	350C1	AY009096.1
csuA1	WS3294A	AY283611.1
csuB	WS3294A	AY283611.1
csuC	WS3294A	AY283611.1
csuD	WS3294A	AY283611.1
csnA	H721A	AF438155.1
cshA	PE	X71971.1
cshB	PE	X71971.1
cshC	PE	X71971.1
cshD	PE	X71971.1
cshE	PE	X71971.1
cshF	PE	X71971.1
cshG	PE	X71971.1
cseA	ARG-3	AF145205.1
csdA	WS0115A	AY288101.1
csdB	WS0115A	AY288101.1
csdC	WS0115A	AY288101.1
csdD	WS0115A	AY288101.1
csbA	WS6788A	AY515609.1
csbB	WS6788A	AY515609.1
csbC	WS6788A	AY515609.1
csbD	WS6788A	AY515609.1
csaA	E11881A	AF296132.1
csaB	E11881A	AF296132.1
csaC	E11881A	AF296132.1
csaD	E11881A	AF296132.1
csaE	E11881A	AF296132.1
cotA	C91f-6	Z47800.1
cotB	C91f-6	Z47800.1
cotC	C91f-6	Z47800.1
cotD	C91f-6	Z47800.1
cooA	pCoo	AY536429.1
cooB	pCoo	AY536429.1
cooC	pCoo	AY536429.1
cooD	pCoo	AY536429.1
clpB	CS31A	L48184.1
clpC	CS31A	L48184.1
clpD	CS31A	L48184.1
clpE	CS31A	L48184.1
clpF	CS31A	M96174.1
clpG	CS31A	M55389.1
clpH	CS31A	M96152.1
clpL	CS31A	L05182.1
cfaA	H10407	FN649418.1
cfaB	H10407	FN649418.1
cfaC	H10407	FN649418.1
cfaE	H10407	FN649418.1
cfaD2	H10407	FN649418.1
cfaD	H10407	FN649418.1
agg3A	55989	AF411067.1
agg3B	55989	AF411067.1
agg3C	55989	AF411067.1
agg3D	55989	AF411067.1
aafA	042	FN554767.1
aafB	042	FN554767.1
aafD	042	FN554767.1
aafC	042	FN554767.1
afaA	135/12	AF325672.1
afaB	135/12	AF325672.1
afaC	135/12	AF325672.1
afaD	135/12	AF325672.1
afaE	135/12	AF325672.1
aggA	17-2	NZ_JACEFV010000004.1
aggB	17-2	NZ_JACEFV010000004.1
aggC	17-2	NZ_JACEFV010000004.1
aggD	17-2	NZ_JACEFV010000004.1
agg4A	C1010-00	EU637023.1
agg4B	C1010-00	EU637023.1
agg4C	C1010-00	EU637023.1
agg4D	C1010-00	EU637023.1
agg5A	C338-14	KP202151.1
afpA	UPEC-46	GCA_018390445.1
afpA2	UPEC-46	GCA_018390445.1
afpB	UPEC-46	GCA_018390445.1
afpC	UPEC-46	GCA_018390445.1
afpD	UPEC-46	GCA_018390445.1
afpE	UPEC-46	GCA_018390445.1
afpF	UPEC-46	GCA_018390445.1
afpG	UPEC-46	GCA_018390445.1
afpH	UPEC-46	GCA_018390445.1
afpI	UPEC-46	GCA_018390445.1
afpJ	UPEC-46	GCA_018390445.1
afpK	UPEC-46	GCA_018390445.1
afpL	UPEC-46	GCA_018390445.1
afpP	UPEC-46	GCA_018390445.1
afpU	UPEC-46	GCA_018390445.1
afpR	UPEC-46	GCA_018390445.1
bfpA	E2348/69	FM180569.1
bfpB	E2348/69	FM180569.1
bfpC	E2348/69	FM180569.1
bfpD	E2348/69	FM180569.1
bfpE	E2348/69	FM180569.1
bfpF	E2348/69	FM180569.1
bfpG	E2348/69	FM180569.1
bfpH	E2348/69	FM180569.1
bfpI	E2348/69	FM180569.1
bfpJ	E2348/69	FM180569.1
bfpK	E2348/69	FM180569.1
bfpL	E2348/69	FM180569.1
cfaA	H10407	FN649418.1
cfaB	H10407	FN649418.1
cfaC	H10407	FN649418.1
cfaD2	H10407	FN649418.1
cfaD	H10407	FN649418.1
cfaE	H10407	FN649418.1
cofA	260-1	AB049751.1
cofB	260-1	AB049751.1
cofC	260-1	AB049751.1
cofD	260-1	AB049751.1
cofE	260-1	AB049751.1
cofF	260-1	AB049751.1
cofG	260-1	AB049751.1
cofH	260-1	AB049751.1
cofI	260-1	AB049751.1
cofJ	260-1	AB049751.1
cofP	260-1	AB049751.1
cofR	260-1	AB049751.1
cofS	260-1	AB049751.1
cofT	260-1	AB049751.1
lngA	E9034A	EF595770.1
lngB	E9034A	EF595770.1
lngC	E9034A	EF595770.1
lngD	E9034A	EF595770.1
lngE	E9034A	EF595770.1
lngF	E9034A	EF595770.1
lngG	E9034A	EF595770.1
lngH	E9034A	EF595770.1
lngI	E9034A	EF595770.1
lngJ	E9034A	EF595770.1
lngP	E9034A	EF595770.1
lngR	E9034A	EF595770.1
lngS	E9034A	EF595770.1
lngT	E9034A	EF595770.1
lngX1	E9034A	EF595770.1
lngX2	E9034A	EF595770.1

## Sheet: Adhesion
Supp. Table 8. Overview of the main virulence factors used to create the heatmap panel
Gene	Strain	Access
aatP	042	FN554767.1
aatA	042	NC_017627.1
aatB	042	FN554767.1
aatC	042	FN554767.1
aatD	042	FN554767.1
aap	042	FN554767.1
csgA	CFT073	AE014075.1
csgB	CFT073	AE014075.1
csgC	CFT073	AE014075.1
csgD	CFT073	AE014075.1
csgE	CFT073	AE014075.1
csgF	CFT073	AE014075.1
csgG	CFT073	AE014075.1
traJ	EH41	AY258503.2
hcp	MG1655	U00096.3
ecpA	MG1655	U00096.3
ecpB	MG1655	U00096.3
ecpC	MG1655	U00096.3
ecpD	MG1655	U00096.3
ecpE	MG1655	U00096.3
elfA	MG1655	U00096.3
elfC	MG1655	U00096.3
elfD	MG1655	U00096.3
elfG	MG1655	U00096.3
hra2	60A	JF808724.1
hra1	042	NC_017627.1
tia	H10407	FN649414.1
shf	42	FN554767.1

## Sheet: Autotransports
Supp. Table 8. Overview of the main virulence factors used to create the heatmap panel
Gene	Strain	Access
aidA	2787	X65022.1
cah	TW14359	CP001368.1
eaaA	ED1a	CU928162.2
eaaC	ECOR-9	AF151674.1
eatA	E24377A	NC_009790.1
espP	EDL933	NC_007414.1
eibA	ED1a	FM180568.1
eibB	ECOR-9	AF151674.1
eibC	ECOR-9	AF151675.1
eibE	ECOR-9	AF151675.1
eibF	ECOR-2	AF399847.1
eibG	393/98	GU295813.1
epeA	EH41	AY258503.2
espC	E2348/69	FM180568.1
etpB	H10407	NC_017724.1
icsA	Shigella dysenteriae Sd197	NC_007607.1
icsB	Shigella dysenteriae Sd197	NC_007607.1
saa	0113:H21	AF399919.3
sat	CFT073	AE014075.1
tsh	APEC01	NC_009837.1
pet	042	NC_017627.1
pic	042	FN554767.1
sigA	Shigella sonnei Ss046	CP000038.1
vat	Ec222	AY151282.1
sepA	Shigella flexneri	Z48219.1
tagB	JJ1886	CP006784.1
tagC	JJ1886	CP006784.1
sha	QT598	NZ_KP119165.1
ehaA	EDL933	CP008957.1
ehaB	EDL933	CP008957.1
ehaC	EDL933	CP008957.1
ehaD	EDL933	CP008957.1
ehaG	EDL933	CP008957.1
ehaJ	2348/69	FM180568.1
tibA	H10407	FN649414.1
upaB	CFT073	AE014075.1
upaC	CFT073	AE014075.1
upaG	CFT073	AE014075.1
sab	plasmid_pO113	NC_007365.1
flu	MG1655	U00096.3
eibD	NCTC9037	UFYM01000003.1
upaE	SBF22	CP067235.1
yejA	MG1655	U00096.3
yejO	MG1655	U00096.3
yfaL	MG1655	U00096.3

## Sheet: Type 6 secretion system
Supp. Table 8. Overview of the main virulence factors used to create the heatmap panel
Gene	Strain	Access
impA	ECC-1470	CP010344.1
etsA	ECC-1470	CP010344.1
etsB	ECC-1470	CP010344.1
etsC	ECC-1470	CP010344.1
etsD	ECC-1470	CP010344.1
etsG	ECC-1470	CP010344.1
etsH	ECC-1470	CP010344.1
etsI	ECC-1470	CP010344.1
etsM	ECC-1470	CP010344.1
etsN	ECC-1470	CP010344.1
etsR	ECC-1470	CP010344.1
etsS	ECC-1470	CP010344.1
etsU	ECC-1470	CP010344.1
etsV	ECC-1470	CP010344.1
etsX	ECC-1470	CP010344.1
yhhI_1	ECC-1470	CP010344.1
icmF	EDL933	CP008957.1
vgrG	EDL933	CP008957.1
aaiA	042	FN554766.1
aaiB	042	FN554766.1
aaiC	042	FN554766.1
aaiD	042	FN554766.1
aaiE	042	FN554766.1
aaiF	042	FN554766.1
aaiG	042	FN554766.1
aaiH	042	FN554766.1
aaiI	042	FN554766.1
aaiJ	042	FN554766.1
aaiK	042	FN554766.1
aaiL	042	FN554766.1
aaiM	042	FN554766.1
aaiN	042	FN554766.1
aaiO	042	FN554766.1
aaiP	042	FN554766.1
aaiQ	042	FN554766.1
aaiR	042	FN554766.1
aaiS	042	FN554766.1
aaiT	042	FN554766.1
aaiU	042	FN554766.1
aaiV	042	FN554766.1
aaiW	042	FN554766.1
aaiX	042	FN554766.1
aaiY	042	FN554766.1
aec7	APEC 01	CP000468.1
aec8	APEC 01	CP000468.1
aec11	APEC 01	CP000468.1
aec14	APEC 01	CP000468.1
aec15	APEC 01	CP000468.1
aec16	APEC 01	CP000468.1
aec17	APEC 01	CP000468.1
aec18	APEC 01	CP000468.1
aec19	APEC 01	CP000468.1
aec22	APEC 01	CP000468.1
aec23	APEC 01	CP000468.1
aec24	APEC 01	CP000468.1
aec25	APEC 01	CP000468.1
aec26	APEC 01	CP000468.1
aec27	APEC 01	CP000468.1
aec28	APEC 01	CP000468.1
aec29	APEC 01	CP000468.1
aec30	APEC 01	CP000468.1
aec31	APEC 01	CP000468.1
aec32	APEC 01	CP000468.1

## Sheet: Iron uptake
Supp. Table 8. Overview of the main virulence factors used to create the heatmap panel
Gene	Strain	Access
chuS	CFT073	AE014075.1
chuA	CFT073	AE014075.1
chuT	CFT073	AE014075.1
chuW	CFT073	AE014075.1
chuX	CFT073	AE014075.1
chuY	CFT073	AE014075.1
chuU	CFT073	AE014075.1
chuV	TW14359	CP001368.1
cirA	CFT073	AE014075.1
entA	CFT073	AE014075.1
entB	CFT073	AE014075.1
entC	CFT073	AE014075.1
entD	CFT073	AE014075.1
entE	CFT073	AE014075.1
entF	CFT073	AE014075.1
entS	E2348/69	FM180568.1
fepA	CFT073	AE014075.1
fepB	CFT073	AE014075.1
fepC	CFT073	AE014075.1
fepD	CFT073	AE014075.1
fepE	CFT073	AE014075.1
fepG	CFT073	AE014075.1
fes	CFT073	AE014075.1
iroB	CFT073	AE014075.1
iroC	CFT073	AE014075.1
iroD	CFT073	AE014075.1
iroE	CFT073	AE014075.1
iroN	CFT073	AE014075.1
iucA	CFT073	AE014075.1
iucB	CFT073	AE014075.1
iucC	CFT073	AE014075.1
iucD	CFT073	AE014075.1
iutA	CFT073	AE014075.1
shiF	CFT073	AE014075.1
ybtA	CFT073	AE014075.1
ybtE	CFT073	AE014075.1
ybtP	CFT073	AE014075.1
ybtQ	CFT073	AE014075.1
ybtS	CFT073	AE014075.1
ybtT	CFT073	AE014075.1
ybtU	CFT073	AE014075.1
ybtX	CFT073	AE014075.1
fyuA	CFT073	AE014075.1
efeB	TW14359	CP001368.1
efeO	TW14359	CP001368.1
efeU	TW14359	CP001368.1
fitA	042	FN554766.1
fitB	042	FN554766.1
fitC	042	FN554766.1
fitD	042	FN554766.1
fitE	042	FN554766.1
fitR	042	FN554766.1
sitA	042	FN554766.1
sitB	042	FN554766.1
sitC	042	FN554766.1
sitD	042	FN554766.1
feoA	APEC01	BA000007.3
feoB	APEC01	BA000007.3
feoC	APEC01	BA000007.3
fhuA	APEC01	BA000007.3
fhuB	APEC01	BA000007.3
fhuC	APEC01	BA000007.3
fhuD	APEC01	BA000007.3
fhuE	APEC01	BA000007.3
fhuF	APEC01	BA000007.3
ireA	ED1a	CU928162.2
flu	ED1a	CU928162.2
fecA	ED1a	CU928162.2
fecB	ED1a	CU928162.2
fecC	ED1a	CU928162.2
fecD	ED1a	CU928162.2
fecE	ED1a	CU928162.2
fecR	ED1a	CU928162.2
fecI	ED1a	CU928162.2
fbpB	ED1a	FM180568.1
fbpC	ED1a	FM180568.1
eitA	A2363	AY545598.5
eitB	A2363	AY545598.5
eitC	A2363	AY545598.5
eitD	A2363	AY545598.5
irp2	APEC01	CP000468.1

## Sheet: Toxins
Table S8. Overview of the main virulence factors used to create the heatmap panel
Gene	Strain	Access
astA	17-2	L11241.1
cdtA-I	E6468/62	U03293.1
cdtB-I	E6468/62	U03293.1
cdtC-I	E6468/62	U03293.1
cdtA-II	9142-88	U04208.1
cdtB-II	9142-88	U04208.1
cdtC-II	9142-88	U04208.1
cdtA-III	S5	U89305.1
cdtB-III	S5	U89305.1
cdtC-III	S5	U89305.1
cdtA-IV	28C	S5AY578329
cdtB-IV	28C	S5AY578329
cdtC-IV	28C	S5AY578329
cdtA-V	493/89	AJ508930.1
cdtB-V	493/89	AJ508930.1
cdtC-V	493/89	AJ508930.1
cba	APECO1	DQ381420.1
cbi	APECO1	DQ381420.1
cea	SMS-3-5	CP000972.1
cib	EH41	AY258503.2
cka	K49	X87834.1
cma	APECO1	DQ381420.1
cmi	APECO1	DQ381420.1
cna	pCHAP4	Y00533.1
csa	S4	Y18684.1
cvaA	APECO2	AY545598.5
cvaC	APECO2	AY545598.5
cvi	APECO2	AY545598.5
colY	pCol-let	AF197335.1
clbQ	IHE3034	AM229678.1
clbP	IHE3034	AM229678.1
clbO	IHE3034	AM229678.1
clbN	IHE3034	AM229678.1
clbM	IHE3034	AM229678.1
clbL	IHE3034	AM229678.1
clbK	IHE3034	AM229678.1
clbJ	IHE3034	AM229678.1
clbI	IHE3034	AM229678.1
clbH	IHE3034	AM229678.1
clbG	IHE3034	AM229678.1
clbF	IHE3034	AM229678.1
clbE	IHE3034	AM229678.1
clbD	IHE3034	AM229678.1
clbC	IHE3034	AM229678.1
clbB	IHE3034	AM229678.1
clbR	IHE3034	AM229678.1
clbA	IHE3034	AM229678.1
cnf1	E-B35	X70670.1
cnf2	S5	U01097.1
cnf3	C48a	AM263062.1
eltA	H10407	NC_017722.1
eltB	H10407	NC_017722.1
stx2eA	ngsk-EC2e	AB252836.1
stx2eB	ngsk-EC2e	AB252836.1
sta1	H10407	NC_017722.1
clbA	IHE3034	AM229678.1
clbB	IHE3034	AM229678.1
clbC	IHE3034	AM229678.1
clbD	IHE3034	AM229678.1
clbE	IHE3034	AM229678.1
clbF	IHE3034	AM229678.1
clbG	IHE3034	AM229678.1
clbH	IHE3034	AM229678.1
clbI	IHE3034	AM229678.1
clbJ	IHE3034	AM229678.1
clbK	IHE3034	AM229678.1
clbL	IHE3034	AM229678.1
clbM	IHE3034	AM229678.1
clbN	IHE3034	AM229678.1
clbO	IHE3034	AM229678.1
clbP	IHE3034	AM229678.1
clbQ	IHE3034	AM229678.1
clbR	IHE3034	AM229678.1
hlyA	Sakai	NC_002128.1
hlyB	Sakai	NC_002128.1
hlyC	Sakai	NC_002128.1
hlyD	Sakai	NC_002128.1
hlyE	K12	NC_000913.1
hlyF	APEC01	DQ381420.1
mchB	CA46	AJ515251.1
mchC	CA46	AJ515251.1
mchD	CA46	AJ515251.1
mchE	CA46	AJ515251.1
mchF	CA46	AJ515251.1
mchI	CA46	AJ515251.1
mcmA	CA46	AJ515251.1
mcmI	CA46	AJ515251.1
mcmK	CA46	AJ515251.1
mcmL	CA46	AJ515251.1
mcmM	CA46	AJ515251.1
senB	UTI89	CP000244.1
