# Supplementary material for: Genomic Dissection of an Enteroaggregative Escherichia coli Strain Isolated from Bacteremia Reveals Insights into Its Hybrid Pathogenic Potential
Source: Int J Mol Sci. 2024 Aug 26;25(17):9238. doi: 10.3390/ijms25179238 (PMC11394720; doi:10.3390/ijms25179238)
Supplement: Supplementary file 1 [file ijms-25-09238-s001.zip › Table S9.xlsx]

## Sheet: Tabela_Sistemas_dcaptacao_de_fe
Table S9. Presence or absence of iron acquisition-encoding genes in 270 EAEC genomes
Strain	chuA	chuS	chuT	chuU	chuV	chuW	chuX	chuY	cirA	efeB	efeO	efeU	eitA	eitB	eitC	eitD	entA	entB	entC	entD	entE	entF	entS	fbpB	fbpC	fecA	fecB	fecC	fecD	fecE	fecI	fecR	feoA	feoB	feoC	fepA	fepB	fepC	fepD	fepE	fepG	fes	fhuA	fhuB	fhuC	fhuD	fhuE	fhuF	fitA
042	97.689	96.307	97.382	96.878	98.703	97.01	94.747	96.635	98.746	96.384	97.872	98.193	99.299	0	0	99.244	95.181	98.485	97.643	92.088	97.331	95.271	96.163	0	0	99.828	100	99.6	99.687	99.87	99.425	99.581	100	98.019	95.781	96.787	97.806	97.181	96.362	94.268	95.267	96.758	87.175	94.907	97.494	95.062	98.402	98.226	100
1-182-04_S4_C1	0	0	0	0	0	0	0	0	99.084	99.45	99.468	99.639	0	0	0	0	95.984	97.902	97.475	94.293	95.779	95.476	95.524	0	0	99.785	99.889	99.7	99.582	99.87	99.617	99.581	99.123	98.751	99.156	97.144	97.388	97.304	95.969	94.621	93.958	96.509	99.242	95.411	97.619	95.847	99.361	98.099	0
1-392-07_S1_C1	97.689	96.307	96.878	96.576	98.184	96.786	94.747	96.474	97.878	96.148	97.872	98.434	0	0	0	0	97.323	98.834	97.306	92.737	96.462	95.711	95.364	0	0	99.742	99.779	99.6	99.791	99.609	99.617	99.476	99.561	98.32	95.781	96.787	97.701	96.936	95.87	93.563	94.177	96.509	0	95.008	97.995	94.837	99.132	96.578	98.973
101-1	0	0	0	0	0	0	0	0	98.891	97.799	98.67	99.639	0	0	0	0	95.984	98.368	97.391	95.201	95.779	95.947	95.763	0	0	99.656	99.889	99.499	99.687	99.87	99.617	99.581	100	98.45	97.046	96.743	96.97	96.691	96.362	94.444	94.663	96.592	99.51	95.865	97.87	95.398	99.589	97.719	0
106	0	0	0	0	0	0	0	0	98.891	97.877	98.67	99.398	0	0	0	0	95.716	98.135	97.896	95.201	95.469	95.947	95.044	0	0	99.785	99.668	99.8	99.896	100	99.617	99.686	100	98.32	99.156	96.743	97.492	97.304	95.969	94.533	94.058	96.675	98.975	96.369	97.87	96.296	99.589	96.071	0
114	0	0	0	0	0	0	0	0	99.132	99.686	99.557	99.639	0	0	0	0	95.85	97.552	97.559	94.034	95.965	95.607	95.604	0	0	0	0	0	0	0	0	0	100	98.708	99.156	96.743	97.388	96.936	96.362	94.533	94.663	96.924	99.242	95.663	97.619	95.847	99.68	97.845	0
116	0	0	0	0	0	0	0	0	99.132	99.686	99.557	99.639	0	0	0	0	95.85	97.552	97.559	94.034	95.965	95.607	95.604	0	0	0	0	0	0	0	0	0	100	98.708	99.156	96.743	97.388	96.936	96.362	94.533	94.663	96.924	99.242	95.663	97.619	95.847	99.68	97.845	0
119	0	0	0	0	0	0	0	0	98.891	97.877	98.67	99.398	0	0	0	0	95.716	98.135	97.896	95.201	95.469	95.921	95.044	0	0	99.785	99.668	99.7	99.687	99.87	99.617	99.686	100	98.32	99.156	96.743	97.492	97.304	96.067	94.533	94.058	96.675	98.975	96.369	97.87	96.296	99.589	95.817	0
12-05829	0	0	0	0	0	0	0	0	99.132	98.899	98.848	99.759	0	0	0	0	95.047	97.786	97.559	94.034	96.027	95.842	95.524	0	0	0	0	0	0	0	0	0	99.561	98.665	99.156	96.966	97.492	97.059	96.362	91.711	94.763	96.509	99.109	95.209	97.87	95.286	99.498	98.226	0
127	0	0	0	0	0	0	0	0	98.891	97.877	98.67	99.398	0	0	0	0	95.716	98.135	97.896	95.201	95.469	95.947	95.044	0	0	99.785	99.668	99.8	99.896	100	99.617	99.686	100	98.32	99.156	96.743	97.492	97.304	95.969	94.533	94.058	96.675	98.975	96.369	97.87	96.296	99.589	96.071	0
1306	0	0	0	0	0	0	0	0	99.084	99.686	99.557	99.639	99.199	99.229	99.739	99.395	95.85	97.552	97.559	94.034	95.965	95.607	95.604	0	0	99.699	99.889	99.499	99.582	99.74	99.617	99.476	100	98.708	99.156	96.743	97.388	96.936	96.362	94.533	94.663	96.841	99.242	95.663	97.619	95.847	99.68	97.972	0
1468	0	0	0	0	0	0	0	0	98.891	97.877	98.67	99.398	0	0	0	0	95.716	98.135	97.896	95.201	95.469	95.921	95.044	0	0	99.785	99.668	99.8	99.687	99.87	99.617	99.686	100	98.32	99.156	96.743	97.492	97.304	96.067	94.533	94.058	96.675	98.975	96.42	97.744	96.296	99.589	95.817	0
1594	0	0	0	0	0	0	0	0	98.891	97.877	98.67	99.398	0	0	0	0	95.716	98.019	97.896	95.201	95.469	95.921	95.044	0	0	0	0	0	0	0	0	0	100	98.32	99.156	96.743	97.492	97.304	96.067	94.533	94.058	96.675	98.975	96.369	97.87	96.296	99.543	97.719	0
1600	0	0	0	0	0	0	0	0	98.891	97.877	98.67	99.398	0	0	0	0	95.716	98.019	97.896	95.201	95.469	95.921	95.044	0	0	0	0	0	0	0	0	0	100	98.32	99.156	96.743	97.492	97.304	96.067	94.533	94.058	96.675	98.975	96.369	97.87	96.296	99.543	97.719	0
17-07187	0	0	0	0	0	0	0	0	99.132	98.899	98.848	99.88	0	0	0	0	95.984	97.902	97.475	94.034	95.779	95.581	95.524	0	0	99.656	99.889	99.6	99.791	99.74	99.617	99.686	100	98.665	99.156	96.743	97.388	97.059	96.067	94.356	94.663	96.758	99.242	95.31	97.619	95.847	99.543	97.845	0
17-2	0	0	0	0	0	0	0	0	98.795	97.877	98.67	99.398	0	0	0	0	95.716	98.135	97.896	95.201	95.469	95.921	95.044	0	0	99.656	99.668	99.8	99.687	99.87	99.617	99.476	100	98.32	99.156	96.743	97.492	97.304	96.067	94.533	94.058	96.675	98.975	96.369	97.744	96.296	99.498	95.817	0
1706	0	0	0	0	0	0	0	0	98.891	97.877	98.67	99.398	0	0	0	0	95.716	98.135	97.896	95.201	95.469	95.947	95.044	0	0	99.785	99.779	99.7	99.687	100	99.617	99.686	100	98.32	99.156	96.743	97.492	97.304	96.067	94.533	93.958	96.675	98.93	96.268	97.87	96.296	99.589	97.972	0
1931	0	0	0	0	0	0	0	0	98.891	97.877	98.67	99.398	0	0	0	0	95.716	98.135	97.811	95.201	95.469	95.947	95.044	0	0	98.323	97.121	97.297	88.831	0	96.743	98.428	100	98.32	99.156	96.743	97.492	97.304	96.067	94.533	94.058	96.675	98.975	96.369	97.87	96.296	98.509	95.817	0
2-005-03_S3_C1	0	0	0	0	0	0	0	0	99.084	97.563	98.493	99.639	0	0	0	0	95.984	97.902	97.475	94.423	95.779	95.503	95.444	0	0	0	0	0	0	0	0	0	99.123	98.277	99.156	96.743	97.388	97.059	95.969	94.356	93.958	96.758	99.153	95.008	97.368	95.96	99.452	98.352	0
2-011-08_S3_C1	0	0	0	0	0	0	0	0	98.891	97.799	98.67	99.398	0	0	0	0	95.716	98.135	97.811	95.071	95.469	95.947	94.964	0	0	99.785	99.668	99.8	99.582	99.74	99.617	98.113	100	98.32	99.156	96.743	97.492	97.304	96.067	94.444	94.058	96.675	98.975	96.268	97.87	96.296	98.509	95.817	0
2-011-08_S3_C3	0	0	0	0	0	0	0	0	98.891	97.799	98.67	99.398	0	0	0	0	95.716	98.135	97.811	95.071	95.469	95.947	94.964	0	0	99.785	99.668	99.8	99.687	99.87	99.617	98.218	100	98.32	99.156	96.698	97.492	97.304	96.067	94.533	94.058	96.675	98.975	96.319	97.87	96.296	98.509	95.817	0
2-052-05_S4_C2	0	0	0	0	0	0	0	0	98.843	99.214	99.291	99.639	0	0	0	0	95.047	97.786	97.896	93.904	95.841	95.397	95.204	0	0	99.699	99.668	99.7	99.373	99.87	99.425	99.476	100	98.751	99.156	97.189	97.074	97.181	95.969	91.623	94.159	96.758	99.198	95.26	97.494	96.296	99.498	95.944	0
2-156-04_S3_C3	0	0	0	0	0	0	0	0	99.373	98.349	98.848	98.795	0	0	0	0	96.386	97.902	97.559	94.163	95.531	95.973	95.683	0	0	99.699	99.668	99.7	99.478	99.74	99.617	99.581	100	98.493	99.156	96.787	97.492	97.426	96.067	94.444	94.361	96.592	99.242	95.461	97.744	95.847	99.543	95.564	0
2-177-06_S4_C3	0	0	0	0	0	0	0	0	99.132	98.899	98.848	99.88	98.899	99.229	99.739	99.471	95.85	97.786	97.475	94.034	95.779	95.554	95.524	0	0	99.699	99.889	99.6	99.687	99.609	99.617	99.476	100	98.622	99.156	96.698	97.388	97.059	96.067	94.18	94.663	96.426	99.242	95.26	97.744	95.847	99.543	97.845	0
2-222-05_S1_C1	0	0	0	0	0	0	0	0	99.084	98.978	99.557	99.639	0	0	0	0	95.85	97.086	97.896	94.034	95.841	95.607	95.604	0	0	99.785	99.668	99.8	99.582	99.87	99.617	99.474	100	98.751	99.156	96.743	97.388	96.936	96.362	94.533	94.663	96.924	99.198	95.31	97.494	96.296	99.68	96.071	0
2-316-03_S4_C2	0	0	0	0	0	0	0	0	98.843	97.877	98.67	99.398	0	0	0	0	95.716	98.019	97.881	95.071	95.469	95.921	95.044	0	0	99.785	100	99.7	99.896	100	99.425	99.686	100	98.45	96.624	96.743	97.492	97.304	96.067	0	94.058	96.426	99.332	96.319	97.87	96.184	99.543	96.198	0
2-460-02_S3_C1	0	0	0	0	0	0	0	0	0	97.877	98.67	99.398	0	0	0	0	95.716	98.135	97.896	95.201	95.469	95.947	95.044	0	0	99.785	99.668	99.8	99.896	99.87	99.617	99.476	100	98.32	99.156	96.698	97.492	97.304	96.067	94.533	94.058	96.675	98.93	96.369	97.87	96.296	99.498	98.085	0
2-460-02_S4_C2	0	0	0	0	0	0	0	0	98.891	97.877	98.67	99.398	0	0	0	0	95.716	98.135	97.896	95.071	95.469	95.737	94.964	0	0	99.957	99.889	99.8	99.791	100	99.808	99.79	100	98.32	99.156	96.609	97.492	97.304	96.067	94.533	93.958	96.592	98.93	96.369	97.87	96.296	99.543	982.285	0
2-474-04_S3_C3	0	0	0	0	0	0	0	0	98.843	0	98.582	99.398	0	0	0	0	95.716	98.135	97.811	95.201	95.469	95.868	95.044	0	0	0	0	0	0	0	0	0	100	98.32	99.156	96.743	97.492	97.304	96.067	94.533	94.058	96.675	98.886	96.369	97.87	96.296	99.543	98.226	0
2009EL-2050	0	0	0	0	0	0	0	0	99.132	98.899	98.848	99.88	0	0	0	0	95.984	97.902	97.475	94.034	95.779	95.581	95.524	0	0	99.656	99.889	99.6	99.791	99.74	99.617	99.686	100	98.665	99.156	96.743	97.388	97.059	96.067	94.356	94.663	96.758	99.242	95.31	97.619	95.847	99.543	97.845	0
2009EL-2071	0	0	0	0	0	0	0	0	99.132	98.899	98.848	99.88	0	0	0	0	95.984	97.902	97.475	94.034	95.779	95.581	95.524	0	0	99.656	99.889	99.6	99.791	99.74	99.617	99.686	100	98.665	99.156	96.743	97.388	97.059	96.067	94.356	94.663	96.758	99.242	95.31	97.619	95.847	99.543	97.845	0
2011C-3493	0	0	0	0	0	0	0	0	99.132	98.899	98.848	99.88	0	0	0	0	95.984	97.902	97.475	94.034	95.779	95.581	95.524	0	0	99.656	99.889	99.6	99.791	99.74	99.617	99.686	100	98.665	99.156	96.743	97.388	97.059	96.067	94.356	94.663	96.758	99.242	95.31	97.619	95.847	99.543	97.845	0
2018	0	0	0	0	0	0	0	0	99.036	99.214	99.291	99.639	0	0	0	0	95.984	97.436	97.475	94.034	95.903	95.868	95.444	0	0	99.742	99.889	99.6	99.791	99.74	99.617	99.686	100	98.708	99.156	96.787	97.283	96.936	95.674	94.709	94.461	96.758	99.242	95.008	97.368	95.96	99.635	97.972	0
2120	0	0	0	0	0	0	0	0	98.891	97.877	98.67	99.398	0	0	0	0	95.716	98.019	97.896	95.201	95.469	95.921	95.044	0	0	0	0	0	0	0	0	0	100	98.32	99.156	96.743	97.492	97.304	96.067	94.533	94.058	96.675	98.975	96.369	97.87	96.296	99.543	97.719	0
2137	0	0	0	0	0	0	0	0	99.132	99.607	99.557	99.88	0	0	0	0	95.047	97.436	97.559	95.201	95.655	95.607	95.524	0	0	0	0	0	0	0	0	0	100	98.708	99.156	96.921	97.283	97.059	96.362	94.533	94.461	96.924	0	95.26	97.619	96.296	99.726	98.606	0
221J8	97.689	96.404	96.878	96.576	98.184	96.786	94.747	96.474	98.071	96.148	97.872	98.434	0	0	0	0	97.323	98.834	97.306	92.737	96.524	95.711	95.364	0	0	99.742	99.779	99.6	99.687	99.74	99.617	99.581	99.561	98.32	95.781	96.876	97.701	96.936	95.87	93.651	94.177	96.592	0	95.058	97.995	94.837	99.087	96.578	98.973
226	0	0	0	0	0	0	0	0	99.084	98.899	98.67	99.88	0	0	0	0	94.913	97.786	97.475	94.034	96.027	95.659	95.524	0	0	99.742	99.889	99.6	99.791	99.609	99.617	99.686	100	98.88	98.734	96.743	97.283	97.059	95.772	91.623	94.864	96.758	99.109	95.209	97.87	95.735	99.635	97.972	0
227D8	0	0	0	0	0	0	0	0	98.891	97.877	98.67	99.398	0	0	0	0	95.716	98.135	97.896	95.201	95.469	95.921	95.044	0	0	99.828	100	99.8	99.373	99.87	99.617	99.79	100	98.32	99.156	96.698	97.492	97.304	96.067	94.444	94.058	96.675	98.975	96.268	97.87	96.296	99.543	96.071	0
2302	0	0	0	0	0	0	0	0	98.891	97.877	98.67	99.398	0	0	0	0	95.716	98.135	97.896	95.201	95.469	95.921	95.044	0	0	99.785	99.668	99.8	99.687	99.87	99.617	99.686	100	98.32	99.156	96.743	97.492	97.304	96.067	94.533	94.058	96.675	98.975	96.42	97.744	96.296	99.589	95.817	0
2315	0	0	0	0	0	0	0	0	99.084	99.686	99.557	99.639	99.299	99.229	99.739	99.395	95.85	97.552	97.559	94.034	95.965	95.607	95.604	0	0	99.699	99.889	99.499	99.582	99.74	99.617	99.476	100	98.708	98.734	96.743	97.388	96.936	96.362	94.533	94.663	96.841	99.242	95.663	97.619	95.847	99.68	97.972	0
2319	0	0	0	0	0	0	0	0	98.891	97.877	98.67	99.398	0	0	0	0	95.716	98.135	97.896	95.201	95.469	95.947	95.044	0	0	99.785	99.668	99.8	99.896	100	99.617	99.686	100	98.32	99.156	96.743	97.492	97.304	95.969	94.533	94.058	96.675	98.975	96.369	97.87	96.296	99.589	96.071	0
2332	0	0	0	0	0	0	0	0	98.891	97.484	99.468	99.759	0	0	0	0	95.582	98.135	97.896	95.201	95.469	95.659	95.044	0	0	99.828	100	99.8	99.373	100	99.617	99.686	100	98.277	98.734	96.743	97.388	97.304	96.067	94.533	94.058	96.675	98.975	96.268	97.619	96.296	99.589	98.099	0
2357	0	0	0	0	0	0	0	0	99.132	99.686	99.557	99.639	0	0	0	0	95.85	97.552	97.559	94.034	95.965	95.607	95.604	0	0	0	0	0	0	0	0	0	100	98.708	99.156	96.743	97.388	96.936	96.362	94.533	94.663	96.924	99.198	95.663	97.619	95.847	99.68	97.845	0
2370	0	0	0	0	0	0	0	0	98.891	97.877	98.67	99.398	0	0	0	0	95.716	98.135	97.896	95.201	95.469	95.947	95.044	0	0	99.785	99.668	99.8	99.896	100	99.617	99.686	100	98.32	99.156	96.743	97.492	97.304	95.969	94.533	94.058	96.675	98.975	96.369	97.87	96.296	99.589	96.071	0
2570	0	0	0	0	0	0	0	0	98.891	97.877	98.67	99.398	0	0	0	0	95.716	98.135	97.896	95.201	95.469	95.947	95.044	0	0	99.785	99.779	99.7	99.687	100	99.617	99.686	100	98.32	99.156	96.743	97.492	97.304	96.067	94.533	93.958	96.675	98.93	96.268	97.87	96.296	99.589	97.972	0
2655	0	0	0	0	0	0	0	0	98.843	97.877	98.67	99.398	0	0	0	0	95.716	98.019	97.896	95.201	95.469	95.921	95.044	0	0	0	0	0	0	0	0	0	100	98.32	99.156	96.743	97.492	97.304	96.067	94.533	94.058	96.675	98.975	96.369	97.87	96.296	99.543	97.592	0
266917_2	97.689	96.404	96.878	96.475	98.184	96.786	94.747	96.474	98.023	96.148	97.872	98.434	0	0	0	0	97.323	98.834	97.306	92.737	96.462	95.711	95.364	0	0	99.742	99.779	99.6	99.687	99.74	99.617	99.581	99.561	98.32	95.781	96.876	97.701	96.936	95.969	93.651	94.177	96.592	0	95.058	97.995	94.837	99.132	96.578	97.619
2704	97.791	96.987	97.18	99.094	98.833	97.235	94.949	97.115	98.022	96.384	97.872	98.917	0	0	0	0	95.979	98.135	96.717	92.088	96.151	95.616	95.284	0	0	99.742	99.889	99.6	99.791	99.74	99.617	99.686	100	98.019	95.781	96.787	96.761	96.814	96.165	93.915	94.378	96.758	0	95.159	97.494	94.388	98.858	95.691	98.833
2705	97.791	96.987	97.18	99.094	98.833	97.235	94.949	97.115	98.022	96.384	97.872	98.917	0	0	0	0	95.979	98.135	96.717	92.088	96.151	95.616	95.284	0	0	99.742	99.889	99.6	99.791	99.74	99.617	99.686	100	98.019	95.781	96.787	96.761	96.814	96.165	93.915	94.378	96.758	0	95.159	97.494	94.388	98.858	95.691	98.833
2715	0	0	0	0	0	0	0	0	99.084	99.686	99.557	99.639	99.299	99.229	99.739	99.395	95.85	97.552	97.559	94.034	95.965	95.607	95.604	0	0	99.699	99.889	99.499	99.582	99.74	99.617	99.476	100	98.708	98.734	96.743	97.388	96.936	96.362	94.533	94.663	96.841	99.242	95.663	97.619	95.847	99.68	97.972	0
29	0	0	0	0	0	0	0	0	99.084	99.686	99.557	99.639	99.299	99.229	99.739	99.395	95.85	97.552	97.559	94.034	95.903	95.607	95.604	0	0	99.699	99.889	99.499	99.582	99.74	99.617	99.476	100	98.708	99.156	96.743	97.388	96.936	96.362	94.533	94.663	96.841	99.242	95.663	97.619	95.847	99.68	97.972	0
2908	0	0	0	0	0	0	0	0	99.132	99.686	99.557	99.639	0	0	0	0	95.85	97.552	97.559	94.034	95.965	95.607	95.604	0	0	0	0	0	0	0	0	0	100	98.708	99.156	96.743	97.388	96.936	96.362	94.533	94.663	96.924	99.242	95.663	97.619	95.847	99.68	97.845	0
2919	0	0	0	0	0	0	0	0	98.891	97.877	98.67	99.398	0	0	0	0	95.716	98.019	97.896	95.201	95.469	95.921	95.044	0	0	0	0	0	0	0	0	0	100	98.32	99.156	96.743	97.492	97.304	96.067	94.533	94.058	96.675	98.975	96.369	97.87	96.296	99.543	97.719	0
293	97.74	96.404	97.08	98.59	98.573	96.712	94.949	96.955	98.746	96.855	97.784	97.952	0	0	0	0	95.181	98.485	97.559	92.088	97.331	95.271	96.083	0	0	98.237	97.121	97.297	88.831	0	96.552	98.218	99.561	98.148	96.624	96.787	97.91	97.304	96.362	94.356	95.267	96.758	87.071	95.361	97.494	95.062	98.721	98.606	99.113
3-020-07_S4_C2	0	0	0	0	0	0	0	0	99.084	98.428	98.493	99.639	0	0	0	0	96.118	97.552	97.559	94.034	95.407	95.424	95.604	0	0	99.742	99.889	99.6	99.791	99.74	99.617	99.581	99.123	98.837	99.156	97.278	97.388	97.059	95.674	94.356	94.562	95.594	99.109	95.411	97.87	95.286	99.269	96.071	0
3-475-03_S1_C2	0	0	0	0	0	0	0	0	99.132	99.686	99.557	99.639	99.099	99.229	99.739	99.395	95.582	97.436	97.391	93.904	95.965	95.554	95.604	0	0	99.699	99.557	99.7	99.478	99.87	99.617	99.371	100	98.708	99.156	96.698	97.388	96.936	96.362	94.004	94.663	96.841	99.242	95.512	97.619	95.847	99.635	97.845	0
30	0	0	0	0	0	0	0	0	99.132	99.686	99.557	99.639	0	0	0	0	95.85	97.552	97.559	94.034	95.965	95.607	95.604	0	0	0	0	0	0	0	0	0	100	98.708	99.156	96.743	97.388	96.936	96.362	94.533	94.663	96.924	99.242	95.663	97.619	95.847	99.68	97.845	0
3007	0	0	0	0	0	0	0	0	99.084	99.686	99.557	99.639	99.299	99.229	99.739	99.395	95.85	97.552	97.559	94.034	95.965	95.607	95.604	0	0	99.699	99.889	99.499	99.582	99.74	99.617	99.476	100	98.708	99.156	96.743	97.388	96.936	96.362	94.533	94.663	96.841	99.242	95.663	97.619	95.847	99.68	97.972	0
3010	0	0	0	0	0	0	0	0	99.084	99.686	99.557	99.639	99.299	99.229	99.739	99.395	95.85	97.552	97.559	94.034	95.965	95.607	95.604	0	0	99.699	99.889	99.499	99.582	99.74	99.617	99.476	100	98.708	98.734	96.743	97.388	96.936	96.362	94.533	94.663	96.841	99.242	95.663	97.619	95.847	99.68	97.972	0
3011	0	0	0	0	0	0	0	0	99.084	99.686	99.557	99.639	99.299	99.229	99.739	99.395	95.85	97.552	97.559	94.034	95.965	95.607	95.604	0	0	99.699	99.889	99.499	99.582	99.74	99.617	99.476	100	98.708	98.734	96.743	97.388	96.936	96.362	94.533	94.663	96.841	99.242	95.663	97.619	95.847	99.68	97.972	0
3079	0	0	0	0	0	0	0	0	99.132	99.686	99.557	99.639	0	0	0	0	95.85	97.552	97.559	94.034	95.965	95.607	95.604	0	0	0	0	0	0	0	0	0	100	98.708	99.156	96.743	97.388	96.936	96.362	94.533	94.663	96.924	99.242	95.663	97.619	95.847	99.68	97.845	0
3080	0	0	0	0	0	0	0	0	99.132	99.686	99.557	99.639	0	0	0	0	95.85	97.552	97.559	94.034	95.965	95.607	95.604	0	0	0	0	0	0	0	0	0	100	98.708	99.156	96.743	97.388	96.936	96.362	94.533	94.663	96.924	99.242	95.663	97.619	95.847	99.68	97.845	0
3108	0	0	0	0	0	0	0	0	99.132	99.686	99.557	99.639	0	0	0	0	95.85	97.552	97.559	94.034	95.965	95.607	95.444	0	0	0	0	0	0	0	0	0	100	98.708	99.156	96.743	97.388	96.936	96.362	94.533	94.663	96.924	99.242	95.663	97.619	95.847	99.68	97.845	0
3146	0	0	0	0	0	0	0	0	99.084	98.899	98.67	99.88	0	0	0	0	94.913	97.786	97.475	94.034	96.027	95.659	95.524	0	0	99.742	99.889	99.6	99.791	99.609	99.617	99.686	100	98.88	98.734	96.743	97.283	97.059	95.772	91.623	94.864	96.758	99.109	95.209	97.87	95.735	99.68	97.972	0
3147	0	0	0	0	0	0	0	0	99.132	99.607	99.557	99.88	0	0	0	0	95.047	97.436	97.559	95.201	95.655	95.607	95.524	0	0	0	0	0	0	0	0	0	100	98.708	99.156	96.921	97.283	97.059	96.362	94.533	94.461	96.924	0	95.26	97.619	96.296	99.726	98.606	0
3150	0	0	0	0	0	0	0	0	99.132	99.686	99.557	99.639	0	0	0	0	95.85	97.552	97.559	94.034	95.965	95.607	95.604	0	0	0	0	0	0	0	0	0	100	98.708	99.156	96.743	97.388	96.936	96.362	94.533	94.663	96.924	99.242	95.663	97.619	95.847	99.68	97.845	0
317	0	0	0	0	0	0	0	0	98.891	97.877	98.67	99.398	0	0	0	0	95.716	98.019	97.896	95.201	95.469	95.921	95.044	0	0	0	0	0	0	0	0	0	100	98.32	99.156	96.743	97.492	97.304	96.067	94.533	94.058	96.675	98.975	96.369	97.87	96.296	99.543	97.719	0
3191	0	0	0	0	0	0	0	0	98.891	97.877	98.67	99.398	0	0	0	0	95.716	98.135	97.896	95.201	95.469	95.947	95.044	0	0	99.699	99.668	99.7	99.478	99.87	99.617	99.581	100	98.32	99.156	96.743	97.492	97.304	96.067	94.533	93.958	96.675	98.93	96.319	97.87	96.296	99.589	97.972	0
326	0	0	0	0	0	0	0	0	98.891	97.877	98.67	99.398	0	0	0	0	95.716	98.019	97.896	95.201	95.469	95.921	95.044	0	0	0	0	0	0	0	0	0	100	98.32	99.156	96.743	97.492	97.304	96.067	94.533	94.058	96.675	98.975	96.369	97.87	96.296	99.543	97.719	0
3268	0	0	0	0	0	0	0	0	99.084	99.686	99.557	99.639	99.299	99.229	99.739	99.395	95.85	97.552	97.559	94.034	95.965	95.607	95.604	0	0	99.699	99.889	99.499	99.582	99.74	99.617	99.476	100	98.708	99.156	96.743	97.388	96.936	96.362	94.533	94.663	96.841	99.242	95.663	97.619	95.847	99.68	97.972	0
3269	0	0	0	0	0	0	0	0	98.891	97.877	98.67	99.398	0	0	0	0	95.716	98.135	97.896	95.201	95.469	95.947	95.044	0	0	99.785	99.779	99.7	99.687	100	99.617	99.686	100	98.32	99.156	96.743	97.492	97.304	96.067	94.533	93.958	96.675	98.93	96.319	97.87	96.296	99.589	97.972	0
328	0	0	0	0	0	0	0	0	99.084	99.686	99.557	99.639	99.299	99.229	99.739	99.395	95.85	97.552	97.559	94.034	95.965	95.607	95.604	0	0	99.699	99.889	99.499	99.582	99.74	99.617	99.476	100	98.708	99.156	96.743	97.388	96.936	96.362	94.533	94.663	96.841	99.242	95.663	97.619	95.847	99.68	97.972	0
3352	0	0	0	0	0	0	0	0	98.891	97.877	98.67	99.398	0	0	0	0	95.716	98.135	97.811	95.201	95.469	95.894	95.044	0	0	99.656	99.779	99.499	99.791	99.87	99.617	99.686	100	98.32	99.156	96.698	97.492	97.304	96.067	94.533	94.058	96.592	98.975	96.369	97.87	96.296	98.509	96.198	0
3410	0	0	0	0	0	0	0	0	98.891	97.877	98.67	99.398	0	0	0	0	95.716	98.135	97.896	95.201	95.469	95.947	95.044	0	0	99.742	99.889	99.6	99.791	99.74	99.617	99.686	100	98.32	99.156	96.743	97.492	97.304	96.067	94.533	93.958	96.675	98.93	96.369	97.87	96.296	0	97.972	0
3426	0	0	0	0	0	0	0	0	99.084	98.899	98.67	99.88	0	0	0	0	94.913	97.786	97.475	94.034	96.027	95.659	95.524	0	0	99.742	99.889	99.6	99.791	99.609	99.617	99.686	100	98.88	98.734	96.743	97.283	97.059	95.772	91.623	94.864	96.758	99.109	95.209	97.87	95.735	99.68	97.972	0
3470	0	0	0	0	0	0	0	0	99.084	98.428	98.316	99.759	0	0	0	0	94.913	97.786	97.559	94.034	96.027	95.502	95.524	0	0	99.785	99.668	99.8	99.896	100	99.617	99.686	99.561	98.751	99.156	96.743	97.388	97.059	95.772	91.711	94.763	96.924	99.109	95.411	97.87	95.286	99.635	98.226	0
3511	0	0	0	0	0	0	0	0	99.132	99.686	99.557	99.639	0	0	0	0	95.85	97.552	97.559	94.034	95.965	95.607	95.524	0	0	0	0	0	0	0	0	0	100	98.708	99.156	96.743	97.388	96.936	96.362	94.533	94.663	96.924	99.242	95.663	97.619	95.847	99.68	97.845	0
3596	0	0	0	0	0	0	0	0	99.084	99.686	99.557	99.639	99.299	99.229	99.739	99.395	95.85	97.552	97.559	94.034	95.965	95.607	95.604	0	0	99.699	99.889	99.499	99.582	99.74	99.617	99.476	100	98.708	99.156	96.743	97.388	96.936	96.362	94.533	94.663	96.841	99.242	95.663	97.619	95.847	99.68	97.972	0
3645	0	0	0	0	0	0	0	0	98.891	97.877	98.67	99.398	0	0	0	0	95.716	98.135	97.896	95.201	95.469	95.921	95.044	0	0	99.785	99.668	99.8	99.687	99.87	99.617	99.686	100	98.32	99.156	96.743	97.492	97.304	96.067	94.533	94.058	96.675	98.975	96.369	97.87	96.296	99.589	95.817	0
3675	0	0	0	0	0	0	0	0	98.891	97.877	98.67	99.398	0	0	0	0	95.716	98.135	97.896	95.201	95.469	95.947	95.044	0	0	99.742	99.889	99.6	99.791	99.74	99.617	99.686	100	98.32	99.156	96.743	97.492	97.304	96.067	94.533	93.958	96.675	98.93	96.369	97.87	96.296	0	97.972	0
3778	0	0	0	0	0	0	0	0	98.891	97.877	98.67	99.398	0	0	0	0	95.716	98.135	97.896	95.201	95.469	95.947	95.044	0	0	99.785	99.779	99.7	99.687	100	99.617	99.686	100	98.32	99.156	96.743	97.492	97.304	95.969	94.533	93.958	96.675	98.93	96.319	97.87	96.296	99.589	97.972	0
381-3	0	0	0	0	0	0	0	0	98.891	97.877	98.67	99.398	0	0	0	0	95.716	98.135	97.896	95.201	95.469	95.947	95.044	0	0	99.742	99.779	99.499	99.791	99.74	99.617	99.686	100	98.32	99.156	96.743	97.492	97.304	96.067	94.533	94.058	96.675	98.93	96.369	97.87	96.296	99.589	95.817	0
3848	0	0	0	0	0	0	0	0	98.843	99.214	99.291	99.639	0	0	0	0	95.047	97.786	97.896	93.904	95.841	95.424	95.204	0	0	99.699	99.668	99.7	99.478	99.87	99.425	99.581	100	98.708	99.156	97.189	97.074	97.181	95.969	91.623	94.058	96.758	99.198	95.26	97.494	96.296	99.498	95.944	0
3850	0	0	0	0	0	0	0	0	98.843	99.214	99.291	99.639	0	0	0	0	95.047	97.786	97.896	93.904	95.841	95.424	95.204	0	0	99.699	99.668	99.7	99.478	99.87	99.425	99.581	100	98.708	99.156	97.189	97.074	97.181	95.969	91.623	94.058	96.758	99.198	95.26	97.494	96.296	99.498	95.944	0
3888	0	0	0	0	0	0	0	0	99.084	99.686	99.557	99.639	99.299	99.229	99.739	99.395	95.85	97.552	97.559	94.034	95.965	95.607	95.604	0	0	99.699	99.889	99.499	99.582	99.74	99.617	99.476	100	98.708	99.156	96.743	97.388	96.936	96.362	94.533	94.663	96.841	99.242	95.663	97.619	95.847	99.68	97.972	0
391	0	0	0	0	0	0	0	0	98.891	97.877	98.67	99.398	0	0	0	0	95.716	98.135	97.896	95.201	95.469	95.921	95.044	0	0	99.785	99.668	99.8	99.687	99.87	99.617	99.686	100	98.32	99.156	96.743	97.492	97.304	96.067	94.533	94.058	96.675	98.975	96.42	97.744	96.296	99.589	95.817	0
3940	97.74	96.404	97.08	98.59	98.573	96.712	94.949	96.955	98.794	96.855	97.784	97.952	0	0	0	0	95.181	98.485	97.559	92.088	97.331	95.246	96.083	0	0	0	0	0	0	0	0	0	99.561	98.148	96.624	96.787	97.91	97.304	96.362	94.356	95.267	96.758	87.071	95.361	97.494	95.062	98.721	98.606	99.113
3951	0	0	0	0	0	0	0	0	98.891	97.877	98.67	99.398	0	0	0	0	95.716	98.135	97.896	95.201	95.469	95.921	95.044	0	0	99.914	100	100	99.687	99.87	99.808	99.895	100	98.45	96.624	96.743	97.492	97.304	96.067	94.533	94.058	96.675	98.975	96.369	97.87	96.184	99.498	97.972	0
401368	0	0	0	0	0	0	0	0	98.891	97.877	98.67	99.398	0	0	0	0	95.716	98.135	97.896	95.201	95.469	95.947	95.044	0	0	99.742	99.668	99.8	99.896	100	99.617	99.476	100	98.32	99.156	96.743	97.492	97.304	95.969	94.444	94.058	96.675	98.975	96.319	97.87	96.296	99.543	96.198	0
4025	0	0	0	0	0	0	0	0	98.891	97.877	98.67	99.398	0	0	0	0	95.716	98.135	97.896	95.201	95.469	95.947	95.044	0	0	99.785	99.668	99.8	99.896	100	99.617	99.686	100	98.32	99.156	96.743	97.492	97.304	95.969	94.533	94.058	96.675	98.975	96.369	97.87	96.296	99.589	96.071	0
4199	0	0	0	0	0	0	0	0	98.891	97.799	98.67	99.398	0	0	0	0	95.716	98.135	97.896	95.201	95.407	95.947	95.044	0	0	99.828	100	99.6	99.791	99.87	99.617	99.686	100	98.32	99.156	96.743	97.492	97.304	96.067	94.444	94.058	96.675	98.975	96.369	97.87	96.296	99.535	95.691	0
4202	0	0	0	0	0	0	0	0	99.132	99.686	99.557	99.639	0	0	0	0	95.85	97.552	97.559	94.034	95.965	95.607	95.604	0	0	0	0	0	0	0	0	0	100	98.708	99.156	96.743	97.388	96.936	96.362	94.533	94.663	96.924	99.242	95.663	97.619	95.847	99.68	97.845	0
4208	0	0	0	0	0	0	0	0	98.891	97.877	98.67	99.398	0	0	0	0	95.716	98.135	97.896	95.201	95.469	95.947	95.044	0	0	99.785	99.779	99.7	99.687	100	99.617	99.686	100	98.32	99.156	96.743	97.492	97.304	96.067	94.533	93.958	96.675	98.93	96.268	97.87	96.296	99.589	97.972	0
4235	0	0	0	0	0	0	0	0	99.132	99.686	99.557	99.639	0	0	0	0	95.85	97.552	97.559	94.034	95.965	95.607	95.524	0	0	0	0	0	0	0	0	0	100	98.708	99.156	96.743	97.388	96.936	96.362	94.533	94.663	96.924	99.242	95.663	97.619	95.847	99.68	97.845	0
4237	0	0	0	0	0	0	0	0	99.084	99.686	99.557	99.639	99.299	99.229	99.739	99.395	95.85	97.552	97.559	94.034	95.965	95.607	95.604	0	0	99.699	99.889	99.499	99.582	99.74	99.617	99.476	100	98.708	99.156	96.743	97.388	96.936	96.362	94.533	94.663	96.841	99.242	95.663	97.619	95.847	99.68	97.972	0
4336	0	0	0	0	0	0	0	0	98.891	97.877	98.67	99.398	0	0	0	0	95.716	98.135	97.811	95.201	95.407	95.894	95.044	0	0	99.656	99.779	99.499	99.791	99.87	99.617	99.686	100	98.32	99.156	96.698	97.492	97.304	96.067	94.533	94.058	96.592	98.975	96.369	97.87	96.296	99.589	96.198	0
4346	0	0	0	0	0	0	0	0	99.132	99.686	99.557	99.639	0	0	0	0	95.85	97.552	97.559	94.034	95.965	95.607	95.604	0	0	0	0	0	0	0	0	0	100	98.708	99.156	96.743	97.388	96.936	96.362	94.533	94.663	96.924	99.242	95.663	97.619	95.847	99.68	97.845	0
4471	0	0	0	0	0	0	0	0	99.084	98.899	98.67	99.88	0	0	0	0	94.913	97.786	97.475	94.034	96.027	95.659	95.524	0	0	99.742	99.889	99.6	99.791	99.609	99.617	99.686	100	98.88	98.734	96.743	97.283	97.059	95.772	91.623	94.864	96.758	99.109	95.209	97.87	95.735	99.68	97.972	0
45	0	0	0	0	0	0	0	0	98.891	97.877	98.67	99.398	0	0	0	0	95.716	98.135	97.896	95.201	95.469	95.947	95.044	0	0	99.785	99.779	99.7	99.687	100	99.617	99.686	100	98.32	99.156	96.743	97.492	97.304	96.067	94.533	93.958	96.675	98.93	96.268	97.87	96.296	99.589	97.972	0
4510	0	0	0	0	0	0	0	0	99.132	99.686	99.557	99.639	0	0	0	0	95.85	97.552	97.559	94.034	95.965	95.607	95.604	0	0	0	0	0	0	0	0	0	100	98.708	99.156	96.743	97.388	96.936	96.362	94.533	94.663	96.924	99.242	95.663	97.619	95.847	99.68	97.845	0
4519	0	0	0	0	0	0	0	0	98.891	97.799	98.67	99.398	0	0	0	0	95.716	98.135	97.896	95.201	95.407	95.947	95.044	0	0	99.828	100	99.6	99.791	99.87	99.617	99.686	100	98.32	99.156	96.743	97.492	97.304	96.067	94.444	94.058	96.675	98.975	96.369	97.87	96.296	99.535	95.691	0
4522	0	0	0	0	0	0	0	0	99.132	99.686	99.557	99.639	0	0	0	0	95.85	97.552	97.559	94.034	95.965	95.607	95.604	0	0	0	0	0	0	0	0	0	100	98.708	99.156	96.743	97.388	96.936	96.362	94.533	94.663	96.924	99.242	95.663	97.619	95.847	99.68	97.845	0
4558	0	0	0	0	0	0	0	0	99.084	99.686	99.557	99.639	99.299	99.229	99.739	99.395	95.85	97.552	97.559	94.034	95.965	95.607	95.604	0	0	99.699	99.889	99.499	99.582	99.74	99.617	99.476	100	98.708	98.734	96.743	97.388	96.936	96.362	94.533	94.663	96.841	99.242	95.663	97.619	95.847	99.68	97.972	0
4563	0	0	0	0	0	0	0	0	98.891	97.877	98.67	99.398	0	0	0	0	95.716	98.135	97.811	95.201	95.407	95.894	95.044	0	0	99.656	99.779	99.499	99.791	99.87	99.617	99.686	100	98.32	99.156	96.698	97.492	97.304	96.067	94.533	94.058	96.592	98.975	96.369	97.87	96.296	99.589	96.198	0
4658	0	0	0	0	0	0	0	0	99.084	99.686	99.557	99.639	99.299	99.229	99.739	99.395	95.85	97.552	97.559	94.034	95.965	95.607	95.604	0	0	99.699	99.889	99.499	99.582	99.74	99.617	99.476	100	98.708	99.156	96.743	97.388	96.936	96.362	94.533	94.663	96.841	99.242	95.663	97.619	95.847	99.68	97.972	0
4660	0	0	0	0	0	0	0	0	99.084	99.686	99.557	99.639	99.299	99.229	99.739	99.395	95.85	97.552	97.559	94.034	95.965	95.607	95.604	0	0	99.699	99.889	99.499	99.582	99.74	99.617	99.476	100	98.708	99.156	96.743	97.388	96.936	96.362	94.533	94.663	96.841	99.242	95.663	97.619	95.847	99.68	97.972	0
4721	0	0	0	0	0	0	0	0	98.891	97.877	98.67	99.398	0	0	0	0	95.716	98.135	97.811	95.201	95.407	95.894	95.044	0	0	99.656	99.779	99.499	99.791	99.87	99.617	99.686	100	98.32	99.156	96.698	97.492	97.304	96.067	94.533	94.058	96.592	98.975	96.369	97.87	96.296	99.589	96.198	0
4742	0	0	0	0	0	0	0	0	98.891	97.877	98.67	99.398	0	0	0	0	95.716	98.135	97.811	95.201	95.407	95.894	95.044	0	0	99.656	99.779	99.499	99.791	99.87	99.617	99.686	100	98.32	99.156	96.698	97.492	97.304	96.067	94.533	94.058	96.592	98.975	96.369	97.87	96.296	99.589	96.198	0
4745	0	0	0	0	0	0	0	0	98.891	97.877	98.67	99.398	0	0	0	0	95.716	98.135	97.896	95.201	95.469	95.947	95.044	0	0	99.785	99.779	99.7	99.687	100	99.617	99.686	100	98.32	99.156	96.743	97.492	97.304	96.067	94.533	93.958	96.675	98.93	96.268	97.87	96.296	99.589	97.972	0
4749	0	0	0	0	0	0	0	0	98.891	97.877	98.67	99.398	0	0	0	0	95.716	98.135	97.896	95.201	95.469	95.947	95.044	0	0	99.785	99.668	99.8	99.896	100	99.617	99.686	100	98.32	99.156	96.743	97.492	97.304	95.969	94.533	94.058	96.675	98.975	96.369	97.87	96.296	99.589	96.071	0
4960	0	0	0	0	0	0	0	0	99.132	99.686	99.557	99.639	0	0	0	0	95.85	97.552	97.559	94.034	95.965	95.607	95.604	0	0	0	0	0	0	0	0	0	100	98.708	99.156	96.743	97.388	96.936	96.362	94.533	94.663	96.924	99.242	95.663	97.619	95.847	99.68	97.845	0
4964	0	0	0	0	0	0	0	0	99.132	99.686	99.557	99.639	0	0	0	0	95.85	97.552	97.559	94.034	95.965	95.607	95.604	0	0	0	0	0	0	0	0	0	100	98.708	99.156	96.743	97.388	96.936	96.362	94.533	94.663	96.924	99.242	95.663	97.619	95.847	99.68	97.845	0
4965	0	0	0	0	0	0	0	0	99.132	99.686	99.557	99.639	0	0	0	0	95.85	97.552	97.559	94.034	95.965	95.607	95.444	0	0	0	0	0	0	0	0	0	100	98.708	99.156	96.743	97.388	96.936	96.362	94.533	94.663	96.924	99.242	95.663	97.619	95.847	99.68	97.845	0
4968	0	0	0	0	0	0	0	0	99.084	99.686	99.557	99.639	99.299	99.229	99.739	99.395	95.85	97.552	97.559	94.034	95.965	95.607	95.604	0	0	99.699	99.889	99.499	99.582	99.74	99.617	99.476	100	98.708	99.156	96.743	97.388	96.936	96.362	94.533	94.663	96.841	99.242	95.663	97.619	95.847	99.68	97.972	0
4995	97.791	96.987	97.18	99.094	98.833	97.235	94.949	97.115	98.022	96.384	97.872	98.917	0	0	0	0	95.979	98.135	96.717	92.088	96.151	95.616	95.284	0	0	99.742	99.889	99.6	99.791	99.74	99.617	99.686	100	98.062	95.781	96.787	96.761	96.814	96.264	93.915	94.378	96.758	0	95.159	97.494	94.388	98.858	95.691	98.88
5-366-08_S3_C1	97.74	96.404	97.08	98.59	98.573	96.712	94.949	96.955	97.83	96.384	97.872	98.313	0	0	0	0	95.716	97.786	96.97	94.034	96.524	95.765	95.763	0	0	99.914	99.779	99.9	99.896	99.74	99.808	99.686	99.561	98.148	96.624	97.323	97.074	97.426	96.067	93.563	94.361	96.758	97.995	95.361	97.494	95.847	98.848	98.226	98.693
501	97.791	96.987	97.18	99.094	98.833	97.235	94.949	97.115	98.022	96.384	97.872	98.917	0	0	0	0	95.979	98.135	96.717	92.088	96.151	95.616	95.284	0	0	99.742	99.889	99.6	99.791	99.74	99.617	99.686	100	98.062	95.781	96.787	96.761	96.814	96.264	93.915	94.378	96.758	0	95.159	97.494	94.388	98.858	95.691	98.88
5038	0	0	0	0	0	0	0	0	99.084	99.686	99.557	99.639	99.299	99.229	99.739	99.395	95.85	97.552	97.559	94.034	95.965	95.607	95.604	0	0	99.699	99.889	99.499	99.582	99.74	99.617	99.476	100	98.708	99.156	96.743	97.388	96.936	96.362	94.533	94.663	96.841	99.242	95.663	97.619	95.847	99.68	97.972	0
5050	0	0	0	0	0	0	0	0	99.132	99.686	99.557	99.639	0	0	0	0	95.85	97.552	97.559	94.034	95.965	95.607	95.604	0	0	0	0	0	0	0	0	0	100	98.708	99.156	96.743	97.388	96.936	96.362	94.533	94.663	96.924	99.242	95.663	97.619	95.847	99.68	97.845	0
5052	0	0	0	0	0	0	0	0	98.891	97.877	98.67	99.398	0	0	0	0	95.716	98.135	97.811	95.201	95.407	95.894	95.044	0	0	99.656	99.779	99.499	99.791	99.87	99.617	99.686	100	98.32	99.156	96.698	97.492	97.304	96.067	94.533	94.058	96.592	98.975	96.369	97.87	96.296	99.589	96.198	0
5053	97.791	96.987	97.18	99.094	98.833	97.235	94.949	97.115	98.022	96.384	97.872	98.917	0	0	0	0	95.979	98.135	96.717	92.088	96.151	95.616	95.284	0	0	99.742	99.889	99.6	99.791	99.74	99.617	99.686	100	98.062	95.781	96.787	96.761	96.814	96.264	93.915	94.378	96.758	0	95.159	97.494	94.388	98.858	95.691	98.88
5125	0	0	0	0	0	0	0	0	98.891	97.877	98.67	99.398	0	0	0	0	95.716	98.135	97.896	95.201	95.469	95.921	95.044	0	0	99.914	100	100	99.687	99.87	99.808	99.895	100	98.493	96.624	96.743	97.492	97.181	96.067	94.533	94.058	96.675	98.975	96.369	97.87	96.184	99.543	97.972	0
5169	0	0	0	0	0	0	0	0	99.084	98.899	98.759	99.88	0	0	0	0	94.913	97.786	97.475	94.034	96.027	95.659	95.524	0	0	99.742	99.889	99.6	99.791	99.609	99.617	99.686	100	98.88	98.734	96.743	97.283	97.059	95.772	91.623	94.864	96.758	99.109	95.209	97.87	95.735	99.68	97.972	0
5183	0	0	0	0	0	0	0	0	98.891	97.877	98.67	99.398	0	0	0	0	95.716	98.135	97.896	95.201	95.469	95.921	95.044	0	0	99.785	99.668	99.8	99.687	99.87	99.617	99.686	100	98.32	99.156	96.743	97.492	97.304	96.067	94.533	94.058	96.675	98.975	96.369	97.744	96.296	0	95.817	0
5187	0	0	0	0	0	0	0	0	98.991	99.686	99.557	99.639	0	0	0	0	95.85	97.552	97.559	94.034	95.965	95.607	95.604	0	0	99.699	99.889	99.499	99.791	99.74	99.617	99.476	100	98.708	99.156	96.743	97.388	96.936	96.362	94.533	94.663	96.841	99.242	95.663	97.619	95.847	99.635	97.972	0
5191	0	0	0	0	0	0	0	0	98.891	97.877	98.67	99.398	0	0	0	0	95.716	98.135	97.811	95.201	95.407	95.894	95.044	0	0	99.656	99.779	99.499	99.791	99.87	99.617	99.686	100	98.32	99.156	96.698	97.492	97.304	96.067	94.533	94.058	96.592	98.975	96.369	97.87	96.296	99.589	96.198	0
5241	0	0	0	0	0	0	0	0	98.891	97.877	98.67	99.398	0	0	0	0	95.716	98.135	97.896	95.201	95.469	95.921	95.044	0	0	99.742	99.889	99.6	99.791	99.609	99.617	99.686	100	98.32	99.156	96.743	97.492	97.304	96.067	94.533	94.058	96.675	98.975	96.369	97.744	96.296	99.589	98.606	0
5274	0	0	0	0	0	0	0	0	99.084	99.686	99.557	99.639	99.299	99.229	99.739	99.395	95.85	97.552	97.559	94.034	95.965	95.607	95.604	0	0	99.699	99.889	99.499	99.582	99.74	99.617	99.476	100	98.708	99.156	96.743	97.388	96.936	96.362	94.533	94.663	96.841	99.242	95.663	97.619	95.847	99.68	97.972	0
5276	0	0	0	0	0	0	0	0	99.132	99.686	99.557	99.639	0	0	0	0	95.85	97.552	97.559	94.034	95.965	95.607	95.604	0	0	0	0	0	0	0	0	0	100	98.708	99.156	96.743	97.388	96.936	96.362	94.533	94.663	96.924	99.242	95.663	97.619	95.847	99.68	97.845	0
5277	0	0	0	0	0	0	0	0	99.132	99.686	99.557	99.639	0	0	0	0	95.85	97.552	97.559	94.034	95.965	95.607	95.604	0	0	0	0	0	0	0	0	0	100	98.708	99.156	96.743	97.388	96.936	96.362	94.533	94.663	96.924	99.242	95.663	97.619	95.847	99.68	97.845	0
5303	0	0	0	0	0	0	0	0	98.891	97.877	98.67	99.398	0	0	0	0	95.716	98.135	97.896	95.201	95.469	95.921	95.044	0	0	99.871	99.889	99.7	99.478	99.87	99.617	99.79	100	98.32	99.156	96.743	97.492	97.304	96.067	94.533	94.058	96.675	98.93	96.369	97.87	96.296	99.543	96.071	0
5307	0	0	0	0	0	0	0	0	98.891	97.877	98.67	99.398	0	0	0	0	95.716	98.135	97.896	95.201	95.469	95.947	95.044	0	0	99.785	99.779	99.7	99.687	100	99.617	99.686	100	98.32	99.156	96.743	97.492	97.304	96.067	94.533	93.958	96.675	98.93	96.268	97.87	96.296	99.589	97.972	0
5313	97.791	96.987	97.18	99.094	98.833	97.235	94.949	97.115	98.022	96.384	97.872	98.917	0	0	0	0	95.979	98.135	96.717	92.088	96.151	95.616	95.284	0	0	99.699	99.889	99.6	99.791	99.74	99.617	99.686	100	98.062	95.781	96.787	96.761	96.814	96.264	93.915	94.378	96.758	0	95.159	97.494	94.388	98.858	95.691	98.88
5322	97.791	96.987	97.18	99.094	98.833	97.235	94.949	97.115	98.022	96.384	97.872	98.917	0	0	0	0	95.979	98.135	96.717	92.088	96.151	95.616	95.284	0	0	99.699	99.889	99.6	99.791	99.74	99.617	99.686	100	98.062	95.781	96.787	96.761	96.814	96.264	93.915	94.378	96.758	0	95.159	97.494	94.388	98.858	95.691	98.88
5332	0	0	0	0	0	0	0	0	98.891	97.877	98.67	99.398	0	0	0	0	95.716	98.135	97.896	95.201	95.469	95.947	95.044	0	0	99.785	99.779	99.7	99.687	100	99.617	99.686	100	98.32	99.156	96.743	97.492	97.304	96.067	94.533	93.958	96.675	98.93	96.268	97.87	96.296	99.589	97.972	0
5358	0	0	0	0	0	0	0	0	99.084	99.686	99.557	99.639	99.299	99.229	99.739	99.395	95.85	97.552	97.559	94.034	95.965	95.607	95.604	0	0	99.699	99.889	99.499	99.582	99.74	99.617	99.476	100	98.708	99.156	96.743	97.388	96.936	96.362	94.533	94.663	96.841	99.242	95.663	97.619	95.847	99.68	97.972	0
5359	0	0	0	0	0	0	0	0	99.084	99.686	99.557	99.639	99.299	99.229	99.739	99.395	95.85	97.552	97.559	94.034	95.965	95.607	95.604	0	0	99.699	99.889	99.499	99.582	99.74	99.617	99.476	100	98.708	99.156	96.743	97.388	96.936	96.362	94.533	94.663	96.841	99.242	95.663	97.619	95.847	99.68	97.972	0
542093	0	0	0	0	0	0	0	0	98.891	97.877	98.67	99.398	0	0	0	0	95.716	98.019	97.896	95.201	95.407	95.921	95.044	0	0	99.656	99.779	99.499	99.791	99.87	99.425	99.686	100	98.32	99.156	96.698	97.492	97.304	96.067	94.444	94.058	96.675	98.886	96.369	97.87	96.296	99.543	98.226	0
5553	0	0	0	0	0	0	0	0	98.891	97.877	98.67	99.398	0	0	0	0	95.716	98.135	97.896	95.201	95.469	95.947	95.044	0	0	99.785	99.779	99.7	99.687	100	99.617	99.686	100	98.32	99.156	96.743	97.492	97.304	96.067	94.533	93.958	96.675	98.93	96.268	97.87	96.296	99.589	97.972	0
5556	0	0	0	0	0	0	0	0	98.891	97.877	98.67	99.398	0	0	0	0	95.716	98.135	97.896	95.201	95.469	95.947	95.044	0	0	99.785	99.779	99.7	99.687	100	99.617	99.686	100	98.32	99.156	96.743	97.492	97.304	96.067	94.533	93.958	96.675	98.93	96.268	97.87	96.296	99.589	97.972	0
55989	0	0	0	0	0	0	0	0	99.132	98.899	98.848	99.88	0	0	0	0	95.984	97.902	97.475	94.034	95.779	95.581	95.524	0	0	99.699	99.889	99.6	99.791	99.74	99.617	99.686	100	98.665	99.156	96.743	97.388	97.059	96.067	94.356	94.663	96.758	99.242	95.361	97.744	95.847	99.543	97.845	0
5737	97.791	96.987	97.18	99.094	98.833	97.235	94.949	97.115	98.022	96.384	97.872	98.917	0	0	0	0	95.979	98.135	96.717	92.088	96.151	95.59	95.284	0	0	99.742	99.889	99.6	99.791	99.74	99.617	99.686	100	98.062	95.781	96.787	96.761	96.814	96.264	93.915	94.378	96.758	0	95.159	97.494	94.388	98.858	95.691	98.88
5753	0	0	0	0	0	0	0	0	98.891	97.877	98.67	99.398	0	0	0	0	95.716	98.135	97.896	95.201	95.469	95.921	95.044	0	0	99.785	99.668	99.8	99.687	99.87	99.617	99.686	100	98.32	99.156	96.698	97.492	97.304	96.067	94.533	94.058	96.675	98.975	96.42	97.744	96.296	99.589	95.817	0
5858	0	0	0	0	0	0	0	0	99.084	99.686	99.557	99.639	99.299	99.229	99.739	99.395	95.85	97.552	97.559	94.034	95.965	95.607	95.604	0	0	99.699	99.889	99.499	99.582	99.74	99.617	99.476	100	98.708	99.156	96.743	97.388	96.936	96.362	94.533	94.663	96.841	99.242	95.663	97.619	95.847	99.68	97.972	0
6-175-07_S1_C2	97.689	95.918	96.878	96.475	98.184	96.712	94.747	96.474	98.071	96.148	97.784	98.434	0	0	0	0	97.189	98.834	97.306	92.737	96.524	95.685	95.364	0	0	99.742	99.779	99.499	99.582	99.609	99.617	99.476	99.561	98.277	95.781	96.743	97.701	96.936	95.969	93.563	94.177	96.509	0	94.907	97.995	94.837	99.087	96.578	98.926
623214	97.689	96.404	96.878	96.576	98.184	96.786	94.747	96.474	98.023	96.148	97.872	98.434	0	0	0	0	97.323	98.834	97.306	92.737	96.524	95.711	95.364	0	0	996.775	995.575	995.495	99.739	996.095	993.305	995.285	99.561	98.32	95.781	96.876	97.701	96.936	95.969	93.651	94.177	96.592	0	95.058	97.995	94.837	99.132	98.352	98.973
7-233-03_S3_C1	0	0	0	0	0	0	0	0	98.891	97.877	98.67	99.398	0	0	0	0	95.716	98.135	97.811	95.071	95.469	95.947	95.044	0	0	99.785	99.557	99.8	99.582	99.74	99.617	98.218	100	98.32	99.156	96.743	97.492	97.304	96.067	94.533	94.058	96.675	98.975	96.268	97.87	96.296	98.509	95.817	0
7-233-03_S3_C3	0	0	0	0	0	0	0	0	98.891	97.799	98.67	99.398	0	0	0	0	95.85	98.019	97.727	95.071	95.469	95.921	95.044	0	0	99.785	99.557	99.7	99.687	99.74	99.617	98.113	100	98.32	99.156	96.698	97.492	97.304	96.067	94.533	94.058	96.342	98.975	96.268	97.87	96.296	98.419	95.817	0
71	0	0	0	0	0	0	0	0	98.891	97.877	98.67	99.398	0	0	0	0	95.716	98.135	97.896	95.201	95.469	95.947	95.044	0	0	99.785	99.779	99.7	99.687	100	99.617	99.686	100	98.32	99.156	96.743	97.492	97.304	96.067	94.533	93.958	96.675	98.93	96.268	97.87	96.296	99.589	97.972	0
72	0	0	0	0	0	0	0	0	98.891	97.877	98.67	99.398	0	0	0	0	95.716	98.135	97.896	95.201	95.469	95.947	95.044	0	0	99.785	99.779	99.7	99.687	100	99.617	99.686	100	98.32	99.156	96.743	97.492	97.304	95.969	94.533	93.958	96.675	98.93	96.319	97.87	96.296	99.589	97.972	0
76	0	0	0	0	0	0	0	0	98.934	99.686	99.557	99.639	0	0	0	0	95.85	97.552	97.559	94.034	95.965	95.607	95.604	0	0	99.742	99.889	99.499	99.791	99.74	99.617	99.476	100	98.708	99.156	96.743	97.388	96.936	96.362	94.533	94.663	96.841	99.242	95.663	97.619	95.847	99.68	97.972	0
788309	98.151	96.21	96.777	98.993	98.184	96.188	93.939	96.795	98.022	96.063	98.316	98.676	0	0	0	0	96.252	98.601	98.148	92.737	96.276	95.973	95.843	0	0	99.699	99.889	99.6	99.791	99.74	99.617	99.686	99.123	98.062	96.624	97.323	96.865	97.304	96.165	93.474	94.277	96.924	0	94.705	97.619	94.949	98.493	95.944	98.693
983	0	0	0	0	0	0	0	0	99.084	99.686	99.557	99.639	99.299	99.229	99.739	99.395	95.85	97.552	97.559	94.034	95.965	95.607	95.604	0	0	99.699	99.889	99.499	99.582	99.74	99.617	99.476	100	98.708	99.156	96.743	97.388	96.936	96.362	94.533	94.663	96.841	99.242	95.663	97.619	95.847	99.68	97.972	0
999	0	0	0	0	0	0	0	0	98.891	97.877	98.67	99.398	0	0	0	0	95.716	98.019	97.896	95.201	95.469	95.921	95.044	0	0	0	0	0	0	0	0	0	100	98.32	99.156	96.743	97.492	97.304	96.067	94.533	94.058	96.675	98.975	96.369	97.87	96.296	99.543	97.719	0
AM22-15AC	0	0	0	0	0	0	0	0	98.795	97.72	98.67	99.398	0	0	0	0	95.984	97.786	97.559	95.201	95.593	95.79	95.444	0	0	0	0	0	0	0	0	0	100	98.665	97.046	97.189	97.492	96.691	95.477	0	94.663	96.592	99.198	95.915	97.87	95.623	99.543	0	0
AM34-8	0	0	0	0	0	0	0	0	98.891	97.799	98.67	99.398	0	0	0	0	95.716	98.135	97.896	95.071	95.469	95.947	95.044	0	0	0	0	0	0	0	0	0	100	98.493	96.624	96.743	97.388	97.304	96.067	94.533	94.058	96.675	98.886	96.369	97.87	96.296	99.498	97.972	0
B16EC0481	0	0	0	0	0	0	0	0	98.891	97.877	98.67	99.398	0	0	0	0	95.716	98.135	97.896	95.201	95.469	95.921	95.044	0	0	0	0	0	0	0	0	0	100	98.32	99.156	96.698	97.492	97.304	96.067	94.533	94.058	96.675	98.975	96.369	97.744	96.296	99.589	95.817	0
B16EC0771	97.689	96.404	96.878	96.576	98.184	96.786	94.747	96.474	98.071	96.148	97.872	98.434	99.399	99.229	99.739	99.395	97.323	98.834	97.306	92.737	96.524	95.711	95.364	0	0	99.742	99.889	99.6	99.687	99.74	99.617	99.686	99.561	98.32	95.781	96.876	97.701	96.936	95.969	93.651	94.076	96.592	0	95.058	97.995	94.837	99.132	95.564	98.926
BEC1-S17-ESBL-09	97.74	96.404	97.08	98.59	98.833	96.712	94.949	96.955	98.746	96.855	97.695	97.952	0	0	0	0	95.181	98.485	97.559	92.088	97.331	95.271	96.083	0	0	99.699	99.779	99.6	99.687	99.74	99.808	99.581	99.123	97.89	95.781	96.787	97.91	97.181	96.264	94.356	95.267	96.758	87.175	94.907	97.494	95.062	98.721	98.606	98.926
BR1220	0	0	0	0	0	0	0	0	98.891	97.877	98.67	99.398	0	0	0	0	95.716	98.135	97.811	95.201	95.469	95.894	95.044	0	0	99.656	99.779	99.499	99.791	99.87	99.617	99.686	100	98.32	99.156	96.698	97.492	97.304	96.067	94.533	94.058	96.592	98.975	96.369	97.87	96.296	98.509	96.198	0
C48-93	0	0	0	0	0	0	0	0	98.891	97.877	98.67	99.398	0	0	0	0	95.716	98.135	97.896	95.201	95.469	95.947	95.044	0	0	99.785	99.779	99.7	99.687	100	99.617	99.686	100	98.32	99.156	96.743	97.492	97.304	95.969	94.533	93.958	96.675	98.93	96.169	97.87	96.296	99.589	97.972	0
CPCEC1	97.689	96.404	96.781	96.576	98.184	96.786	94.747	96.474	98.071	96.072	97.872	98.434	0	0	0	0	97.323	98.834	97.306	92.737	96.524	95.686	95.364	0	0	0	0	0	0	0	0	0	99.561	98.32	95.781	96.832	97.701	96.936	95.969	93.656	94.177	96.592	0	95.058	97.995	94.837	99.132	96.578	98.973
CS01	0	0	0	0	0	0	0	0	98.843	98.27	98.848	98.916	0	0	0	0	95.716	98.135	97.896	94.293	95.407	95.843	94.964	0	0	0	0	0	0	0	0	0	100	98.407	99.156	96.521	97.388	97.304	96.165	94.361	93.958	96.592	99.376	95.764	97.744	95.286	99.498	97.719	0
D8-1	0	0	0	0	0	0	0	0	99.132	98.899	98.848	99.88	0	0	0	0	95.984	97.902	97.475	94.034	95.779	95.581	95.524	0	0	99.699	99.889	99.6	99.791	99.74	99.617	99.686	100	98.665	99.156	96.743	97.388	97.059	96.067	94.356	94.663	96.758	99.242	95.31	97.744	95.847	99.543	97.845	0
DEC15A	0	0	0	0	0	0	0	0	99.084	99.686	99.557	99.639	0	0	0	0	95.85	97.552	97.559	94.034	95.965	95.607	95.604	0	0	0	0	0	0	0	0	0	100	98.708	99.156	96.743	97.388	96.936	96.362	94.533	94.663	96.924	99.198	95.663	97.619	95.847	99.726	97.845	0
DEC6C	0	0	0	0	0	0	0	0	0	97.877	98.67	99.398	0	0	0	0	95.716	98.135	97.896	95.201	95.407	95.921	95.044	0	0	99.742	99.668	99.8	99.896	100	99.617	99.686	100	98.32	99.156	96.698	97.492	97.304	96.067	94.444	94.058	96.675	98.93	96.369	97.87	96.296	99.498	98.099	0
E-1246	97.689	96.404	96.878	96.576	98.184	96.786	94.747	96.474	98.023	96.148	97.872	98.434	0	0	0	0	97.323	98.834	97.306	92.737	96.524	95.711	95.364	0	0	99.742	99.779	99.6	99.687	99.74	99.617	99.581	99.561	98.32	95.781	96.876	97.701	96.936	95.969	93.651	94.177	96.592	0	95.058	97.995	94.837	99.132	96.578	98.973
E11V1A	0	0	0	0	0	0	0	0	99.229	97.642	98.67	99.278	0	0	0	0	95.984	98.368	97.896	94.293	95.593	95.947	94.884	0	0	0	0	0	0	0	0	0	100	98.493	99.156	96.787	97.388	97.426	96.067	94.533	94.461	96.592	99.242	96.268	97.744	95.847	99.543	98.226	0
E11V5A	97.74	96.404	97.08	98.59	98.573	96.712	94.949	96.955	98.794	96.855	97.784	97.952	0	0	0	0	95.181	98.485	97.559	91.958	97.331	95.271	96.083	0	0	0	0	0	0	0	0	0	99.561	98.105	96.624	96.787	97.91	97.304	96.362	94.356	95.267	96.758	87.071	95.361	97.494	95.062	98.721	98.606	99.113
E13V1D	0	0	0	0	0	0	0	0	99.132	98.428	98.227	99.759	0	0	0	0	95.181	97.669	97.559	94.034	96.027	95.528	95.524	0	0	99.785	99.779	99.7	99.426	0	99.617	99.686	99.561	98.751	99.156	96.743	97.388	97.059	95.772	91.711	94.763	96.924	99.109	95.411	97.744	95.286	99.543	98.352	0
E13V1E	0	0	0	0	0	0	0	0	99.132	98.899	98.848	99.88	0	0	0	0	95.984	97.902	97.475	94.034	95.779	95.581	95.524	0	0	99.656	99.889	99.6	99.791	99.74	99.617	99.686	100	98.665	99.156	96.743	97.388	97.059	96.067	94.356	94.663	96.758	99.242	95.31	97.619	95.847	99.543	97.845	0
E14V1D	97.689	96.307	97.382	96.878	98.703	97.01	94.747	96.635	98.746	96.384	97.872	98.193	99.299	0	0	99.244	95.181	98.485	97.643	92.088	97.331	95.271	96.163	0	0	99.828	100	99.6	99.687	99.87	99.425	99.581	100	98.019	95.781	96.787	97.806	97.181	96.362	94.268	95.267	96.758	87.175	94.907	97.494	95.062	98.402	98.226	100
E16V1A	0	0	0	0	0	0	0	0	99.036	97.799	98.67	99.398	0	0	0	0	95.716	98.135	97.896	95.201	95.469	95.947	94.964	0	0	99.699	99.889	99.6	99.791	99.609	99.617	99.581	100	98.32	99.156	96.698	97.492	97.304	95.969	94.533	94.058	96.675	98.93	96.369	97.87	96.409	99.543	97.845	0
E17V1A	0	0	0	0	0	0	0	0	99.036	97.799	98.67	99.398	0	0	0	0	95.716	98.135	97.896	95.201	95.469	95.947	94.964	0	0	99.699	99.889	99.6	99.791	99.609	99.617	99.581	100	98.32	99.156	96.698	97.492	97.304	95.969	94.533	94.058	96.675	98.93	96.369	97.87	96.409	99.543	97.845	0
E18V1A	0	0	0	0	0	0	0	0	99.325	97.877	98.67	99.278	99.199	99.326	99.739	99.471	95.716	98.135	97.896	95.201	95.469	95.947	95.044	0	0	99.656	99.889	99.8	99.582	99.87	99.617	99.686	100	98.493	99.156	96.698	97.492	97.304	96.067	94.533	94.058	96.675	98.975	96.369	97.87	96.296	99.543	98.226	0
E19V1A	97.689	96.307	97.382	96.878	98.703	97.01	94.747	96.635	98.746	96.384	97.872	98.193	99.299	0	0	99.244	95.181	98.485	97.643	92.088	97.331	95.271	96.163	0	0	99.828	100	99.6	99.687	99.87	99.425	99.581	100	98.019	95.781	96.787	97.806	97.181	96.362	94.268	95.267	96.758	87.175	94.907	97.494	95.062	98.402	98.226	100
E24V5C	0	0	0	0	0	0	0	0	99.325	97.877	98.67	99.278	99.199	99.326	99.739	99.471	95.716	98.135	97.896	95.201	95.469	95.947	95.044	0	0	99.656	99.889	99.8	99.582	99.87	99.617	99.686	100	98.493	99.156	96.698	97.492	97.304	96.067	94.533	94.058	96.675	98.975	96.369	97.87	96.296	99.543	98.226	0
E25V1B	0	0	0	0	0	0	0	0	98.843	97.877	98.67	99.398	0	0	0	0	95.716	98.135	97.811	95.201	95.469	95.921	95.044	0	0	99.656	99.779	99.499	99.791	99.87	99.617	99.581	100	98.32	99.156	96.698	97.492	97.304	96.067	94.533	94.058	96.592	98.975	96.369	97.87	96.296	99.543	96.198	0
E2V1A	0	0	0	0	0	0	0	0	99.132	97.563	98.493	99.639	0	0	0	0	95.984	97.902	97.475	94.423	95.779	95.581	95.444	0	0	99.785	99.889	99.7	99.478	100	99.617	99.686	99.123	98.277	99.156	96.787	97.388	97.059	95.969	94.356	93.958	96.758	99.153	95.008	97.368	95.96	99.452	98.352	0
E30V1A	0	0	0	0	0	0	0	0	99.084	99.607	99.468	99.759	0	0	0	0	94.913	97.436	97.475	95.201	95.655	95.607	95.524	0	0	99.742	99.889	99.6	99.791	99.609	99.617	99.581	100	98.665	99.156	96.921	97.283	97.059	96.362	94.533	94.461	96.924	0	95.31	97.619	96.184	99.726	97.592	0
E31V1B	0	0	0	0	0	0	0	0	98.843	98.899	99.468	99.88	0	0	0	0	95.047	97.786	97.475	94.034	95.841	95.894	95.524	0	84.872	0	0	0	0	0	0	0	100	98.794	99.156	97.323	97.492	97.059	95.575	91.711	94.763	96.841	0	95.31	97.619	96.296	99.543	98.352	0
E32V5A	0	0	0	0	0	0	0	0	99.132	99.057	99.557	99.398	0	0	0	0	95.047	97.786	97.559	95.201	96.027	95.397	95.524	0	0	99.742	99.889	99.6	99.687	99.74	99.617	99.686	99.561	98.751	99.156	96.698	97.388	97.181	96.362	91.711	94.763	96.675	0	95.814	97.494	95.735	99.224	98.352	0
E36	97.689	96.404	96.878	96.576	98.184	96.786	94.747	96.474	98.071	96.148	97.872	98.434	0	0	0	0	97.323	98.834	97.306	92.737	96.524	95.711	95.364	0	0	99.742	99.779	99.6	99.687	99.74	99.617	99.581	99.561	98.32	95.781	96.876	97.701	96.936	95.969	93.651	94.177	96.592	0	95.058	97.995	94.837	99.087	96.578	98.973
E3V1A	97.74	96.404	97.08	98.59	98.573	96.712	94.949	96.955	98.794	96.855	97.784	97.952	0	0	0	0	95.181	98.485	97.559	91.958	97.331	95.271	96.083	0	0	0	0	0	0	0	0	0	99.561	98.105	96.624	96.787	97.91	97.304	96.362	94.356	95.267	96.758	87.071	95.361	97.494	95.062	98.721	98.606	99.113
E3V1B	0	0	0	0	0	0	0	0	99.132	97.563	98.493	99.639	0	0	0	0	95.984	97.902	97.475	94.423	95.779	95.581	95.444	0	0	99.785	99.889	99.7	99.478	100	99.617	99.686	99.123	98.277	99.156	96.787	97.388	97.059	95.969	94.356	93.958	96.758	99.153	95.008	97.368	95.96	99.452	98.352	0
E3V1C	0	0	0	0	0	0	0	0	98.843	98.899	99.468	99.88	0	0	0	0	95.047	97.786	97.475	94.034	95.841	95.894	95.524	0	84.872	0	0	0	0	0	0	0	100	98.794	99.156	97.323	97.492	97.059	95.575	91.711	94.763	96.841	0	95.31	97.619	96.296	99.543	98.352	0
E42	97.791	96.987	97.18	99.094	98.833	97.235	94.949	97.115	98.022	96.384	97.872	98.917	0	0	0	0	95.979	98.135	96.633	92.088	96.151	95.616	95.284	0	0	99.699	99.889	99.6	99.687	99.74	99.617	99.686	100	98.062	95.781	96.787	96.761	96.814	96.264	93.915	94.378	96.758	0	95.159	97.494	94.388	98.858	95.691	98.88
E7V1A	0	0	0	0	0	0	0	0	99.132	97.563	98.493	99.639	0	0	0	0	95.984	97.902	97.475	94.423	95.779	95.581	95.444	0	0	99.785	99.889	99.7	99.478	100	99.617	99.686	99.123	98.277	99.156	96.787	97.388	97.059	95.969	94.356	93.958	96.758	99.153	95.008	97.368	95.96	99.452	98.352	0
E8V1A	0	0	0	0	0	0	0	0	99.132	99.607	99.557	99.88	0	0	0	0	95.047	97.436	97.643	95.201	95.593	95.581	95.444	0	0	99.742	99.889	99.6	99.791	99.74	99.617	99.686	100	98.665	99.156	96.921	97.179	96.936	96.362	94.533	94.461	96.924	0	95.26	97.619	96.409	99.132	97.592	0
EC-SC1140	97.689	96.404	96.878	96.576	98.184	96.786	94.747	96.474	98.071	96.148	97.872	98.434	0	0	0	0	97.323	98.834	97.306	92.737	96.524	95.711	95.364	0	0	0	0	0	0	0	0	0	99.561	98.32	95.781	96.876	97.701	96.936	95.969	93.651	94.177	96.592	0	95.058	97.995	94.837	99.087	96.578	98.973
EC092	0	0	0	0	0	0	0	0	99.084	98.428	98.316	99.759	0	0	0	0	95.047	97.786	97.559	94.034	95.965	95.528	95.524	0	0	99.828	99.889	99.7	99.687	99.87	99.425	99.686	99.561	98.751	99.156	96.698	97.388	97.059	95.772	91.711	94.763	96.924	99.064	95.411	97.87	95.286	0	95.68	0
ECM-1	0	0	0	0	0	0	0	0	98.891	98.27	98.848	98.916	0	0	0	0	95.716	98.135	97.896	94.293	95.407	95.894	95.044	0	0	0	0	0	0	0	0	0	100	98.45	99.156	96.698	97.492	97.304	96.165	94.533	94.058	96.592	99.376	95.865	97.744	95.286	99.543	97.719	0
ESBL12	97.689	96.404	96.878	96.576	98.184	96.786	94.747	96.474	98.071	96.148	97.872	98.434	0	0	0	0	97.323	98.834	97.306	92.737	96.524	95.711	95.364	0	0	99.742	99.779	99.6	99.687	99.74	99.617	99.581	99.561	98.32	95.781	96.876	97.701	96.936	95.969	93.651	94.177	96.592	0	95.058	97.995	94.837	99.087	96.578	98.973
Escherichia fergusonii	0	0	0	0	0	0	0	0	93.456	93.386	96.277	94.946	0	0	0	0	94.378	95.794	95.623	93.14	96.4	93.122	94.804	0	0	0	0	0	0	0	0	0	94.298	95.736	94.937	96.386	95.507	94.395	95.674	0	94.461	95.428	0	93.848	97.87	95.062	0	96.315	0
F16EC0617	97.689	96.404	96.878	96.576	98.184	96.786	94.747	96.474	98.071	96.148	97.872	98.434	99.399	99.229	99.739	99.32	97.323	98.834	97.306	92.737	96.524	95.711	95.364	0	0	99.742	99.889	99.6	99.687	99.74	99.617	99.686	99.561	98.32	95.781	96.876	97.701	96.936	95.969	93.651	94.076	96.592	0	95.058	97.995	94.837	99.132	95.564	98.926
FDAARGOS_348	0	0	0	0	0	0	0	0	99.132	98.899	98.848	99.88	0	0	0	0	95.984	97.902	97.475	94.034	95.779	95.581	95.524	0	0	99.656	99.889	99.6	99.791	99.74	99.617	99.686	100	98.665	99.156	96.743	97.388	97.059	96.067	94.356	94.663	96.758	99.242	95.31	97.619	95.847	99.543	97.845	0
FDAARGOS_349	0	0	0	0	0	0	0	0	99.132	98.899	98.848	99.88	0	0	0	0	95.984	97.902	97.475	94.034	95.779	95.581	95.524	0	0	99.656	99.889	99.6	99.791	99.74	99.617	99.686	100	98.665	99.156	96.743	97.388	97.059	96.067	94.356	94.663	96.758	99.242	95.31	97.619	95.847	99.543	97.845	0
FDAARGOS_401	0	0	0	0	0	0	0	0	99.132	98.899	98.848	99.88	0	0	0	0	95.984	97.902	97.475	94.034	95.779	95.581	95.524	0	0	99.656	99.889	99.6	99.791	99.74	99.617	99.686	100	98.665	99.156	96.743	97.388	97.059	96.067	94.356	94.663	96.758	99.242	95.31	97.619	95.847	99.543	97.845	0
FDAARGOS_403	0	0	0	0	0	0	0	0	99.132	98.899	98.848	99.88	0	0	0	0	95.984	97.902	97.475	94.034	95.779	95.581	95.524	0	0	99.656	99.889	99.6	99.791	99.74	99.617	99.686	100	98.665	99.156	96.743	97.388	97.059	96.067	94.356	94.663	96.758	99.242	95.31	97.619	95.847	99.543	97.845	0
FDAARGOS_772	0	0	0	0	0	0	0	0	99.132	98.899	98.848	99.88	0	0	0	0	95.984	97.902	97.475	94.034	95.779	95.581	95.524	0	0	99.656	99.889	99.6	99.791	99.74	99.617	99.686	100	98.665	99.156	96.743	97.388	97.059	96.067	94.356	94.663	96.758	99.242	95.31	97.619	95.847	99.543	97.845	0
FHI102	0	0	0	0	0	0	0	0	99.132	98.899	98.848	99.88	0	0	0	0	95.984	97.902	97.475	94.034	95.779	95.581	95.524	0	0	99.656	99.889	99.6	99.791	99.74	99.617	99.686	100	98.665	99.156	96.743	97.388	97.059	96.067	94.356	94.663	96.758	99.242	95.31	97.619	95.847	99.543	97.845	0
FORC_029	0	0	0	0	0	0	0	0	99.132	98.899	98.848	99.88	0	0	0	0	95.984	97.902	97.475	94.034	95.779	95.581	95.524	0	0	99.699	99.889	99.6	99.791	99.74	99.617	99.686	100	98.665	99.156	96.743	97.388	97.059	96.067	94.356	94.663	96.758	99.242	95.31	97.744	95.847	99.543	97.845	0
FORC_043	0	0	0	0	0	0	0	0	99.132	98.899	98.848	99.88	0	0	0	0	95.984	97.902	97.475	94.034	95.779	95.581	95.524	0	0	99.699	99.889	99.6	99.791	99.74	99.617	99.686	100	98.665	99.156	96.743	97.388	97.059	96.067	94.356	94.663	96.758	99.242	95.31	97.744	95.847	99.543	97.845	0
FORC_069	0	0	0	0	0	0	0	0	99.132	98.899	98.848	99.88	0	0	0	0	95.984	97.902	97.475	94.034	95.779	95.581	95.524	0	0	99.699	99.889	99.6	99.791	99.74	99.617	99.686	100	98.665	99.156	96.743	97.388	97.059	96.067	94.356	94.663	96.758	99.242	95.31	97.744	95.847	99.543	97.845	0
FWSEC0009	0	0	0	0	0	0	0	0	99.132	98.899	98.848	99.88	0	0	0	0	95.984	97.902	97.475	94.034	95.779	95.581	95.524	0	0	99.656	99.889	99.6	99.791	99.74	99.617	99.686	100	98.665	99.156	96.743	97.388	97.059	96.067	94.356	94.663	96.758	99.242	95.31	97.619	95.847	99.543	97.845	0
HUSEC2011	0	0	0	0	0	0	0	0	99.132	98.899	98.848	99.88	0	0	0	0	95.984	97.902	97.475	94.034	95.779	95.581	95.524	0	0	99.656	99.889	99.6	99.791	99.74	99.617	99.686	100	98.665	99.156	96.743	97.388	97.059	96.067	94.356	94.663	96.758	99.242	95.31	97.619	95.847	99.543	97.845	0
IS1	97.689	96.404	96.878	96.576	98.184	96.786	94.747	96.474	98.023	96.148	97.872	98.434	0	0	0	0	97.323	98.834	97.306	92.737	96.462	95.822	0	0	0	0	0	0	99.687	99.74	99.617	0	99.561	98.32	95.781	96.876	97.701	96.936	0	93.651	0	96.592	0	0	97.995	94.837	99.087	96.578	98.926
JE86-ST02	0	0	0	0	0	0	0	0	99.132	99.607	99.557	99.88	0	0	0	0	95.047	97.436	97.559	95.201	95.655	95.607	95.524	0	0	0	0	0	0	0	0	0	100	98.708	99.156	96.921	97.283	97.059	96.362	94.533	94.461	96.841	0	95.26	97.619	96.296	99.726	98.606	0
JE86-ST05	0	0	0	0	0	0	0	0	99.132	99.607	99.557	99.88	0	0	0	0	95.047	97.436	97.559	95.201	95.655	95.607	95.524	0	0	0	0	0	0	0	0	0	100	98.708	99.156	96.921	97.283	97.059	96.362	94.533	94.461	96.841	0	95.26	97.619	96.296	99.726	98.606	0
K11V5	0	0	0	0	0	0	0	0	98.891	97.877	98.67	99.398	0	0	0	0	95.716	98.135	97.896	95.201	95.469	95.921	95.044	0	0	99.785	99.668	99.8	99.687	99.87	99.617	99.686	100	98.32	99.156	96.743	97.492	97.304	96.067	94.533	94.058	96.675	98.975	96.369	97.87	96.184	99.589	95.817	0
K13V4	0	0	0	0	0	0	0	0	99.084	98.428	98.493	99.639	0	0	0	0	95.984	97.552	97.559	94.034	95.469	95.476	95.604	0	0	99.742	99.889	99.6	99.791	99.74	99.617	99.581	99.123	98.837	99.156	97.367	97.388	97.059	95.674	94.356	94.562	96.176	99.109	95.411	97.87	95.286	99.315	96.071	0
K1516	97.74	96.404	97.08	98.59	98.573	96.712	94.949	96.955	98.119	96.855	97.784	97.952	98.999	99.326	99.608	99.471	95.181	98.485	97.559	92.088	97.331	95.271	96.083	0	0	0	0	0	0	0	0	0	99.561	98.148	96.624	96.787	97.91	97.304	96.362	94.356	95.267	96.758	87.071	95.361	97.494	95.062	98.721	98.606	99.113
K18V1	0	0	0	0	0	0	0	0	98.987	98.428	98.316	99.759	0	0	0	0	95.047	97.786	97.559	94.034	96.027	95.528	95.524	0	0	99.785	99.779	99.7	99.687	99.87	99.617	99.686	99.561	98.751	99.156	96.743	97.388	97.059	95.674	91.711	94.763	96.924	99.02	95.411	97.87	95.286	99.635	98.352	0
K21V5	0	0	0	0	0	0	0	0	99.036	99.214	99.291	99.639	0	0	0	0	95.984	97.436	97.559	94.034	95.903	95.868	95.444	0	0	99.742	99.889	99.6	99.791	99.74	99.617	99.686	100	98.708	99.156	96.787	97.283	96.936	95.674	94.709	94.461	96.758	99.242	95.008	97.368	95.96	99.635	97.972	0
K22V1	0	0	0	0	0	0	0	0	98.987	99.135	99.468	99.88	0	0	0	0	95.984	97.669	97.559	95.201	95.903	95.607	95.524	0	0	99.656	99.889	99.7	99.373	99.479	99.808	99.686	100	98.751	98.734	96.698	97.283	96.936	96.362	94.533	94.663	96.758	99.02	95.31	97.87	95.847	98.858	98.352	0
K24V1	0	0	0	0	0	0	0	0	98.891	97.877	98.67	99.398	0	0	0	0	95.716	98.135	97.896	95.201	95.469	95.894	95.044	0	0	99.785	99.668	99.8	99.687	99.87	99.617	99.686	100	98.32	99.156	96.743	97.492	97.304	96.067	94.533	94.058	96.675	98.975	96.369	97.87	96.296	99.498	95.817	0
K26V1	0	0	0	0	0	0	0	0	98.891	97.799	98.67	99.398	0	0	0	0	95.716	98.135	97.896	95.201	95.469	95.947	95.044	0	0	99.828	100	99.6	99.791	99.87	99.617	99.686	100	98.32	99.156	96.743	97.492	97.304	96.067	94.444	94.058	96.675	98.93	96.369	97.87	96.296	99.543	95.817	0
K2V1	97.689	96.307	97.382	96.878	98.703	97.01	94.747	96.635	98.746	96.384	97.872	98.193	99.299	0	0	99.244	95.181	98.485	97.643	92.088	97.331	95.271	96.163	0	0	99.828	100	99.6	99.687	99.87	99.425	99.581	100	98.019	95.781	96.787	97.806	97.181	96.362	94.268	95.267	96.758	87.175	94.907	97.494	95.062	98.402	98.226	100
K31V1	0	0	0	0	0	0	0	0	98.891	97.563	98.67	99.398	0	0	0	0	95.984	98.368	98.316	95.071	95.779	95.947	95.044	0	84.776	0	0	0	0	0	0	0	100	98.493	99.156	96.698	97.492	97.304	96.067	94.444	94.058	96.675	99.421	96.218	97.87	95.847	99.589	97.972	0
K38V1	0	0	0	0	0	0	0	0	98.795	98.899	99.468	99.88	0	0	0	0	95.181	97.669	97.475	94.034	95.841	95.894	95.444	0	84.872	0	0	0	0	0	0	0	100	98.794	99.156	97.367	97.492	97.059	95.575	91.711	94.763	96.841	0	95.31	97.619	96.296	99.498	98.352	0
K39V1	0	0	0	0	0	0	0	0	98.795	98.899	99.468	99.88	0	0	0	0	95.181	97.669	97.475	94.034	95.841	95.894	95.444	0	84.872	0	0	0	0	0	0	0	100	98.794	99.156	97.367	97.492	97.059	95.575	91.711	94.763	96.841	0	95.31	97.619	96.296	99.498	98.352	0
K40V1	0	0	0	0	0	0	0	0	99.084	97.563	98.493	99.639	0	0	0	0	95.984	97.902	97.475	94.423	95.779	95.554	95.444	0	0	0	0	0	0	0	0	0	99.123	98.277	99.156	96.787	97.388	97.059	95.969	94.356	93.958	96.758	99.153	95.008	97.368	95.96	99.452	98.352	0
K41V1	0	0	0	0	0	0	0	0	99.18	98.899	99.468	99.88	0	0	0	0	95.047	97.786	97.475	94.034	95.965	95.868	95.444	0	0	99.699	99.889	99.6	99.791	99.74	99.617	99.686	100	98.88	98.734	96.921	97.283	97.059	95.772	91.711	94.763	96.758	99.242	95.361	97.744	95.847	99.315	96.831	0
K44V1	0	0	0	0	0	0	0	0	99.132	98.428	98.316	99.759	0	0	0	0	95.047	97.669	97.559	94.034	95.965	95.528	95.524	0	0	99.828	99.889	99.7	99.687	99.87	99.425	99.686	99.561	98.751	99.156	96.698	97.388	97.059	95.772	91.711	94.763	96.924	99.109	95.411	97.87	95.286	0	95.68	0
K45V1	0	0	0	0	0	0	0	0	99.132	98.428	98.316	99.759	0	0	0	0	95.047	97.669	97.559	94.034	95.965	95.528	95.524	0	0	99.828	99.889	99.7	99.687	99.87	99.425	99.686	99.561	98.751	99.156	96.698	97.388	97.059	95.772	91.711	94.763	96.924	99.109	95.411	97.87	95.286	0	95.68	0
K4V4	0	0	0	0	0	0	0	0	98.891	97.877	98.67	99.398	0	0	0	0	95.716	98.135	97.896	95.201	95.469	95.894	95.044	0	0	99.785	99.668	99.8	99.687	99.87	99.617	99.686	100	98.32	99.156	96.743	97.492	97.304	96.067	94.533	94.058	96.675	98.975	96.369	97.87	96.296	99.543	95.817	0
K5V4	0	0	0	0	0	0	0	0	98.891	97.877	98.67	99.398	0	0	0	0	95.716	98.135	97.896	95.201	95.469	95.921	95.044	0	0	99.785	99.668	99.8	99.687	99.87	99.617	99.686	100	98.32	99.156	96.743	97.492	97.304	96.067	94.533	94.058	96.675	98.975	96.369	97.87	96.184	99.589	95.817	0
LB226692	0	0	0	0	0	0	0	0	99.132	98.899	98.848	99.88	0	0	0	0	95.984	97.902	97.475	94.034	95.779	95.581	95.524	0	0	99.656	99.889	99.6	99.791	99.74	99.617	99.686	100	98.665	99.156	96.743	97.388	97.059	96.067	94.356	94.663	96.758	99.242	95.31	97.619	95.847	99.543	97.845	0
MEX-11	0	0	0	0	0	0	0	0	98.842	97.877	98.67	99.278	0	0	0	0	95.716	98.135	97.896	95.201	95.469	95.921	95.044	0	0	99.785	99.668	99.8	99.687	99.87	99.617	99.686	100	98.32	99.156	96.743	97.492	97.304	96.067	94.533	93.958	96.675	98.975	96.369	97.87	96.296	99.543	95.817	0
MEX-12	0	0	0	0	0	0	0	0	98.891	97.642	98.582	99.398	0	0	0	0	95.984	98.368	98.316	95.071	95.779	95.921	95.044	0	0	99.828	100	99.6	99.896	99.87	99.425	99.581	100	98.493	99.156	96.743	97.492	97.304	96.067	94.533	94.058	96.675	99.421	96.218	97.87	95.847	0	97.972	0
MEX-13	0	0	0	0	0	0	0	0	98.891	97.799	98.67	99.398	0	0	0	0	95.716	98.135	97.896	95.201	95.469	95.921	95.044	0	0	99.699	99.446	99.8	99.582	99.74	99.617	99.581	100	98.32	99.156	96.743	97.492	97.304	96.067	94.533	94.058	96.675	98.975	96.369	97.87	96.296	99.544	96.198	0
MEX-14	0	0	0	0	0	0	0	0	99.132	98.899	98.848	99.88	0	0	0	0	95.984	97.902	97.475	94.034	95.779	95.581	95.524	99.813	99.809	99.656	99.889	99.6	99.791	99.74	99.617	99.686	100	98.665	99.156	96.743	97.388	97.059	96.067	94.356	94.663	96.758	99.242	95.31	97.619	95.847	99.543	97.845	0
MEX-15	0	0	0	0	0	0	0	0	98.891	97.877	98.67	99.398	0	0	0	0	95.716	98.135	97.896	95.201	95.469	95.921	95.044	0	0	99.871	99.889	99.7	99.478	99.87	99.617	99.79	100	98.32	99.156	96.743	97.492	97.304	96.067	94.533	94.058	96.675	98.93	96.369	97.87	96.296	99.543	96.071	0
MEX-16	0	0	0	0	0	0	0	0	98.903	97.877	98.67	99.398	0	0	0	0	95.716	98.135	97.811	95.201	95.407	95.894	95.044	0	0	99.656	99.779	99.499	99.791	99.87	99.617	99.686	100	98.32	99.156	96.698	97.492	97.304	96.067	94.533	94.058	96.592	98.975	96.369	97.87	96.296	99.589	96.198	0
MEX-17	0	0	0	0	0	0	0	0	99.132	99.686	99.557	99.639	0	0	0	0	95.85	97.552	97.559	94.034	95.965	95.581	95.604	0	0	99.785	99.668	99.7	99.687	99.87	99.617	99.476	100	98.708	99.156	96.743	97.388	96.936	96.362	94.533	94.663	96.841	99.242	95.613	97.619	95.847	0	97.845	0
MEX-18	0	0	0	0	0	0	0	0	98.843	97.877	98.67	99.398	0	0	0	0	95.716	98.135	97.896	95.201	95.469	95.947	95.044	0	84.872	99.785	99.668	99.8	99.896	100	99.617	99.686	100	98.32	99.156	96.743	97.492	97.304	96.067	94.533	94.058	96.675	98.975	96.369	97.87	96.296	99.543	96.198	0
MEX-19	97.689	96.404	96.878	96.576	98.184	96.786	94.747	96.474	98.071	96.148	97.872	98.434	0	0	0	0	97.323	98.834	97.306	92.737	96.524	95.711	95.364	0	0	99.742	99.779	99.6	99.791	99.74	99.617	99.581	99.561	98.32	95.781	96.876	97.701	96.936	95.969	93.651	94.177	96.592	0	95.058	97.995	94.837	99.132	96.578	98.973
MEX-20	97.74	96.404	97.08	98.59	98.573	96.712	94.949	96.955	98.794	96.855	97.784	97.952	0	0	0	0	95.181	98.485	97.559	92.088	97.331	95.271	96.083	0	0	0	0	0	0	0	0	0	99.561	98.105	96.624	96.787	97.91	97.304	96.362	94.356	95.267	96.758	87.071	95.361	97.494	95.062	98.721	98.606	99.113
NCCP15648	0	0	0	0	0	0	0	0	99.132	98.899	98.848	99.88	0	0	0	0	95.984	97.902	97.475	94.034	95.779	95.581	95.524	0	0	99.699	99.889	99.6	99.791	99.74	99.617	99.686	100	98.665	99.156	96.743	97.388	97.059	96.067	94.356	94.663	96.758	99.242	95.31	97.744	95.847	99.543	97.845	0
NCTC11105	0	0	0	0	0	0	0	0	98.843	97.799	98.67	99.398	0	0	0	0	95.448	98.135	97.896	95.078	95.469	95.947	95.044	0	0	99.699	99.668	99.8	99.687	99.479	99.425	99.371	100	98.493	96.624	96.743	97.388	97.304	96.067	94.533	94.058	96.675	97.641	95.212	97.87	95.511	99.452	97.719	0
NCTC9035	0	0	0	0	0	0	0	0	98.891	97.406	99.468	99.759	0	0	0	0	95.716	98.135	97.896	95.201	95.469	95.659	95.044	0	0	99.871	100	99.8	99.896	100	99.808	99.581	100	98.32	98.734	96.743	97.492	97.304	96.067	94.533	94.058	96.675	98.975	96.319	97.619	96.296	99.589	98.226	0
NCTC9062	0	0	0	0	0	0	0	0	98.891	97.877	98.67	99.398	0	0	0	0	95.716	98.135	97.896	95.201	95.469	95.947	95.044	99.86	99.809	99.914	100	100	99.687	99.87	99.808	99.895	100	98.32	99.156	96.743	97.492	97.304	96.067	94.533	94.058	96.675	98.975	96.369	97.87	96.296	99.589	98.099	0
NCTC9097	0	0	0	0	0	0	0	0	98.795	98.899	99.468	99.88	0	0	0	0	95.047	97.669	97.475	94.034	95.903	95.868	95.524	0	0	99.914	100	100	99.896	100	99.808	99.895	99.561	98.794	99.156	97.278	97.492	97.059	95.772	91.711	94.663	96.841	0	95.31	97.619	96.296	99.498	98.352	0
NMBU_W0518	97.689	96.404	96.878	96.576	98.184	96.786	94.747	96.474	98.071	96.148	97.872	98.434	99.299	99.326	99.739	99.471	97.323	98.834	97.306	92.737	96.524	95.711	95.364	0	0	0	0	0	0	0	0	0	99.561	98.32	95.781	96.876	97.701	96.936	95.969	93.651	94.177	96.592	0	95.058	97.995	94.837	99.132	96.578	0
NMBU_W12E19	0	0	0	0	0	0	0	0	98.891	97.799	98.67	99.278	0	0	0	0	95.716	98.135	97.896	95.071	95.469	95.947	95.044	0	0	0	0	0	0	0	0	0	100	98.493	96.624	96.743	97.388	97.304	96.067	94.533	94.058	96.675	98.886	96.369	97.87	96.296	99.543	97.972	0
P0073V1	0	0	0	0	0	0	0	0	98.891	97.877	98.67	99.398	0	0	0	0	95.716	98.135	97.896	95.201	95.469	95.921	95.044	0	0	99.699	99.668	99.7	99.478	99.74	99.617	99.581	100	98.32	99.156	96.743	97.492	97.304	96.067	94.533	93.958	96.675	98.93	96.268	97.87	96.296	99.589	97.972	0
P109V1	0	0	0	0	0	0	0	0	98.991	99.686	99.557	99.639	0	0	0	0	95.85	97.552	97.559	94.034	95.965	95.607	95.604	0	0	99.699	99.889	99.499	99.791	99.74	99.617	99.476	100	98.708	99.156	96.743	97.388	96.936	96.362	94.533	94.663	96.841	99.242	95.613	97.619	95.847	99.68	97.972	0
P415V1	0	0	0	0	0	0	0	0	98.843	97.877	98.67	99.398	0	0	0	0	95.716	98.135	97.896	95.201	95.469	95.921	95.044	0	0	99.699	99.668	99.7	99.478	99.87	99.425	99.581	100	98.32	99.156	96.743	97.492	97.304	96.067	94.533	94.058	96.675	98.975	96.369	97.744	96.296	99.589	95.817	0
P433V1	0	0	0	0	0	0	0	0	98.891	97.877	98.67	99.398	0	0	0	0	95.716	98.135	97.896	95.201	95.469	95.947	95.044	99.86	99.809	99.785	99.668	99.8	99.896	100	99.617	99.686	100	98.32	99.156	96.698	97.492	97.304	95.969	94.533	94.058	96.675	98.975	96.369	97.87	96.296	99.589	96.071	0
P677V1	0	0	0	0	0	0	0	0	98.991	99.686	99.557	99.639	0	0	0	0	95.85	97.552	97.559	94.034	95.965	95.607	95.604	0	0	99.699	99.889	99.499	99.791	99.74	99.617	99.476	100	98.708	99.156	96.743	97.388	96.936	96.362	94.533	94.663	96.841	0	95.663	97.619	95.847	99.68	97.972	0
RH-045-CS	97.689	96.404	96.878	96.576	98.184	96.786	94.747	96.474	98.071	96.148	97.872	98.434	0	0	0	0	97.323	98.834	97.306	92.737	96.524	95.711	95.284	0	0	99.785	99.889	99.7	99.582	99.87	99.425	99.686	99.561	98.32	95.781	96.876	97.701	96.936	95.332	93.651	94.177	96.592	0	95.058	97.995	94.837	99.132	96.578	98.973
RHBSTW-00014	0	0	0	0	0	0	0	0	99.084	99.686	99.557	99.639	99.299	99.229	99.739	99.395	95.85	97.552	97.559	94.034	95.965	95.607	95.604	0	0	99.699	99.889	99.499	99.582	99.74	99.617	99.476	100	98.708	99.156	96.743	97.388	96.936	96.362	94.533	94.663	96.841	99.242	95.663	97.619	95.847	99.68	97.972	0
RHBSTW-00317	0	0	0	0	0	0	0	0	99.084	99.686	99.557	99.639	99.299	99.229	99.739	99.395	95.85	97.552	97.559	94.034	95.965	95.607	95.604	0	0	99.699	99.889	99.499	99.582	99.74	99.617	99.476	100	98.708	99.156	96.743	97.388	96.936	96.362	94.533	94.663	96.841	99.242	95.663	97.619	95.847	99.68	97.972	0
RHBSTW-00320	0	0	0	0	0	0	0	0	99.084	99.686	99.557	99.639	99.299	99.229	99.739	99.395	95.85	97.552	97.559	94.034	95.965	95.607	95.604	0	0	99.699	99.889	99.499	99.582	99.74	99.617	99.476	100	98.708	99.156	96.743	97.388	96.936	96.362	94.533	94.663	96.841	99.242	95.663	97.619	95.847	99.68	97.972	0
RHBSTW-00321	0	0	0	0	0	0	0	0	99.084	98.899	98.759	99.88	0	0	0	0	94.913	97.786	97.475	94.034	96.027	95.659	95.524	0	0	99.742	99.889	99.6	99.791	99.609	99.617	99.686	100	98.88	98.734	96.743	97.283	97.059	95.772	91.623	94.864	96.758	99.109	95.209	97.87	95.735	99.68	97.972	0
RHBSTW-00622	0	0	0	0	0	0	0	0	99.084	99.686	99.557	99.639	99.299	99.229	99.739	99.395	95.85	97.552	97.559	94.034	95.965	95.607	95.604	0	0	99.699	99.889	99.499	99.582	99.74	99.617	99.476	100	98.708	99.156	96.743	97.388	96.936	96.362	94.533	94.663	96.841	99.242	95.663	97.619	95.847	99.68	97.972	0
RHBSTW-00670	0	0	0	0	0	0	0	0	99.084	98.506	99.468	99.639	0	0	0	0	94.913	97.786	97.475	94.293	95.903	95.45	95.524	0	0	99.699	99.668	99.7	99.478	99.87	99.425	99.581	99.561	99.009	98.734	97.144	97.388	97.304	95.969	94.621	93.958	96.758	99.109	95.461	97.619	95.847	99.361	97.845	0
RM-055-MS	98.202	96.21	97.08	99.094	98.833	96.712	94.949	97.115	97.878	96.384	97.872	98.313	0	0	0	0	96.252	97.669	96.801	92.088	0	95.616	95.843	0	0	0	99.668	0	99.478	99.87	99.617	0	100	98.062	95.781	96.787	97.701	96.814	0	93.915	93.609	96.758	0	0	97.494	94.276	98.858	95.944	98.88
RM-055-WU	98.202	96.21	97.08	99.094	98.833	96.712	94.949	97.115	97.878	96.384	97.872	98.313	0	0	0	0	96.252	97.669	96.801	92.088	0	94.963	95.843	0	0	0	0	0	99.395	99.87	99.617	0	100	98.062	95.781	96.787	97.701	96.814	0	93.915	0	96.758	0	0	97.494	94.276	98.858	95.944	98.88
RM-096-CS	97.689	96.404	96.878	96.576	98.184	96.786	94.747	0	98.071	96.148	97.872	98.434	0	0	0	0	0	98.834	0	92.737	0	0	0	0	0	0	0	0	0	99.74	99.617	0	99.561	98.32	95.781	96.876	0	96.936	0	93.651	0	96.592	0	0	0	94.837	99.087	96.578	98.88
RM-096-MS	97.689	96.404	96.878	96.576	98.184	96.786	94.747	96.474	97.927	96.148	97.872	98.434	0	0	0	0	0	98.834	97.306	92.737	0	0	0	0	0	0	0	0	0	99.74	99.617	0	99.561	98.32	95.781	96.876	97.701	96.936	0	93.651	0	96.592	0	0	97.995	94.837	99.132	96.578	98.973
RM-103-WU	97.74	96.404	97.08	98.59	98.573	96.712	94.949	96.955	97.83	96.384	97.872	98.313	0	0	0	0	0	97.786	96.97	94.034	0	0	93.845	0	0	0	0	0	0	99.87	99.425	0	99.561	98.105	96.624	97.278	96.981	97.426	0	93.563	0	96.758	98.039	0	0	95.174	98.813	95.817	98.88
RM8376	0	0	0	0	0	0	0	0	99.132	98.899	98.848	99.88	0	0	0	0	95.984	97.902	97.475	94.034	95.779	95.581	95.524	0	0	99.656	99.889	99.6	99.791	99.74	99.617	99.686	100	98.665	99.156	96.743	97.388	97.059	96.067	94.356	94.663	96.758	99.242	95.31	97.619	95.847	99.543	97.845	0
SCU-318	98.202	96.21	97.08	98.59	98.573	96.562	94.949	96.955	98.312	96.384	97.872	98.193	0	0	0	0	95.984	98.368	96.886	92.088	96.648	95.59	95.843	0	0	99.871	99.889	99.7	99.374	99.87	99.617	99.79	100	98.062	95.781	96.787	97.91	96.695	96.165	93.915	94.277	96.758	87.033	95.013	97.494	94.613	98.858	95.691	98.88
Shigella_boydii	0	0	0	0	0	0	0	0	98.409	97.877	98.316	98.676	0	0	0	0	95.984	97.552	98.232	93.904	95.717	95.894	95.683	0	0	0	0	0	0	0	0	0	100	98.363	98.734	96.876	97.492	96.691	96.067	91.799	94.562	96.259	0	97.932	97.494	96.296	99.407	97.719	0
Shigella dysenteriae	97.329	97.765	96.777	98.187	98.833	95.964	94.153	92.605	98.216	0	0	0	0	0	0	0	94.645	97.436	98.148	94.293	96.338	95.583	94.64	0	0	99.699	99.336	99.299	99.478	99.87	98.851	99.371	100	99.182	96.624	97.01	96.646	96.814	96.067	94.268	94.763	96.758	98.841	96.773	97.744	97.643	99.406	95.817	0
Shigella flexneri	0	0	0	0	0	0	0	0	98.842	96.85	98.67	98.529	0	0	0	0	95.716	98.019	97.391	93.904	96.151	95.444	93.845	0	0	0	0	0	0	0	0	0	99.123	98.579	97.046	96.966	96.761	96.936	96.362	91.358	94.663	96.758	99.064	95.663	97.368	95.398	99.361	97.719	0
Shigella sonnei	0	0	0	0	0	0	0	0	99.083	97.642	98.582	99.037	0	0	0	0	95.85	97.552	97.559	93.515	95.531	95.868	96	0	0	99.613	99.779	99.7	99.373	99.609	99.425	99.581	100	98.794	98.312	96.341	97.246	96.814	96.165	91.711	94.763	96.426	0	95.361	97.494	95.96	99.406	97.719	0
TUM1881	0	0	0	0	0	0	0	0	98.891	97.642	98.67	99.278	0	0	0	0	96.519	98.252	97.475	94.293	95.717	95.842	95.044	0	0	0	0	0	0	0	0	0	100	99.009	96.624	96.832	97.388	97.304	96.264	94.621	94.26	96.093	99.153	96.167	97.87	95.735	99.452	98.099	0
TUM9812	0	0	0	0	0	0	0	0	99.084	97.563	98.493	99.037	0	0	0	0	95.716	98.135	97.811	94.293	95.407	95.947	95.044	0	0	0	0	0	0	0	0	0	100	98.407	99.156	96.787	97.492	97.304	95.969	94.533	94.058	96.675	99.242	96.268	97.87	95.847	99.635	98.226	0
TY-2482	0	0	0	0	0	0	0	0	99.132	98.899	98.848	99.88	0	0	0	0	95.984	97.902	97.475	94.034	95.779	95.581	95.524	0	0	99.656	99.889	99.6	99.791	99.74	99.617	99.686	100	98.665	99.156	96.743	97.388	97.059	96.067	94.356	94.663	96.758	99.242	95.31	97.619	95.847	99.543	97.845	0
UPEC-46	0	0	0	0	0	0	0	0	98.843	97.877	98.67	99.398	0	0	0	0	95.716	98.019	97.896	95.201	95.469	95.947	95.044	0	0	99.785	99.668	99.8	99.896	99.87	99.617	99.686	100	98.32	99.156	96.743	97.492	97.304	96.067	94.533	94.058	96.675	98.975	96.369	97.87	96.296	99.543	98.099	0
URMC_194	97.689	96.404	96.878	96.576	98.184	96.786	94.747	96.474	98.023	96.148	97.872	98.434	0	0	0	0	97.323	98.834	97.306	92.737	96.462	95.711	95.364	0	0	99.742	99.779	99.6	99.687	99.74	99.617	99.581	99.561	98.32	95.781	96.876	97.701	96.936	95.969	93.651	94.177	96.592	0	95.058	97.995	94.837	99.132	96.578	97.619
WP2-W18-ESBL-10	97.689	96.404	96.878	96.576	98.184	96.786	94.747	96.474	98.071	96.148	97.872	98.434	0	0	0	0	97.323	98.834	97.306	92.737	96.524	95.711	95.364	0	0	0	0	0	0	0	0	0	99.561	98.32	95.781	96.876	97.701	96.936	95.87	93.651	94.177	96.592	0	95.058	97.995	94.837	99.132	96.578	97.993
WP7-S17-ESBL-04	0	0	0	0	0	0	0	0	98.891	97.799	98.582	99.398	0	0	0	0	95.716	98.135	97.896	95.201	95.469	95.947	95.044	0	84.872	99.828	100	99.6	99.791	99.87	99.617	99.686	100	98.234	99.156	96.743	97.492	97.304	96.067	94.533	93.958	96.675	98.93	96.369	97.87	96.296	99.589	95.817	0
WP8-S18-ESBL-07	98.202	96.21	97.08	99.094	98.833	96.637	94.949	97.115	97.878	96.384	97.872	98.313	0	0	0	0	96.252	97.669	96.801	91.958	96.338	95.59	95.843	0	0	99.742	99.889	99.499	99.791	99.74	99.617	99.476	100	98.062	95.781	96.787	97.701	96.814	96.362	93.915	94.378	96.758	0	95.159	97.494	94.276	98.767	95.944	97.993
[truncated: 32 more columns]
